# Supplementary material for: Overlooked Vital Role of Persistent Algae‐Bacteria Interaction in Ocean Recalcitrant Carbon Sequestration and Its Response to Ocean Warming
Source: Glob Chang Biol. 2024 Nov 27;30(11):e17570. doi: 10.1111/gcb.17570 (PMC11599910; doi:10.1111/gcb.17570)
Supplement: Supplementary file 2 — Tables S1 [file GCB-30-e17570-s001.xls]

## Sheet: Table S1 
Table S1: FT-ICR MS identified DOC molecular characteristics from the long-term algae-bacteria coculture, axenic culture systems and microbial degradation experiments.
Mass	Formula	Category	C	H	N	O	S	H/C	O/C	DBE	AImod	NOSC	DBE/C	DBE/H	DBE/O	Coculture_0d	Coculture_70d	Coculture_450d	Coculture_720d	Axenic culture_0d	Axenic culture_70d	Long_coculture_degradation_0d	Long_coculture_degradation_7d	Long_coculture_degradation_30d	Long_coculture_degradation_90d	Long_coculture_degradation_150d	Axenic_culture_degradation_0d/axenic culture_70d	Axenic_culture_degradation_7d	Axenic_culture_degradation_30d	Axenic_culture_degradation_90d	Axenic_culture_degradation_150d	Short_coculture_30d
203.046	C10H7N2O3S	CHON	10	7	2	3		0.8	0.3	8	0.692308	0.4	0.8	1	2.66667	0	0	3.82e-05	0	0	0	0	2.42e-05	0	1.48e-05	2.12e-05	0	0	0	0	0	0
203.056	C8H11NO6S	CHO	8	11		6		1.5	0.75	3	0	0	0.375	0.25	0.5	0	3.98e-05	0.000153006	2.7e-05	0	0	2.7e-05	3.06e-05	0	0	0	0	0	0	0	0	0
203.071	C12H11NO3S	CHO	12	11		3		1	0.25	7	0.52381	-0.5	0.583333	0.583333	2.33333	0	1.5e-05	0	3.08e-05	0	0	3.08e-05	0	2.48e-05	2.28e-05	2.62e-05	0	0	0	8.53e-05	0	0
203.083	C11H11N2O2S	CHON	11	11	2	2		1.09091	0.181818	7	0.5	-0.181818	0.636364	0.583333	3.5	0	0	0	3.55e-05	0	0	3.55e-05	0	0	2.93e-05	2.11e-05	0	0	0	0	0	0
203.092	C9H15NO5S	CHO	9	15		5		1.77778	0.555556	2	0	-0.666667	0.222222	0.125	0.4	0	5.79e-05	0.000153406	0	0	0	0	0	0	1.51e-05	0	0	4.53e-05	0	0	0	0
203.108	C13H15NO2S	CHO	13	15		2		1.23077	0.153846	6	0.416667	-0.923077	0.461538	0.375	3	0	1.98e-05	2.63e-05	3.03e-05	0	0	3.03e-05	3.25e-05	3.85e-05	3.38e-05	4.49e-05	0	0	4.76e-05	0	5.55e-05	0
203.129	C10H19NO4S	CHO	10	19		4		2	0.4	1	0	-1.2	0.1	0.05	0.25	0	2.61e-05	4.89e-05	0	0	0	0	0	0	0	0	0	0	0	0	0	0
204.03	C10H6N1O4S	CHON	10	6	1	4		0.7	0.4	8	0.714286	0.4	0.8	1.14286	2	0	1.43e-05	2.52e-05	0	0	0	0	0	0	0	0	0	0	0	0	0	0
204.067	C11H10N1O3S	CHON	11	10	1	3		1	0.272727	7	0.529412	-0.181818	0.636364	0.636364	2.33333	0	2.51e-05	3.39e-05	2.46e-05	0	4.37e-05	2.46e-05	2.61e-05	2.76e-05	0	2.59e-05	0	0	0	0	0	2.93e-05
204.103	C12H14N1O2S	CHON	12	14	1	2		1.25	0.166667	6	0.4	-0.666667	0.5	0.4	3	0	5.48e-05	5.09e-05	3.59e-05	0	5.01e-05	3.59e-05	5.33e-05	3.79e-05	5.89e-05	6.18e-05	0	5.52e-05	9.97e-05	0.000153879	0.00010274	0
205.014	C10H5NO5S	CHO	10	5		5		0.6	0.5	8	0.733333	0.4	0.8	1.33333	1.6	0	0	2.13e-05	0	0	0	0	0	0	0	0	0	0	0	0	0	0
205.025	C9H5N2O4S	CHON	9	5	2	4		0.666667	0.444444	8	0.8	0.888889	0.888889	1.33333	2	0	0	5.75e-05	3.74e-05	0	0	3.74e-05	0	1.64e-05	2.34e-05	1.55e-05	0	0	0	0	0	0
205.051	C11H9NO4S	CHO	11	9		4		0.909091	0.363636	7	0.555556	-0.181818	0.636364	0.7	1.75	0	1.76e-05	0.000114302	4.45e-05	0	0	4.45e-05	4.39e-05	3.05e-05	2.96e-05	2.64e-05	0	0	4.21e-05	8.6e-05	0	3.53e-05
205.062	C10H9N2O3S	CHON	10	9	2	3		1	0.3	7	0.538462	0.2	0.7	0.7	2.33333	0	2.11e-05	4.52e-05	3.2e-05	0	0	3.2e-05	2.34e-05	2.28e-05	2.22e-05	3.16e-05	0	0	0	0	0	2.95e-05
205.072	C8H13NO6S	CHO	8	13		6		1.75	0.75	2	0	-0.25	0.25	0.142857	0.333333	0	0	3.93e-05	0	0	0	0	0	0	0	0	0	0	0	0	0	0
205.087	C12H13NO3S	CHO	12	13		3		1.16667	0.25	6	0.428571	-0.666667	0.5	0.428571	2	0	2.65e-05	5.1e-05	5.34e-05	0	0	5.34e-05	4.18e-05	4.83e-05	4.33e-05	6e-05	0	4.09e-05	5.33e-05	0	5.96e-05	3.44e-05
205.098	C11H13N2O2S	CHON	11	13	2	2		1.27273	0.181818	6	0.375	-0.363636	0.545455	0.428571	3	0	5.54e-05	4.64e-05	2.6e-05	0	5.3e-05	2.6e-05	2.17e-05	3.15e-05	3.75e-05	2.8e-05	0	0	0	0	9.35e-05	8.83e-05
205.123	C13H17NO2S	CHO	13	17		2		1.38462	0.153846	5	0.333333	-1.07692	0.384615	0.277778	2.5	0	3.43e-05	0.000116446	7.74e-05	0	4.53e-05	7.74e-05	8.57e-05	6.73e-05	4.83e-05	5.77e-05	5.58e-05	3.81e-05	7.77e-05	0	0	3.95e-05
205.16	C14H21NO1S	CHO	14	21		1		1.57143	0.0714286	4	0.259259	-1.42857	0.285714	0.181818	4	0	4.49e-05	0	0	0	0	0	0	0	0	0	0	3.33e-05	0	0	0	0
206.009	C9H4N1O5S	CHON	9	4	1	5		0.555556	0.555556	8	0.818182	0.888889	0.888889	1.6	1.6	0	0	2.19e-05	0	0	0	0	0	0	0	0	0	0	4.82e-05	0	0	0
206.021	C8H4N3O4S	CHON	8	4	3	4		0.625	0.5	8	1	1.5	1	1.6	2	0	0	5.18e-05	0	0	0	0	0	0	0	0	0	0	0	0	0	0
206.046	C10H8N1O4S	CHON	10	8	1	4		0.9	0.4	7	0.571429	0.2	0.7	0.777778	1.75	0	0	5.97e-05	6.94e-05	0	0	6.94e-05	3.75e-05	3.36e-05	2.52e-05	2.61e-05	0	0	0	0	0	0
206.057	C9H8N3O3S	CHON	9	8	3	3		1	0.333333	7	0.555556	0.666667	0.777778	0.777778	2.33333	0	0	0	2.48e-05	0	0	2.48e-05	0	0	0	1.54e-05	0	0	0	0	0	0
206.082	C11H12N1O3S	CHON	11	12	1	3		1.18182	0.272727	6	0.411765	-0.363636	0.545455	0.461538	2	0	3.67e-05	5.05e-05	7.2e-05	0	5.42e-05	7.2e-05	5.48e-05	5.59e-05	5.27e-05	5.43e-05	5.51e-05	5.23e-05	5.41e-05	0.000151771	9.6e-05	3.36e-05
206.119	C12H16N1O2S	CHON	12	16	1	2		1.41667	0.166667	5	0.3	-0.833333	0.416667	0.294118	2.5	0	0	2.8e-05	2.55e-05	0	0	2.55e-05	0	3.77e-05	2.75e-05	4.89e-05	0	0	5.1e-05	0.000107186	7.41e-05	0
206.994	C9H3NO6S	CHO	9	3		6		0.444444	0.666667	8	0.833333	0.888889	0.888889	2	1.33333	0	0	0	0	0	0	0	0	0	0	1.54e-05	0	0	0	0	0	0
207.03	C10H7NO5S	CHO	10	7		5		0.8	0.5	7	0.6	0.2	0.7	0.875	1.4	0	0	3.43e-05	3.12e-05	0	0	3.12e-05	0	1.7e-05	0	0	0	0	0	0	0	0
207.041	C9H7N2O4S	CHON	9	7	2	4		0.888889	0.444444	7	0.6	0.666667	0.777778	0.875	1.75	0	0	3.99e-05	2.94e-05	0	0	2.94e-05	0	0	2.43e-05	0	0	0	0	0	0	0
207.066	C11H11NO4S	CHO	11	11		4		1.09091	0.363636	6	0.444444	-0.363636	0.545455	0.5	1.5	0	2.14e-05	6.66e-05	8.32e-05	0	5.37e-05	8.32e-05	7.99e-05	8.31e-05	8.93e-05	0.00010806	4.44e-05	6.21e-05	9.08e-05	9.77e-05	7.03e-05	3.2e-05
207.078	C10H11N2O3S	CHON	10	11	2	3		1.2	0.3	6	0.384615	0	0.6	0.5	2	0	1.42e-05	5.56e-05	5.24e-05	0	0	5.24e-05	4.71e-05	4.7e-05	4e-05	2.95e-05	0	0	4.24e-05	9.98e-05	0	3.91e-05
207.103	C12H15NO3S	CHO	12	15		3		1.33333	0.25	5	0.333333	-0.833333	0.416667	0.3125	1.66667	0	3.69e-05	7.42e-05	9.36e-05	0	6.09e-05	9.36e-05	8.15e-05	8.15e-05	9e-05	0.000110605	0	5.95e-05	7.04e-05	0.000163009	0.000121725	3.34e-05
207.114	C11H15N2O2S	CHON	11	15	2	2		1.45455	0.181818	5	0.25	-0.545455	0.454545	0.3125	2.5	0	0	0	0	0	0	0	0	0	2.05e-05	2.26e-05	0	0	0	0	0	0
207.139	C13H19NO2S	CHO	13	19		2		1.53846	0.153846	4	0.25	-1.23077	0.307692	0.2	2	0	0.000103044	6.48e-05	4.82e-05	0	9.94e-05	4.82e-05	5.42e-05	5.87e-05	4.73e-05	6.39e-05	0.000100108	9.4e-05	0.000152555	0.000109458	0.000115507	0
208.025	C9H6N1O5S	CHON	9	6	1	5		0.777778	0.555556	7	0.636364	0.666667	0.777778	1	1.4	0	0	2.5e-05	0	0	0	0	0	0	0	0	0	0	0	0	0	0
208.062	C10H10N1O4S	CHON	10	10	1	4		1.1	0.4	6	0.428571	0	0.6	0.545455	1.5	0	3.16e-05	8.11e-05	4.99e-05	0	4.13e-05	4.99e-05	3.95e-05	3.62e-05	1.9e-05	2.75e-05	0	4.65e-05	0	0.000101768	7.96e-05	7.9e-05
208.098	C11H14N1O3S	CHON	11	14	1	3		1.36364	0.272727	5	0.294118	-0.545455	0.454545	0.333333	1.66667	0	3.18e-05	4.92e-05	4.19e-05	0	4.65e-05	4.19e-05	3.53e-05	4.68e-05	2.58e-05	2.62e-05	0	0	0	0	0	3.92e-05
209.009	C9H5NO6S	CHO	9	5		6		0.666667	0.666667	7	0.666667	0.666667	0.777778	1.16667	1.16667	0	3.14e-05	3.22e-05	0	0	0	0	0	0	0	0	0	0	0	0	0	0
209.02	C8H5N2O5S	CHON	8	5	2	5		0.75	0.625	7	0.714286	1.25	0.875	1.16667	1.4	0	0	0.000221087	2.3e-05	0	0	2.3e-05	0	2.08e-05	0	0	0	0	0	0	0	0
209.046	C10H9NO5S	CHO	10	9		5		1	0.5	6	0.466667	0	0.6	0.6	1.2	0	2.22e-05	7.25e-05	4.28e-05	0	0	4.28e-05	4.09e-05	2.89e-05	2.45e-05	3.55e-05	0	0	0	0	0	4.53e-05
209.049	C7H13NO5S1	CHOS	7	13		5	1	2	0.714286	1	0	-0.285714	0.142857	0.0714286	0.2	0	0	0	0	0	0	0	0	0	1.46e-05	0	0	0	0	0	0	0
209.057	C9H9N2O4S	CHON	9	9	2	4		1.11111	0.444444	6	0.4	0.444444	0.666667	0.6	1.5	0	1.92e-05	6.43e-05	4.55e-05	0	6.15e-05	4.55e-05	2.15e-05	1.9e-05	1.43e-05	1.94e-05	7.01e-05	5.97e-05	5.83e-05	9.5e-05	0	3e-05
209.082	C11H13NO4S	CHO	11	13		4		1.27273	0.363636	5	0.333333	-0.545455	0.454545	0.357143	1.25	0	0.00032568	0.000212997	0.000109203	0	0	0.000109203	9.36e-05	8.7e-05	8.13e-05	8.9e-05	6.48e-05	7.99e-05	0.000106714	0.00013393	0.000144017	0.000118765
209.093	C10H13N2O3S	CHON	10	13	2	3		1.4	0.3	5	0.230769	-0.2	0.5	0.357143	1.66667	0	0.00036992	9.99e-05	6e-05	0	0.0002055	6e-05	8.37e-05	8.52e-05	7.83e-05	8.35e-05	4.49e-05	8.85e-05	6.86e-05	0.000113322	0.000106516	0.000390231
209.118	C12H17NO3S	CHO	12	17		3		1.5	0.25	4	0.238095	-1	0.333333	0.222222	1.33333	0	4.09e-05	6.16e-05	4.96e-05	0	0.000107295	4.96e-05	4.8e-05	4.84e-05	5.92e-05	5.39e-05	3.94e-05	5.08e-05	4.99e-05	0	8.56e-05	5.52e-05
209.155	C13H21NO2S	CHO	13	21		2		1.69231	0.153846	3	0.166667	-1.38462	0.230769	0.136364	1.5	0	0.000151419	3.28e-05	2.25e-05	0	0.000277194	2.25e-05	2.98e-05	3.89e-05	3.99e-05	2.04e-05	0.000238442	0.000204714	0.000274335	0.000295942	0.000207173	0.00013456
210.004	C8H4N1O6S	CHON	8	4	1	6		0.625	0.75	7	0.75	1.25	0.875	1.4	1.16667	0	0	4.99e-05	2.42e-05	0	0	2.42e-05	0	0	0	0	0	0	0	0	0	0
210.016	C7H4N3O5S	CHON	7	4	3	5		0.714286	0.714286	7	1	2	1	1.4	1.4	0	0	0	0	0	0	0	0	0	1.56e-05	0	0	0	0	0	0	0
210.041	C9H8N1O5S	CHON	9	8	1	5		1	0.555556	6	0.454545	0.444444	0.666667	0.666667	1.2	0	4.51e-05	0.000119928	4.45e-05	0	5.9e-05	4.45e-05	4.19e-05	3.04e-05	2.57e-05	3.15e-05	0	3.62e-05	0	0	6.41e-05	0
210.052	C8H8N3O4S	CHON	8	8	3	4		1.125	0.5	6	0.333333	1	0.75	0.666667	1.5	0	0	0	2.38e-05	0	0	2.38e-05	0	0	0	0	0	0	0	0	0	0
210.077	C10H12N1O4S	CHON	10	12	1	4		1.3	0.4	5	0.285714	-0.2	0.5	0.384615	1.25	0	0.000136429	0.000262793	0.000140435	0	0.000110327	0.000140435	0.000126905	0.000106283	7.31e-05	7.36e-05	7.88e-05	9.92e-05	8.69e-05	0.000192299	0.000119501	8.96e-05
210.114	C11H16N1O3S	CHON	11	16	1	3		1.54545	0.272727	4	0.176471	-0.727273	0.363636	0.235294	1.33333	0	0	2.07e-05	2.22e-05	0	0	2.22e-05	1.91e-05	2.48e-05	2.2e-05	1.56e-05	0	6.2e-05	6.69e-05	0	0	0
211.007	C9H7NO4S1	CHOS	9	7		4	1	0.888889	0.444444	6	0.5	0.222222	0.666667	0.75	1.5	0	0	0	0	0	0	0	0	1.76e-05	0	0	0	0	0	0	0	0
211.025	C9H7NO6S	CHO	9	7		6		0.888889	0.666667	6	0.5	0.444444	0.666667	0.75	1	0	0	0	0	0	0	0	0	0	0	1.82e-05	0	0	0	0	0	2.79e-05
211.028	C6H11NO6S1	CHOS	6	11		6	1	2	1	1	0	0.333333	0.166667	0.0833333	0.166667	0	0	0	0	0	0	0	0	1.92e-05	0	0	0	0	0	0	0	0
211.036	C8H7N2O5S	CHON	8	7	2	5		1	0.625	6	0.428571	1	0.75	0.75	1.2	0	0	7.33e-05	2.21e-05	0	0	2.21e-05	0	1.77e-05	1.51e-05	0	0	0	0	0	0	0
211.051	C12H7N2O2S	CHON	12	7	2	2		0.666667	0.166667	10	0.777778	0.166667	0.833333	1.25	5	0	0	0	0	0	0	0	0	0	1.42e-05	0	0	0	0	0	0	0
211.061	C10H11NO5S	CHO	10	11		5		1.2	0.5	5	0.333333	-0.2	0.5	0.416667	1	0	7.06e-05	0.000161946	0.000110512	0	4.87e-05	0.000110512	8.62e-05	9.74e-05	0.000115192	0.000109165	5.89e-05	7.01e-05	8.12e-05	8.44e-05	9.8e-05	6.38e-05
211.072	C9H11N2O4S	CHON	9	11	2	4		1.33333	0.444444	5	0.2	0.222222	0.555556	0.416667	1.25	0	3.63e-05	5.83e-05	3.98e-05	0	0	3.98e-05	2.74e-05	3.4e-05	0	1.7e-05	0	3.47e-05	0	0	6.31e-05	2.73e-05
211.076	C14H11NO2S	CHO	14	11		2		0.857143	0.142857	9	0.615385	-0.571429	0.642857	0.75	4.5	0	0	2.23e-05	0	0	0	0	0	0	1.43e-05	0	0	0	0	0	0	0
211.098	C11H15NO4S	CHO	11	15		4		1.45455	0.363636	4	0.222222	-0.727273	0.363636	0.25	1	0	0.000160289	0.000234431	0.000120925	0	7.19e-05	0.000120925	0.000149832	0.000107694	0.000120398	0.000121789	7.62e-05	0.000112267	0.00013532	0.000176969	0.000126057	8.36e-05
211.109	C10H15N2O3S	CHON	10	15	2	3		1.6	0.3	4	0.0769231	-0.4	0.4	0.25	1.33333	0	0	0	2.22e-05	0	0	2.22e-05	0	1.65e-05	0	2.11e-05	0	0	0	0	0	0
211.134	C12H19NO3S	CHO	12	19		3		1.66667	0.25	3	0.142857	-1.16667	0.25	0.15	1	0	0.000318579	3.93e-05	2.64e-05	0	0.000123664	2.64e-05	0	2.43e-05	2.84e-05	2.9e-05	0.000100084	5.19e-05	8.71e-05	0	6.4e-05	4.12e-05
212.02	C8H6N1O6S	CHON	8	6	1	6		0.875	0.75	6	0.5	1	0.75	0.857143	1	0	1.7e-05	6.73e-05	0	0	0	0	1.96e-05	0	0	0	0	0	0	0	0	2.83e-05
212.039	C9H10N1O3S1	CHONS	9	10	1	3	1	1.22222	0.333333	5	0.272727	0	0.555556	0.454545	1.66667	0	0	0	0	0	0	0	0	0	0	0	4.08e-05	0	0	0	0	0
212.056	C9H10N1O5S	CHON	9	10	1	5		1.22222	0.555556	5	0.272727	0.222222	0.555556	0.454545	1	0	3.7e-05	0.00012009	4.67e-05	0	0	4.67e-05	3.47e-05	3.51e-05	5.08e-05	4.39e-05	0	4.81e-05	0	0	0	0.00012135
212.093	C10H14N1O4S	CHON	10	14	1	4		1.5	0.4	4	0.142857	-0.4	0.4	0.266667	1	0	0.000544906	0.000121936	3.62e-05	0	0.000239252	3.62e-05	5.68e-05	5.93e-05	3.76e-05	2.53e-05	0	0.000128628	8.53e-05	0.000159551	0	0.000215615
212.986	C8H5NO5S1	CHOS	8	5		5	1	0.75	0.625	6	0.555556	0.75	0.75	1	1.2	0	0	2.34e-05	0	0	0	0	0	0	0	0	0	0	0	0	0	0
213.015	C7H5N2O6S	CHON	7	5	2	6		0.857143	0.857143	6	0.5	1.71429	0.857143	1	1	0	0	8.91e-05	0	0	0	0	0	0	0	0	0	0	0	0	0	0
213.031	C11H5N2O3S	CHON	11	5	2	3		0.545455	0.272727	10	0.866667	0.545455	0.909091	1.66667	3.33333	0	0	2.03e-05	0	0	0	0	0	0	0	0	0	0	0	0	0	0
213.04	C9H9NO6S	CHO	9	9		6		1.11111	0.666667	5	0.333333	0.222222	0.555556	0.5	0.833333	0	2.36e-05	0.000154716	4.76e-05	0	0	4.76e-05	3.56e-05	3.73e-05	2.67e-05	2.03e-05	0	0	0	0	0	4.14e-05
213.052	C8H9N2O5S	CHON	8	9	2	5		1.25	0.625	5	0.142857	0.75	0.625	0.5	1	0	1.51e-05	0.000174296	0	0	0	0	0	1.93e-05	0	0	0	0	0	0	0	0
213.056	C13H9NO3S	CHO	13	9		3		0.769231	0.230769	9	0.652174	-0.307692	0.692308	0.9	3	0	2.2e-05	0	0	0	0	0	0	0	0	0	0	0	0	0	5.52e-05	0
213.067	C12H9N2O2S	CHON	12	9	2	2		0.833333	0.166667	9	0.666667	0	0.75	0.9	4.5	0	1.79e-05	2.41e-05	0	0	0	0	0	0	2.04e-05	0	0	0	0	0	0	0
213.077	C10H13NO5S	CHO	10	13		5		1.4	0.5	4	0.2	-0.4	0.4	0.285714	0.8	0	0.000258699	0.00156537	0.000206942	0	5.5e-05	0.000206942	0.000179959	0.000136975	0.000161633	0.000148191	9.62e-05	7.3e-05	8.68e-05	0.000154838	0.000118697	0.000116663
213.088	C9H13N2O4S	CHON	9	13	2	4		1.55556	0.444444	4	0	0	0.444444	0.285714	1	0	2.13e-05	0.000133147	5.72e-05	0	0	5.72e-05	4.74e-05	2.14e-05	0	0	0	0	0	0	0	3.36e-05
213.092	C14H13NO2S	CHO	14	13		2		1	0.142857	8	0.538462	-0.714286	0.571429	0.571429	4	0	0	0	0	0	0	0	0	0	1.65e-05	2.24e-05	0	0	4.8e-05	0	0	0
213.113	C11H17NO4S	CHO	11	17		4		1.63636	0.363636	3	0.111111	-0.909091	0.272727	0.166667	0.75	0	0.000269261	0.000287029	6.39e-05	0	0.000113777	6.39e-05	4.52e-05	3.25e-05	4.89e-05	5.18e-05	6.08e-05	5.29e-05	8.46e-05	0	7.77e-05	0.000104019
213.124	C10H17N2O3S	CHON	10	17	2	3		1.8	0.3	3	0	-0.6	0.3	0.166667	1	0	0	1.98e-05	0	0	0	0	0	0	1.47e-05	0	0	0	0	0	0	0
213.128	C15H17NO1S	CHO	15	17		1		1.2	0.0666667	7	0.448276	-1.06667	0.466667	0.388889	7	0	0	0	0	0	0	0	0	0	1.59e-05	0	0	0	0	0	0	0
213.15	C12H21NO3S	CHO	12	21		3		1.83333	0.25	2	0.047619	-1.33333	0.166667	0.0909091	0.666667	0	2.44e-05	2.96e-05	0	0	0	0	0	0	0	1.59e-05	0	0	5.99e-05	0	0	0
214.018	C8H8N1O4S1	CHONS	8	8	1	4	1	1.125	0.5	5	0.25	0.5	0.625	0.555556	1.25	0	0	0	0	0	0	0	0	0	0	0	0	0	5.2e-05	0	0	0
214.036	C8H8N1O6S	CHON	8	8	1	6		1.125	0.75	5	0.25	0.75	0.625	0.555556	0.833333	0	0	4.82e-05	0	0	0	0	0	0	0	2.14e-05	0	0	0	0	8.75e-05	0
214.051	C12H8N1O3S	CHON	12	8	1	3		0.75	0.25	9	0.684211	0	0.75	1	3	0	0	3.55e-05	2.52e-05	0	0	2.52e-05	0	2.1e-05	0	0	0	0	0	0	0	0
214.072	C9H12N1O5S	CHON	9	12	1	5		1.44444	0.555556	4	0.0909091	0	0.444444	0.307692	0.8	0	0.000221432	0.000247866	6.5e-05	0	7.7e-05	6.5e-05	5.59e-05	4.54e-05	2.84e-05	2.97e-05	5.9e-05	4.63e-05	0	0	0	6.33e-05
214.083	C8H12N3O4S	CHON	8	12	3	4		1.625	0.5	4	0	0.5	0.5	0.307692	1	0	0	2.07e-05	0	0	0	0	0	0	0	0	0	0	0	0	0	0
214.087	C13H12N1O2S	CHON	13	12	1	2		1	0.153846	8	0.545455	-0.461538	0.615385	0.615385	4	0	2.08e-05	0	0	0	0	0	2.41e-05	0	0	2.25e-05	0	0	0	8.88e-05	0	0
214.108	C10H16N1O4S	CHON	10	16	1	4		1.7	0.4	3	0	-0.6	0.3	0.176471	0.75	0	2.51e-05	2.63e-05	0	0	4.25e-05	0	0	1.81e-05	0	0	0	0	0	0	0	0
214.966	C7H3NO6S1	CHOS	7	3		6	1	0.571429	0.857143	6	0.666667	1.42857	0.857143	1.5	1	0	0	2.54e-05	2.39e-05	0	0	2.39e-05	0	0	0	0	0	0	0	0	0	0
215.002	C8H7NO5S1	CHOS	8	7		5	1	1	0.625	5	0.333333	0.5	0.625	0.625	1	0	0	2.9e-05	0	0	0	0	0	0	0	0	0	0	0	0	0	3.61e-05
215.035	C12H7NO4S	CHO	12	7		4		0.666667	0.333333	9	0.7	0	0.75	1.125	2.25	0	1.71e-05	0	0	0	0	0	0	0	0	0	0	0	0	0	0	0
215.038	C9H11NO4S1	CHOS	9	11		4	1	1.33333	0.444444	4	0.166667	-0.222222	0.444444	0.333333	1	0	0	0	0	0	0	0	0	0	0	0	0	0	0	0	6.63e-05	0
215.046	C11H7N2O3S	CHON	11	7	2	3		0.727273	0.272727	9	0.733333	0.363636	0.818182	1.125	3	0	0	3.28e-05	0	0	0	0	0	0	1.97e-05	1.54e-05	0	0	0	0	0	0
215.056	C9H11NO6S	CHO	9	11		6		1.33333	0.666667	4	0.166667	0	0.444444	0.333333	0.666667	0	7.77e-05	0.000301711	8.52e-05	0	5.31e-05	8.52e-05	5.36e-05	5.17e-05	4.24e-05	5.05e-05	4.67e-05	3.48e-05	0	8.76e-05	0	6.77e-05
215.067	C8H11N2O5S	CHON	8	11	2	5			0.625							0	0	0	0	0	0	0	0	0	0	0	0	0	0	0	0	2.84e-05
215.071	C13H11NO3S	CHO	13	11		3		0.923077	0.230769	8	0.565217	-0.461538	0.615385	0.666667	2.66667	0	0	0	0	0	0	0	1.82e-05	0	2.83e-05	0	0	0	0	0	0	0
215.083	C12H11N2O2S	CHON	12	11	2	2		1	0.166667	8	0.555556	-0.166667	0.666667	0.666667	4	0	1.5e-05	0	3.48e-05	0	0	3.48e-05	2.29e-05	0	1.88e-05	0	0	0	7.85e-05	0	0	4.21e-05
215.092	C10H15NO5S	CHO	10	15		5		1.6	0.5	3	0.0666667	-0.6	0.3	0.1875	0.6	0	0.000248731	0.000542534	8.37e-05	0	5.44e-05	8.37e-05	7.58e-05	7.31e-05	6.64e-05	5.76e-05	7.54e-05	5.46e-05	6.18e-05	0	0	0.000109743
215.104	C9H15N2O4S	CHON	9	15	2	4		1.77778	0.444444	3	0	-0.222222	0.333333	0.1875	0.75	0	0	0	0	0	4.15e-05	0	0	0	0	0	0	0	0	0	0	0
215.108	C14H15NO2S	CHO	14	15		2		1.14286	0.142857	7	0.461538	-0.857143	0.5	0.4375	3.5	0	3.42e-05	2.61e-05	3.35e-05	0	0	3.35e-05	3.22e-05	5.18e-05	2.82e-05	4.29e-05	0	0	0.000122337	9.93e-05	8.51e-05	2.78e-05
215.129	C11H19NO4S	CHO	11	19		4		1.81818	0.363636	2	0	-1.09091	0.181818	0.1	0.5	0	0.000205347	6.48e-05	0	0	6.77e-05	0	0	0	0	0	6.42e-05	5.47e-05	0	0	0	3.97e-05
215.144	C15H19NO1S	CHO	15	19		1		1.33333	0.0666667	6	0.37931	-1.2	0.4	0.3	6	0	2.13e-05	0	0	0	0	0	0	0	0	1.81e-05	7.49e-05	0	0	0	0	0
215.165	C12H23NO3S	CHO	12	23		3		2	0.25	1	0	-1.5	0.0833333	0.0416667	0.333333	0	2.27e-05	2.03e-05	0	0	4.54e-05	0	0	0	0	0	0	0	0	0	0	0
215.997	C7H6N1O5S1	CHONS	7	6	1	5	1	1	0.714286	5	0.2	1.14286	0.714286	0.714286	1	0	0	4.55e-05	0	0	0	0	0	0	0	0	0	0	0	0	0	0
216.03	C11H6N1O4S	CHON	11	6	1	4		0.636364	0.363636	9	0.75	0.363636	0.818182	1.28571	2.25	0	0	4.18e-05	0	0	0	0	0	0	0	0	0	0	0	0	0	0
216.034	C8H10N1O4S1	CHONS	8	10	1	4	1	1.375	0.5	4	0	0.25	0.5	0.363636	1	0	0	0.000180919	0	0	0	0	2.39e-05	0	0	0	0	0	0	0	0	0
216.051	C8H10N1O6S	CHON	8	10	1	6		1.375	0.75	4	0	0.5	0.5	0.363636	0.666667	0	1.7e-05	7.08e-05	4.19e-05	0	0	4.19e-05	0	2.08e-05	0	0	0	0	0	0	5.67e-05	0
216.067	C12H10N1O3S	CHON	12	10	1	3		0.916667	0.25	8	0.578947	-0.166667	0.666667	0.727273	2.66667	0	3.02e-05	4.55e-05	0	0	0	0	0	1.89e-05	1.71e-05	1.69e-05	0	0	0	0	0	0
216.078	C11H10N3O2S	CHON	11	10	3	2		1	0.181818	8	0.571429	0.181818	0.727273	0.727273	4	0	0	0	0	0	0	0	0	2.12e-05	1.62e-05	2.62e-05	0	0	0	0	0	0
216.088	C9H14N1O5S	CHON	9	14	1	5		1.66667	0.555556	3	0	-0.222222	0.333333	0.2	0.6	0	3.63e-05	8.64e-05	0	0	0	0	2.39e-05	0	0	1.79e-05	4.25e-05	0	0	0	0	0
216.103	C13H14N1O2S	CHON	13	14	1	2		1.15385	0.153846	7	0.454545	-0.615385	0.538462	0.466667	3.5	0	0.000119057	8.14e-05	0	0	6.87e-05	0	2.41e-05	4.33e-05	3.33e-05	4.13e-05	0	6.26e-05	0.000105107	0.000140272	0.000113888	0
216.124	C10H18N1O4S	CHON	10	18	1	4		1.9	0.4	2	0	-0.8	0.2	0.105263	0.5	0	1.78e-05	0	0	0	0	0	0	0	0	0	0	0	0	0	0	0
216.981	C7H5NO6S1	CHOS	7	5		6	1	0.857143	0.857143	5	0.333333	1.14286	0.714286	0.833333	0.833333	0	0	7.09e-05	2.2e-05	0	0	2.2e-05	2.12e-05	0	0	0	0	0	0	0	0	0
217.014	C11H5NO5S	CHO	11	5		5		0.545455	0.454545	9	0.764706	0.363636	0.818182	1.5	1.8	0	0	0	0	0	0	0	0	0	0	0	0	0	0	9.31e-05	0	0
217.018	C8H9NO5S1	CHOS	8	9		5	1	1.25	0.625	4	0.111111	0.25	0.5	0.4	0.8	0	0	2.14e-05	0	0	0	0	0	0	0	0	0	0	0	0	0	0
217.025	C10H5N2O4S	CHON	10	5	2	4		0.6	0.4	9	0.833333	0.8	0.9	1.5	2.25	0	0	2.58e-05	0	0	0	0	0	0	1.74e-05	0	0	0	0	0	0	0
217.035	C8H9NO7S	CHO	8	9		7		1.25	0.875	4	0.111111	0.5	0.5	0.4	0.571429	0	0	3.54e-05	0	0	0	0	1.87e-05	0	0	2.09e-05	0	0	0	0	0	0
217.047	C7H9N2O6S	CHON	7	9	2	6		1.42857	0.857143	4	0	1.14286	0.571429	0.4	0.666667	0	0	2.02e-05	0	0	0	0	0	1.63e-05	0	0	0	0	0	0	0	0
217.051	C12H9NO4S	CHO	12	9		4		0.833333	0.333333	8	0.6	-0.166667	0.666667	0.8	2	0	2.74e-05	3.43e-05	2.15e-05	0	0	2.15e-05	2.52e-05	1.63e-05	0	0	0	0	5.05e-05	0	0	2.61e-05
217.062	C11H9N2O3S	CHON	11	9	2	3		0.909091	0.272727	8	0.6	0.181818	0.727273	0.8	2.66667	0	3.91e-05	0.000170967	7.89e-05	0	0	7.89e-05	3.89e-05	5.83e-05	2.65e-05	3.12e-05	0	0	6.21e-05	0.000116512	8.86e-05	0
217.072	C9H13NO6S	CHO	9	13		6		1.55556	0.666667	3	0	-0.222222	0.333333	0.214286	0.5	0	0.000280847	0.0019386	0.000118545	0	6.62e-05	0.000118545	8.73e-05	5.09e-05	3.46e-05	2.59e-05	0	0	0	0	0	3.2e-05
217.083	C8H13N2O5S	CHON	8	13	2	5		1.75	0.625	3	0	0.25	0.375	0.214286	0.6	0	0	2.74e-05	0	0	0	0	0	0	0	0	0	0	0	0	0	0
217.087	C13H13NO3S	CHO	13	13		3		1.07692	0.230769	7	0.478261	-0.615385	0.538462	0.5	2.33333	0	0.000186864	0.000120544	7.01e-05	0	0	7.01e-05	7.04e-05	7.93e-05	6.41e-05	8.36e-05	0	0.000110881	0.000143404	0.000147123	0.000103248	4.93e-05
217.098	C12H13N2O2S	CHON	12	13	2	2		1.16667	0.166667	7	0.444444	-0.333333	0.583333	0.5	3.5	0	3.23e-05	4.53e-05	2.73e-05	0	7.01e-05	2.73e-05	2.63e-05	0	2.2e-05	2.01e-05	4.69e-05	0	5.78e-05	0	8.1e-05	0
217.108	C10H17NO5S	CHO	10	17		5		1.8	0.5	2	0	-0.8	0.2	0.111111	0.4	0	0.000547248	0.000673666	6.34e-05	0	8.4e-05	6.34e-05	3.99e-05	2.01e-05	1.86e-05	0	5.79e-05	5.76e-05	0	0	0	4.5e-05
217.123	C14H17NO2S	CHO	14	17		2		1.28571	0.142857	6	0.384615	-1	0.428571	0.333333	3	0	4.85e-05	9.71e-05	3.51e-05	0	4.46e-05	3.51e-05	5.79e-05	4.01e-05	4.55e-05	3.98e-05	0	3.75e-05	0.000105034	0.000144349	0.000109556	0
217.145	C11H21NO4S	CHO	11	21		4		2	0.363636	1	0	-1.27273	0.0909091	0.0454545	0.25	0	0	2.04e-05	0	0	0	0	0	0	0	0	0	0	0	0	0	0
217.16	C15H21NO1S	CHO	15	21		1		1.46667	0.0666667	5	0.310345	-1.33333	0.333333	0.227273	5	0	5.87e-05	0	0	0	0	0	0	0	0	0	0	0	0	0	0	0
217.976	C6H4N1O6S1	CHONS	6	4	1	6	1	0.833333	1	5	0	2	0.833333	1	0.833333	0	0	0.000176561	8.02e-05	0	0	8.02e-05	3.7e-05	2.53e-05	1.7e-05	0	0	0	0	0	0	0
218.009	C10H4N1O5S	CHON	10	4	1	5		0.5	0.5	9	0.846154	0.8	0.9	1.8	1.8	0	0	0.000854442	7.36e-05	0	0	7.36e-05	0	0	0	0	0	0	0	0	0	0
218.013	C7H8N1O5S1	CHONS	7	8	1	5	1	1.28571	0.714286	4	0	0.857143	0.571429	0.444444	0.8	0	1.49e-05	2.5e-05	0	0	0	0	0	0	0	0	0	0	0	0	0	0
218.046	C11H8N1O4S	CHON	11	8	1	4		0.818182	0.363636	8	0.625	0.181818	0.727273	0.888889	2	0	0	4.16e-05	3.77e-05	0	4.06e-05	3.77e-05	2.95e-05	3.02e-05	1.93e-05	3.02e-05	0	6.88e-05	8.52e-05	0.000133902	0	4.75e-05
218.049	C8H12N1O4S1	CHONS	8	12	1	4	1	1.625	0.5	3	0	0	0.375	0.230769	0.75	0	0	2.01e-05	0	0	0	0	0	0	0	1.93e-05	0	0	0	0	0	0
218.057	C10H8N3O3S	CHON	10	8	3	3		0.9	0.3	8	0.636364	0.6	0.8	0.888889	2.66667	0	0	2.6e-05	3.14e-05	0	0	3.14e-05	0	2.71e-05	0	0	0	0	0	0	0	3.01e-05
218.067	C8H12N1O6S	CHON	8	12	1	6		1.625	0.75	3	0	0.25	0.375	0.230769	0.5	0	0	0	0	0	0	0	0	0	1.96e-05	1.86e-05	0	0	0	0	0	0
218.082	C12H12N1O3S	CHON	12	12	1	3		1.08333	0.25	7	0.473684	-0.333333	0.583333	0.538462	2.33333	0	5.29e-05	6.36e-05	4.24e-05	0	0.000103024	4.24e-05	4.75e-05	4.63e-05	4.3e-05	4.64e-05	0	4.37e-05	8.31e-05	9.55e-05	9.13e-05	0.000118969
218.093	C11H12N3O2S	CHON	11	12	3	2		1.18182	0.181818	7	0.428571	0	0.636364	0.538462	3.5	0	0	0	0	0	0	0	0	1.79e-05	0	0	0	0	0	0	0	0
218.103	C9H16N1O5S	CHON	9	16	1	5		1.88889	0.555556	2	0	-0.444444	0.222222	0.117647	0.4	0	0	0	2.69e-05	0	0	2.69e-05	0	0	0	0	4.73e-05	0	0	0	0	2.54e-05
218.119	C13H16N1O2S	CHON	13	16	1	2		1.30769	0.153846	6	0.363636	-0.769231	0.461538	0.352941	3	0	4.09e-05	2.92e-05	3.74e-05	0	3.84e-05	3.74e-05	3.38e-05	3.58e-05	4.05e-05	3.99e-05	0	5.68e-05	9.75e-05	0	0.000127183	0
218.997	C7H7NO6S1	CHOS	7	7		6	1	1.14286	0.857143	4	0	0.857143	0.571429	0.5	0.666667	0	0	0.000163438	6.75e-05	0	0	6.75e-05	4.8e-05	3.31e-05	0	0	0	0	0	0	0	0
219.03	C11H7NO5S	CHO	11	7		5		0.727273	0.454545	8	0.647059	0.181818	0.727273	1	1.6	0	0	4.12e-05	2.12e-05	0	0	2.12e-05	0	0	2.17e-05	0	0	0	0	0	0	0
219.033	C8H11NO5S1	CHOS	8	11		5	1	1.5	0.625	3	0	0	0.375	0.25	0.6	0	0	2.8e-05	0	0	0	0	0	0	0	0	0	0	0	0	0	0
219.041	C10H7N2O4S	CHON	10	7	2	4		0.8	0.4	8	0.666667	0.6	0.8	1	2	0	1.5e-05	9.18e-05	4.46e-05	0	0	4.46e-05	2.7e-05	3.55e-05	3.25e-05	2.5e-05	0	0	0	0	0	0
219.051	C8H11NO7S	CHO	8	11		7		1.5	0.875	3	0	0.25	0.375	0.25	0.428571	0	0	3.45e-05	0	0	0	0	2.33e-05	0	2.29e-05	0	0	0	5.43e-05	0	0	0
219.066	C12H11NO4S	CHO	12	11		4		1	0.333333	7	0.5	-0.333333	0.583333	0.583333	1.75	0	2.3e-05	0.000120894	7.51e-05	0	9.24e-05	7.51e-05	5.79e-05	8.89e-05	0.000109357	9.59e-05	0.000155168	7.28e-05	9.48e-05	0.000122388	0.000159834	0.000100929
219.07	C9H15NO4S1	CHOS	9	15		4	1	1.77778	0.444444	2	0	-0.666667	0.222222	0.125	0.5	0	0	0	2.34e-05	0	0	2.34e-05	0	0	0	0	0	0	0	0	0	0
219.078	C11H11N2O3S	CHON	11	11	2	3		1.09091	0.272727	7	0.466667	0	0.636364	0.583333	2.33333	0	3.42e-05	0	4.68e-05	0	5.54e-05	4.68e-05	3.39e-05	4.53e-05	4.1e-05	5.71e-05	4.59e-05	7.78e-05	7.85e-05	0	0.000111253	0
219.087	C9H15NO6S	CHO	9	15		6		1.77778	0.666667	2	0	-0.444444	0.222222	0.125	0.333333	0	8.41e-05	0.000251775	4.33e-05	0	0	4.33e-05	5.17e-05	1.66e-05	0	0	3.95e-05	0	0	0.000119123	0	3.98e-05
219.103	C13H15NO3S	CHO	13	15		3		1.23077	0.230769	6	0.391304	-0.769231	0.461538	0.375	2	0	0.000122165	0.000253107	0.000115797	0	7.17e-05	0.000115797	0.000179844	0.000193603	0.000209415	0.000175913	0.000102141	0.000200619	0.000397534	0.000276232	0.000141659	0.000174153
219.114	C12H15N2O2S	CHON	12	15	2	2		1.33333	0.166667	6	0.333333	-0.5	0.5	0.375	3	0	2.47e-05	3.46e-05	0	0	0	0	2.49e-05	0	3.24e-05	2.93e-05	0	0	0	0	0	2.71e-05
219.124	C10H19NO5S	CHO	10	19		5		2	0.5	1	0	-1	0.1	0.05	0.2	0	1.98e-05	8.63e-05	0	0	0	0	0	0	0	0	0	0	0	0	0	4.57e-05
219.139	C14H19NO2S	CHO	14	19		2		1.42857	0.142857	5	0.307692	-1.14286	0.357143	0.25	2.5	0	6.62e-05	3.82e-05	2.62e-05	0	6.46e-05	2.62e-05	3.34e-05	3.41e-05	3.99e-05	3.83e-05	0	6.49e-05	5.89e-05	0	0	3.95e-05
219.175	C15H23NO1S	CHO	15	23		1		1.6	0.0666667	4	0.241379	-1.46667	0.266667	0.166667	4	0	3.81e-05	0	0	0	0	0	0	0	0	0	0	4.11e-05	4.66e-05	0	0	0
220.025	C10H6N1O5S	CHON	10	6	1	5		0.7	0.5	8	0.692308	0.6	0.8	1.14286	1.6	0	0	7.85e-05	4.19e-05	0	0	4.19e-05	3.24e-05	2.23e-05	3.83e-05	2.88e-05	0	0	0	0	0	0
220.029	C7H10N1O5S1	CHONS	7	10	1	5	1	1.57143	0.714286	3	0	0.571429	0.428571	0.272727	0.6	0	1.61e-05	4.48e-05	2.16e-05	0	0	2.16e-05	1.85e-05	0	0	0	0	0	0	0	0	0
220.036	C9H6N3O4S	CHON	9	6	3	4		0.777778	0.444444	8	0.75	1.11111	0.888889	1.14286	2	0	0	9.7e-05	6.79e-05	0	0	6.79e-05	3.77e-05	4.26e-05	2.87e-05	3.25e-05	0	0	0	0	0	0
220.062	C11H10N1O4S	CHON	11	10	1	4		1	0.363636	7	0.5	0	0.636364	0.636364	1.75	0	5.71e-05	0.000166997	0.000103683	0	0.000110112	0.000103683	7.67e-05	7.97e-05	7.6e-05	7.06e-05	8.37e-05	0.000124121	0.000129083	0.000261908	0.000194674	9.73e-05
220.073	C10H10N3O3S	CHON	10	10	3	3		1.1	0.3	7	0.454545	0.4	0.7	0.636364	2.33333	0	0	3.34e-05	3.1e-05	0	0	3.1e-05	3.16e-05	4.32e-05	2.3e-05	4.06e-05	0	0	0	0	0	0
220.098	C12H14N1O3S	CHON	12	14	1	3		1.25	0.25	6	0.368421	-0.5	0.5	0.4	2	0	0.000136174	0.000110131	0.000100281	0	0.000174304	0.000100281	0.000110098	8.67e-05	0.000106257	0.000115467	0.000160188	0.000191825	0.0003555	0.000285392	0.000196556	0.000281142
220.109	C11H14N3O2S	CHON	11	14	3	2		1.36364	0.181818	6	0.285714	-0.181818	0.545455	0.4	3	0	0	0	0	0	0	0	0	2.24e-05	0	0	0	0	0	0	0	0
220.134	C13H18N1O2S	CHON	13	18	1	2		1.46154	0.153846	5	0.272727	-0.923077	0.384615	0.263158	2.5	0	1.93e-05	0	2.2e-05	0	4.68e-05	2.2e-05	0	0	2.23e-05	2.15e-05	0	0	0	0.000119907	0	0
221.009	C10H5NO6S	CHO	10	5		6		0.6	0.6	8	0.714286	0.6	0.8	1.33333	1.33333	0	0	3.65e-05	4.39e-05	0	0	4.39e-05	0	0	3.68e-05	0	0	0	0	0	0	3.71e-05
221.013	C7H9NO6S1	CHOS	7	9		6	1	1.42857	0.857143	3	0	0.571429	0.428571	0.3	0.5	0	0	3.05e-05	0	0	0	0	0	0	0	0	0	0	0	0	0	3.22e-05
221.02	C9H5N2O5S	CHON	9	5	2	5		0.666667	0.555556	8	0.777778	1.11111	0.888889	1.33333	1.6	0	0	4.5e-05	3.56e-05	0	0	3.56e-05	2.32e-05	3.27e-05	3.49e-05	2.02e-05	5.14e-05	0	0	0	7.88e-05	3.56e-05
221.046	C11H9NO5S	CHO	11	9		5		0.909091	0.454545	7	0.529412	0	0.636364	0.7	1.4	0	6.7e-05	0.00040129	0.000334457	0	5.51e-05	0.000334457	0.000312824	0.000262343	0.000153491	0.000131281	0.000170975	0.0001083	0.000114454	0.000173443	0.000129366	0.000269142
221.049	C8H13NO5S1	CHOS	8	13		5	1	1.75	0.625	2	0	-0.25	0.25	0.142857	0.4	0	1.9e-05	6.78e-05	7.97e-05	0	0	7.97e-05	6.41e-05	3.42e-05	0	2.28e-05	5.4e-05	0	0	0	0	3.48e-05
221.057	C10H9N2O4S	CHON	10	9	2	4		1	0.4	7	0.5	0.4	0.7	0.7	1.75	0	2.21e-05	8.44e-05	7.37e-05	0	0	7.37e-05	5.03e-05	4.37e-05	4.4e-05	5.15e-05	3.93e-05	6.29e-05	6.18e-05	0	0.000100306	8.85e-05
221.067	C8H13NO7S	CHO	8	13		7		1.75	0.875	2	0	0	0.25	0.142857	0.285714	0	0	0	0	0	4.24e-05	0	2.83e-05	0	0	0	0	0	0	0	0	0
221.082	C12H13NO4S	CHO	12	13		4		1.16667	0.333333	6	0.4	-0.5	0.5	0.428571	1.5	0	6.61e-05	0.000135846	0.000122528	0	8.78e-05	0.000122528	0.000146754	0.000169524	0.000179508	0.000219873	0.000232114	0.000372464	0.000429637	0.000301367	0.000263431	0.000248597
221.085	C9H17NO4S1	CHOS	9	17		4	1	2	0.444444	1	0	-0.888889	0.111111	0.0555556	0.25	0	0	0	0	0	0	0	0	0	0	0	0	0	4.58e-05	0	0	0
221.093	C11H13N2O3S	CHON	11	13	2	3		1.27273	0.272727	6	0.333333	-0.181818	0.545455	0.428571	2	0	4.8e-05	6.72e-05	7.93e-05	0	0.000112621	7.93e-05	6.77e-05	8.63e-05	8.42e-05	7.52e-05	6.96e-05	0	8.98e-05	0.000118027	0.000102557	0.000108865
221.118	C13H17NO3S	CHO	13	17		3		1.38462	0.230769	5	0.304348	-0.923077	0.384615	0.277778	1.66667	0	7.47e-05	0.000192726	0.000166776	0	0.000105707	0.000166776	0.000229968	0.000220014	0.000180253	0.000213655	8.61e-05	0.000146313	0.000283617	0.000323607	0.000242961	0.000268149
221.122	C10H21NO3S1	CHOS	10	21		3	1	2.2	0.3	0	0	-1.4	0	0	0	0	0	0	0	0	0	0	0	0	0	0	0	3.76e-05	0	0	0	0
221.13	C12H17N2O2S	CHON	12	17	2	2		1.5	0.166667	5	0.222222	-0.666667	0.416667	0.277778	2.5	0	1.9e-05	0	2.78e-05	0	0	2.78e-05	1.98e-05	2e-05	2.34e-05	1.98e-05	0	0	0	0	0	0
221.155	C14H21NO2S	CHO	14	21		2		1.57143	0.142857	4	0.230769	-1.28571	0.285714	0.181818	2	0	0.00012899	5.01e-05	4.44e-05	0	0.000713426	4.44e-05	0.000162259	0.000127827	0.000168553	0.000183414	0.000526469	0.000565829	0.000742506	0.000430844	0.000275687	0.000498586
221.191	C15H25NO1S	CHO	15	25		1		1.73333	0.0666667	3	0.172414	-1.6	0.2	0.115385	3	0	0	0	0	0	0	0	0	0	0	0	0	3.68e-05	7.23e-05	0	0	0
221.987	C9H4N1O4S1	CHONS	9	4	1	4	1	0.555556	0.444444	8	0.8	0.888889	0.888889	1.6	2	0	0	0	0	0	0	0	0	0	0	2.02e-05	0	0	0	0	0	0
222.004	C9H4N1O6S	CHON	9	4	1	6		0.555556	0.666667	8	0.8	1.11111	0.888889	1.6	1.33333	0	0	4.43e-05	2.57e-05	0	0	2.57e-05	0	1.83e-05	0	0	0	0	0	0	0	0
222.008	C6H8N1O6S1	CHONS	6	8	1	6	1	1.5	1	3	0	1.33333	0.5	0.333333	0.5	0	0	0	2.45e-05	0	0	2.45e-05	0	0	0	0	0	0	0	0	0	0
222.016	C8H4N3O5S	CHON	8	4	3	5		0.625	0.625	8	1	1.75	1	1.6	1.6	0	0	0.000801205	0.000562608	0	0	0.000562608	0.000216226	0.00025002	0.000232902	0.000235974	0	0	0	0	0	0
222.023	C10H8N1O3S1	CHONS	10	8	1	3	1	0.9	0.3	7	0.538462	0.2	0.7	0.777778	2.33333	0	0	0	0	0	0	0	0	2.12e-05	1.87e-05	0	0	0	0	0	0	0
222.041	C10H8N1O5S	CHON	10	8	1	5		0.9	0.5	7	0.538462	0.4	0.7	0.777778	1.4	0	5.55e-05	0.00022053	8.92e-05	0	7.57e-05	8.92e-05	8.13e-05	5.28e-05	6.41e-05	6.59e-05	6.8e-05	9.83e-05	9.97e-05	0	0	0.0001
222.052	C9H8N3O4S	CHON	9	8	3	4		1	0.444444	7	0.5	0.888889	0.777778	0.777778	1.75	0	0	5.92e-05	0	0	0	0	0	0	2.39e-05	2.27e-05	0	0	0	0	0	2.51e-05
222.077	C11H12N1O4S	CHON	11	12	1	4		1.18182	0.363636	6	0.375	-0.181818	0.545455	0.461538	1.5	0	0.00015038	0.000266332	0.000148037	0	0.000315097	0.000148037	0.000109521	0.000127091	0.000108919	0.000123921	0.000305652	0.000177838	0.000121452	0.000147227	0.000154854	0.000174705
222.088	C10H12N3O3S	CHON	10	12	3	3		1.3	0.3	6	0.272727	0.2	0.6	0.461538	2	0	0	4.29e-05	0	0	0	0	1.85e-05	0	0	2.39e-05	0	0	0	0	0	3.05e-05
222.114	C12H16N1O3S	CHON	12	16	1	3		1.41667	0.25	5	0.263158	-0.666667	0.416667	0.294118	1.66667	0	7.73e-05	0.000134009	6.09e-05	0	0	6.09e-05	5.12e-05	6.13e-05	7.07e-05	7.92e-05	5.13e-05	5.37e-05	8.85e-05	0.000117317	0	5.71e-05
222.992	C6H7NO7S1	CHOS	6	7		7	1	1.33333	1.16667	3	0	1.33333	0.5	0.375	0.428571	0	0	2e-05	0	0	0	0	0	0	0	0	0	0	0	0	0	0
223	C8H3N2O6S	CHON	8	3	2	6		0.5	0.75	8	1	1.75	1	2	1.33333	0	0	4.22e-05	0	0	0	0	1.9e-05	0	0	1.66e-05	0	0	0	0	0	0
223.025	C10H7NO6S	CHO	10	7		6		0.8	0.6	7	0.571429	0.4	0.7	0.875	1.16667	0	1.67e-05	7.08e-05	7.59e-05	0	0	7.59e-05	7.59e-05	5.75e-05	4.33e-05	5.51e-05	0.000109738	4.87e-05	6.68e-05	9.19e-05	0	0.00014823
223.028	C7H11NO6S1	CHOS	7	11		6	1	1.71429	0.857143	2	0	0.285714	0.285714	0.166667	0.333333	0	0	0	2.83e-05	0	0	2.83e-05	0	0	0	1.67e-05	0	0	0	0	5.87e-05	3.89e-05
223.036	C9H7N2O5S	CHON	9	7	2	5		0.888889	0.555556	7	0.555556	0.888889	0.777778	0.875	1.4	0	0	8.37e-05	8.79e-05	0	0	8.79e-05	4.51e-05	5.48e-05	4.28e-05	4.83e-05	0	4.1e-05	6.42e-05	0	6.58e-05	5.36e-05
223.04	C14H7NO3S	CHO	14	7		3		0.571429	0.214286	11	0.76	-0.142857	0.785714	1.375	3.66667	0	0	0	0	0	0	0	0	0	2.13e-05	1.75e-05	0	0	0	0	0	0
223.051	C13H7N2O2S	CHON	13	7	2	2		0.615385	0.153846	11	0.8	0.153846	0.846154	1.375	5.5	0	0	0	2.23e-05	0	0	2.23e-05	0	0	0	0	0	0	0	0	0	0
223.061	C11H11NO5S	CHO	11	11		5		1.09091	0.454545	6	0.411765	-0.181818	0.545455	0.5	1.2	0	8.13e-05	0.000512583	0.000633874	0	0.000119582	0.000633874	0.000462954	0.00040782	0.000443206	0.0004735	0.000204581	0.000207684	0.000308703	0.000337671	0.000326679	0.000340156
223.065	C8H15NO5S1	CHOS	8	15		5	1	2	0.625	1	0	-0.5	0.125	0.0625	0.2	0	0	6.92e-05	8.76e-05	0	0.00097247	8.76e-05	7.16e-05	1.8e-05	4.65e-05	2.34e-05	0	5.9e-05	6.96e-05	0	0	0.00014918
223.072	C10H11N2O4S	CHON	10	11	2	4		1.2	0.4	6	0.333333	0.2	0.6	0.5	1.5	0	5.58e-05	0.000109991	0.000146284	0	0.000146261	0.000146284	0.000105081	0.000105412	0.000100041	9.94e-05	0.000186596	0.000163508	0.000161613	0.000178331	0.000163028	0.000215075
223.082	C8H15NO7S	CHO	8	15		7		2	0.875	1	0	-0.25	0.125	0.0625	0.142857	0	0	0	0	0	0	0	2.07e-05	0	0	0	0	0	0	0	0	0
223.098	C12H15NO4S	CHO	12	15		4		1.33333	0.333333	5	0.3	-0.666667	0.416667	0.3125	1.25	0	0.0005658	0.000576759	0.000585525	0	0.00030767	0.000585525	0.00055826	0.00045414	0.000455498	0.000533972	0.000459624	0.00125856	0.000713554	0.000734409	0.000571915	0.000451957
223.101	C9H19NO4S1	CHOS	9	19		4	1	2.22222	0.444444	0	0	-1.11111	0	0	0	0	0	0	0	0	0	0	0	0	0	0	0	5.15e-05	0	0	0	0
223.109	C11H15N2O3S	CHON	11	15	2	3		1.45455	0.272727	5	0.2	-0.363636	0.454545	0.3125	1.66667	0	9.2e-05	0.000123201	0.000111402	0	0.000207384	0.000111402	7.68e-05	8.96e-05	5.72e-05	5.85e-05	0.000128521	8.54e-05	0.000138446	0.000212621	9.95e-05	0.000127676
223.134	C13H19NO3S	CHO	13	19		3		1.53846	0.230769	4	0.217391	-1.07692	0.307692	0.2	1.33333	0	0.000237065	0.000137299	0.000146061	0	0.000369254	0.000146061	0.000234013	0.000171043	0.000137671	0.000132832	0.000285471	0.000344002	0.000500155	0.000517259	0.000413035	0.000276103
223.17	C14H23NO2S	CHO	14	23		2		1.71429	0.142857	3	0.153846	-1.42857	0.214286	0.125	1.5	0	5.28e-05	2.39e-05	0	0	0.000138576	0	0	2.06e-05	0	1.75e-05	0.000118053	6.35e-05	9.32e-05	0.000133082	0.000100604	3.09e-05
223.207	C15H27NO1S	CHO	15	27		1		1.86667	0.0666667	2	0.103448	-1.73333	0.133333	0.0714286	2	0	0	0	0	0	0	0	0	0	0	0	0	0.000150993	0.00038874	0	0	0
223.987	C5H6N1O7S1	CHONS	5	6	1	7	1	1.4	1.4	3	5	2.4	0.6	0.428571	0.428571	0	0	0	2.11e-05	0	0	2.11e-05	0	0	0	0	0	0	0	0	0	0
224.002	C9H6N1O4S1	CHONS	9	6	1	4	1	0.777778	0.444444	7	0.6	0.666667	0.777778	1	1.75	0	0	0	0	0	0	0	0	1.72e-05	2e-05	0	0	0	7e-05	0	0	4.71e-05
224.02	C9H6N1O6S	CHON	9	6	1	6		0.777778	0.666667	7	0.6	0.888889	0.777778	1	1.16667	0	0	8.25e-05	6.39e-05	0	0	6.39e-05	3.04e-05	2.5e-05	2.19e-05	0	4.12e-05	0	0	0	0	0
224.023	C6H10N1O6S1	CHONS	6	10	1	6	1	1.83333	1	2	0	1	0.333333	0.181818	0.333333	0	0	2.08e-05	0	0	0	0	0	0	0	0	0	0	0	0	0	0
224.031	C8H6N3O5S	CHON	8	6	3	5		0.875	0.625	7	0.6	1.5	0.875	1	1.4	0	0	0	3.37e-05	0	0	3.37e-05	0	0	0	0	0	0	0	0	0	0
224.039	C10H10N1O3S1	CHONS	10	10	1	3	1	1.1	0.3	6	0.384615	0	0.6	0.545455	2	0	0	0	0	0	0	0	0	2.22e-05	1.46e-05	0	4.37e-05	0	0	0	0	0
224.047	C12H6N3O2S	CHON	12	6	3	2		0.583333	0.166667	11	0.875	0.5	0.916667	1.57143	5.5	0	0	0	0	0	0	0	0	0	0	1.61e-05	0	0	0	0	0	0
224.056	C10H10N1O5S	CHON	10	10	1	5		1.1	0.5	6	0.384615	0.2	0.6	0.545455	1.2	0	0.00012861	0.00040196	0.000272587	0	0.000248154	0.000272587	0.000231476	0.000200884	0.000160705	0.000152871	0.000202506	0.000196137	0.000121953	0.000227795	0.000152246	0.00036059
224.068	C9H10N3O4S	CHON	9	10	3	4		1.22222	0.444444	6	0.25	0.666667	0.666667	0.545455	1.5	0	0	3.09e-05	0	0	0	0	0	0	2.11e-05	2.04e-05	0	0	0	0	0	3.35e-05
224.072	C14H10N1O2S	CHON	14	10	1	2		0.785714	0.142857	10	0.666667	-0.285714	0.714286	0.909091	5	0	0	0	0	0	0	0	0	0	1.47e-05	0	0	0	0	0	0	0
224.093	C11H14N1O4S	CHON	11	14	1	4		1.36364	0.363636	5	0.25	-0.363636	0.454545	0.333333	1.25	0	8.86e-05	0.000245493	0.000150475	0	0.000589862	0.000150475	0.000156198	0.000159365	0.000113198	0.0001239	0.00039921	0.000198453	0.000222038	0.000234252	0.00019602	0.000253088
224.104	C10H14N3O3S	CHON	10	14	3	3		1.5	0.3	5	0.0909091	0	0.5	0.333333	1.66667	0	0	3.69e-05	0	0	0	0	2.6e-05	0	0	0	0	0	0	0	0	0
224.129	C12H18N1O3S	CHON	12	18	1	3		1.58333	0.25	4	0.157895	-0.833333	0.333333	0.210526	1.33333	0	0	2.96e-05	2.38e-05	0	0	2.38e-05	3.07e-05	0	3.37e-05	1.93e-05	0	0	4.84e-05	0	0	2.76e-05
224.986	C9H5NO5S1	CHOS	9	5		5	1	0.666667	0.555556	7	0.636364	0.666667	0.777778	1.16667	1.4	0	0	0	0	0	0	0	0	0	0	0	0	0	0	0	6.48e-05	0
225.004	C9H5NO7S	CHO	9	5		7		0.666667	0.777778	7	0.636364	0.888889	0.777778	1.16667	1	0	0	2.1e-05	0	0	0	0	0	0	0	0	4.57e-05	0	0	8.91e-05	0	3.41e-05
225.015	C8H5N2O6S	CHON	8	5	2	6		0.75	0.75	7	0.666667	1.5	0.875	1.16667	1.16667	0	0	0.000130473	7.59e-05	0	0	7.59e-05	2.88e-05	3.4e-05	2.42e-05	2.41e-05	0	0	0	0	0	3.3e-05
225.031	C12H5N2O3S	CHON	12	5	2	3		0.5	0.25	11	0.882353	0.5	0.916667	1.83333	3.66667	0	0	0	0	0	0	0	2.17e-05	0	0	0	0	0	0	0	0	0
225.04	C10H9NO6S	CHO	10	9		6		1	0.6	6	0.428571	0.2	0.6	0.6	1	0	2.65e-05	0.000152454	0.000126424	0	0	0.000126424	8.7e-05	7.5e-05	8.47e-05	0.000100833	5.77e-05	4.23e-05	7.26e-05	0	6.54e-05	0.000107733
225.044	C7H13NO6S1	CHOS	7	13		6	1	2	0.857143	1	0	0	0.142857	0.0714286	0.166667	0	0	0	0	0	0	0	0	1.67e-05	0	0	0	0	0	0	0	0.000592131
225.052	C9H9N2O5S	CHON	9	9	2	5		1.11111	0.555556	6	0.333333	0.666667	0.666667	0.6	1.2	0	0.000226327	0.000636317	0.000239189	0	0.000480283	0.000239189	0.000140238	0.000129842	0.000110429	7.97e-05	0.000286667	0.0001185	7.46e-05	0.000116466	9.19e-05	0.000104701
225.056	C14H9NO3S	CHO	14	9		3		0.714286	0.214286	10	0.68	-0.285714	0.714286	1	3.33333	0	1.85e-05	3.26e-05	3.47e-05	0	0	3.47e-05	1.94e-05	0	1.56e-05	1.88e-05	0	0	5.59e-05	0	0	0
225.067	C13H9N2O2S	CHON	13	9	2	2		0.769231	0.153846	10	0.7	0	0.769231	1	5	0	1.62e-05	0	0	0	3.87e-05	0	0	0	0	0	0	0	5.57e-05	0	0	0
225.077	C11H13NO5S	CHO	11	13		5		1.27273	0.454545	5	0.294118	-0.363636	0.454545	0.357143	1	0	0.000214766	0.00115619	0.000755552	0	0.000212641	0.000755552	0.000811832	0.000706498	0.00083139	0.00084183	0.000244115	0.000405317	0.000556506	0.000560768	0.000465355	0.000616206
225.08	C8H17NO5S1	CHOS	8	17		5	1									0	0	0	0	0	0	0	0	0	0	0	0	0	0	0	0	4.27e-05
225.088	C10H13N2O4S	CHON	10	13	2	4		1.4	0.4	5	0.166667	0	0.5	0.357143	1.25	0	0.000267612	0.000218249	0.000222873	0	0.000136948	0.000222873	0.000154158	0.000153216	0.000151303	0.000151465	0.000162933	0.000151778	0.000165458	0.0001572	0.00010269	0.000564286
225.092	C15H13NO2S	CHO	15	13		2		0.933333	0.133333	9	0.571429	-0.666667	0.6	0.642857	4.5	0	0	2.12e-05	2.34e-05	0	0	2.34e-05	3.29e-05	0	2.32e-05	3.35e-05	0	0	0	0	0	0
225.113	C12H17NO4S	CHO	12	17		4		1.5	0.333333	4	0.2	-0.833333	0.333333	0.222222	1	0	0.000400783	0.000287749	0.00020411	0	0.000714472	0.00020411	0.000269024	0.000297719	0.00037928	0.000377736	0.00035822	0.000357498	0.000513807	0.000428509	0.000387024	0.000418916
225.124	C11H17N2O3S	CHON	11	17	2	3		1.63636	0.272727	4	0.0666667	-0.545455	0.363636	0.222222	1.33333	0	0	4.85e-05	5.68e-05	0	0	5.68e-05	7.59e-05	7.15e-05	7.66e-05	3.2e-05	0	3.52e-05	0	0	0	3.74e-05
225.15	C13H21NO3S	CHO	13	21		3		1.69231	0.230769	3	0.130435	-1.23077	0.230769	0.136364	1	0	0.000225385	9.99e-05	3.69e-05	0	0.000205933	3.69e-05	7.09e-05	7.37e-05	8.85e-05	9.51e-05	0.000209102	0.000336184	0.00052267	0	0.000469597	0.000153646
225.186	C14H25NO2S	CHO	14	25		2		1.85714	0.142857	2	0.0769231	-1.57143	0.142857	0.0769231	1	0	3.87e-05	0	0	0	0	0	0	0	0	0	0	3.57e-05	0	0	5.98e-05	0
225.999	C8H4N1O7S	CHON	8	4	1	7		0.625	0.875	7	0.714286	1.5	0.875	1.4	1	0	0	6.5e-05	0.000101428	0	0	0.000101428	3.75e-05	3.53e-05	2.31e-05	0	0	0	0	0	0	0
226.018	C9H8N1O4S1	CHONS	9	8	1	4	1	1	0.444444	6	0.4	0.444444	0.666667	0.666667	1.5	0	0	0	5.27e-05	0	0	5.27e-05	2.95e-05	1.87e-05	1.78e-05	1.58e-05	0	0	4.5e-05	0	0	0
226.026	C11H4N3O3S	CHON	11	4	3	3		0.454545	0.272727	11	1	0.909091	1	2.2	3.66667	0	0	0	0	0	0	0	0	0	0	1.75e-05	0	0	0	0	0	0
226.036	C9H8N1O6S	CHON	9	8	1	6		1	0.666667	6	0.4	0.666667	0.666667	0.666667	1	0	2.92e-05	0.00014481	0.000174274	0	6.87e-05	0.000174274	0.000108353	9.2e-05	7.33e-05	6.75e-05	0	5.62e-05	0	8.91e-05	7.24e-05	0.000102924
226.047	C8H8N3O5S	CHON	8	8	3	5		1.125	0.625	6	0.2	1.25	0.75	0.666667	1.2	0	0	0	0	0	0	0	0	1.8e-05	1.53e-05	0	0	0	0	0	0	0
226.051	C13H8N1O3S	CHON	13	8	1	3		0.692308	0.230769	10	0.714286	0	0.769231	1.11111	3.33333	0	0	0	0	0	0	0	0	0	2.07e-05	0	0	0	0	0	0	0
226.054	C10H12N1O3S1	CHONS	10	12	1	3	1	1.3	0.3	5	0.230769	-0.2	0.5	0.384615	1.66667	0	0	0	0	0	0	0	0	4.88e-05	2.76e-05	0	6.1e-05	0	7.71e-05	0	0	0
226.062	C12H8N3O2S	CHON	12	8	3	2		0.75	0.166667	10	0.75	0.333333	0.833333	1.11111	5	0	0	0	0	0	0	0	0	0	1.47e-05	0	0	0	0	0	0	0
226.072	C10H12N1O5S	CHON	10	12	1	5		1.3	0.5	5	0.230769	0	0.5	0.384615	1	0	0.000172415	0.000549705	0.000663641	0	0.000672468	0.000663641	0.000524699	0.00032408	0.000208857	0.000235396	0.000549922	0.000814768	0.000575355	0.000327517	0.000367274	0.000633214
226.083	C9H12N3O4S	CHON	9	12	3	4		1.44444	0.444444	5	0	0.444444	0.555556	0.384615	1.25	0	0	2.03e-05	5.17e-05	0	0	5.17e-05	2.74e-05	2.41e-05	0	1.56e-05	0	0	0	0	0	3.43e-05
226.087	C14H12N1O2S	CHON	14	12	1	2		0.928571	0.142857	9	0.583333	-0.428571	0.642857	0.692308	4.5	0	1.67e-05	0	0	0	0	0	1.84e-05	2.25e-05	1.63e-05	3.48e-05	0	0	0	0	0	0
226.108	C11H16N1O4S	CHON	11	16	1	4		1.54545	0.363636	4	0.125	-0.545455	0.363636	0.235294	1	0	5.56e-05	0.000111238	9.43e-05	0	0.000408679	9.43e-05	9.15e-05	5.98e-05	7.21e-05	7.04e-05	0.000317809	0.000161368	0.000113598	0.000106753	8.62e-05	0.000147568
226.12	C10H16N3O3S	CHON	10	16	3	3		1.7	0.3	4	0	-0.2	0.4	0.235294	1.33333	0	0	0	0	0	0	0	0	0	0	2.17e-05	0	0	0	0	0	0
226.145	C12H20N1O3S	CHON	12	20	1	3										0	0	0	0	0	0	0	0	0	0	0	0	0	0	0	0	2.83e-05
226.995	C7H3N2O7S	CHON	7	3	2	7		0.571429	1	7	1	2.28571	1	1.75	1	0	0	0.000282449	0.00031485	0	0	0.00031485	4.2e-05	5.87e-05	0	0	0	0	0	0	0	0
227.002	C9H7NO5S1	CHOS	9	7		5	1	0.888889	0.555556	6	0.454545	0.444444	0.666667	0.75	1.2	0	0	3.53e-05	0	0	0	0	0	0	2.59e-05	1.99e-05	0	0	0	0	0	0
227.02	C9H7NO7S	CHO	9	7		7		0.888889	0.777778	6	0.454545	0.666667	0.666667	0.75	0.857143	0	0	2.08e-05	2.4e-05	0	0	2.4e-05	0	0	0	0	0	0	0	0	0	0
227.031	C8H7N2O6S	CHON	8	7	2	6		1	0.75	6	0.333333	1.25	0.75	0.75	1	0	0	0.0001384	4.4e-05	0	0	4.4e-05	3.27e-05	2.24e-05	2.15e-05	0	0	0	0	0	6.12e-05	0
227.035	C13H7NO4S	CHO	13	7		4		0.615385	0.307692	10	0.727273	0	0.769231	1.25	2.5	0	0	0	0	0	0	0	0	0	0	1.94e-05	0	0	0	9.15e-05	0	0
227.038	C10H11NO4S1	CHOS	10	11		4	1	1.2	0.4	5	0.285714	-0.2	0.5	0.416667	1.25	0	0	0	0	0	0	0	0	2.16e-05	0	0	0	0	0	0	0	0
227.046	C12H7N2O3S	CHON	12	7	2	3		0.666667	0.25	10	0.764706	0.333333	0.833333	1.25	3.33333	0	0	3.56e-05	0	0	0	0	0	1.74e-05	1.63e-05	2.77e-05	0	0	0	9.83e-05	0	0
227.056	C10H11NO6S	CHO	10	11		6		1.2	0.6	5	0.285714	0	0.5	0.416667	0.833333	0	9.7e-05	0.000487878	0.000316529	0	6.89e-05	0.000316529	0.000296295	0.000244609	0.000351645	0.000309788	0.000179885	0.000113428	0.000134616	0.000158558	0.000177268	0.000212816
227.067	C9H11N2O5S	CHON	9	11	2	5		1.33333	0.555556	5	0.111111	0.444444	0.555556	0.416667	1	0	4.69e-05	0.000101325	3.65e-05	0	0	3.65e-05	6.18e-05	4.44e-05	4.51e-05	4.95e-05	0	3.57e-05	7.15e-05	0	0	5.34e-05
227.071	C14H11NO3S	CHO	14	11		3		0.857143	0.214286	9	0.6	-0.428571	0.642857	0.75	3	0	1.52e-05	3.82e-05	3.49e-05	0	0	3.49e-05	4.63e-05	4.57e-05	2.15e-05	3.94e-05	0	3.33e-05	8.47e-05	0	0	0
227.083	C13H11N2O2S	CHON	13	11	2	2		0.923077	0.153846	9	0.6	-0.153846	0.692308	0.75	4.5	0	5.76e-05	4.4e-05	3.37e-05	0	0	3.37e-05	4.5e-05	2.5e-05	4.23e-05	4.24e-05	0	6.34e-05	4.83e-05	0	6.55e-05	4.88e-05
227.092	C11H15NO5S	CHO	11	15		5		1.45455	0.454545	4	0.176471	-0.545455	0.363636	0.25	0.8	0	0.000709939	0.00223029	0.00177826	0	0.000422532	0.00177826	0.00189804	0.00161031	0.00131267	0.00119745	0.00042307	0.000759418	0.00151936	0.00110388	0.00087016	0.0012571
227.104	C10H15N2O4S	CHON	10	15	2	4		1.6	0.4	4	0	-0.2	0.4	0.25	1	0	4.7e-05	7.6e-05	4.78e-05	0	0.000153813	4.78e-05	4.03e-05	3.09e-05	3.04e-05	2.76e-05	0.000146117	0.000147488	0.00020697	0.000283908	0.000162469	6.53e-05
227.108	C15H15NO2S	CHO	15	15		2		1.06667	0.133333	8	0.5	-0.8	0.533333	0.5	4	0	0	4.04e-05	2.42e-05	0	0	2.42e-05	2.92e-05	2.78e-05	2.27e-05	4.27e-05	0.00018065	0	0.000464149	0	0	0
227.129	C12H19NO4S	CHO	12	19		4		1.66667	0.333333	3	0.1	-1	0.25	0.15	0.75	0	0.000197018	0.000149062	9.01e-05	0	0.000282534	9.01e-05	0.000117254	8.28e-05	0.000100419	8.48e-05	0.000249118	0.00026355	0.000406949	0.000346382	0.000236373	0.000192885
227.144	C16H19NO1S	CHO	16	19		1		1.25	0.0625	7	0.419355	-1.125	0.4375	0.35	7	0	0	0	0	0	0	0	0	0	0	0	4.3e-05	0	0	0	0	0
227.165	C13H23NO3S	CHO	13	23		3		1.84615	0.230769	2	0.0434783	-1.38462	0.153846	0.0833333	0.666667	0	3.16e-05	0	0	0	0	0	0	0	0	0	4.21e-05	7.43e-05	0.000105089	0	6.6e-05	0
227.202	C14H27NO2S	CHO	14	27		2		2	0.142857	1	0	-1.71429	0.0714286	0.0357143	0.5	0	2.72e-05	0	0	0	0	0	0	0	0	0	0.000210501	0.000151765	0	0	0	0
227.997	C8H6N1O5S1	CHONS	8	6	1	5	1	0.875	0.625	6	0.428571	1	0.75	0.857143	1.2	0	0	0	4e-05	0	0	4e-05	0	2.49e-05	0	0	0	0	0	0	0	0
228.015	C8H6N1O7S	CHON	8	6	1	7		0.875	0.875	6	0.428571	1.25	0.75	0.857143	0.857143	0	0	2.19e-05	0	0	0	0	0	0	0	0	0	0	0	0	0	3.26e-05
228.03	C12H6N1O4S	CHON	12	6	1	4		0.583333	0.333333	10	0.777778	0.333333	0.833333	1.42857	2.5	0	0	0	2.41e-05	0	0	2.41e-05	2.37e-05	0	1.45e-05	2.6e-05	0	0	0	0	0	3.1e-05
228.034	C9H10N1O4S1	CHONS	9	10	1	4	1	1.22222	0.444444	5	0.2	0.222222	0.555556	0.454545	1.25	0	0	3.88e-05	5.01e-05	0	0	5.01e-05	5.12e-05	4.62e-05	3.85e-05	3.2e-05	0	0	4.97e-05	0	0	5.55e-05
228.041	C11H6N3O3S	CHON	11	6	3	3		0.636364	0.272727	10	0.846154	0.727273	0.909091	1.42857	3.33333	0	0	0	0	0	0	0	0	2.6e-05	1.9e-05	2.35e-05	0	0	0	0	0	0
228.051	C9H10N1O6S	CHON	9	10	1	6		1.22222	0.666667	5	0.2	0.444444	0.555556	0.454545	0.833333	0	5.54e-05	0.000280032	0.000426661	0	0.000101364	0.000426661	0.000252165	0.000122943	0.000157322	0.000135688	8.37e-05	0.000101139	0.000134369	0.000135975	7.75e-05	0.000235879
228.063	C8H10N3O5S	CHON	8	10	3	5		1.375	0.625	5	0	1	0.625	0.454545	1	0	0	0	2.58e-05	0	0	2.58e-05	0	0	0	0	0	0	0	0	0	0
228.067	C13H10N1O3S	CHON	13	10	1	3		0.846154	0.230769	9	0.619048	-0.153846	0.692308	0.818182	3	0	0	3.82e-05	6.71e-05	0	0	6.71e-05	4.74e-05	5.06e-05	5.37e-05	6.11e-05	4.37e-05	5.39e-05	7.53e-05	0	0.000118032	0
228.07	C10H14N1O3S1	CHONS	10	14	1	3	1	1.5	0.3	4	0.0769231	-0.4	0.4	0.266667	1.33333	0	0	0	0	0	0	0	0	0	0	0	4.4e-05	0	0	0	0	0
228.078	C12H10N3O2S	CHON	12	10	3	2		0.916667	0.166667	9	0.625	0.166667	0.75	0.818182	4.5	0	0	0	0	0	0	0	0	0	2.28e-05	2.43e-05	0	0	8.66e-05	0	0	0
228.088	C10H14N1O5S	CHON	10	14	1	5		1.5	0.5	4	0.0769231	-0.2	0.4	0.266667	0.8	0	0.000156221	0.000271666	0.000341997	0	0.000283665	0.000341997	0.00027746	0.000197075	0.000132804	0.000151322	0.000126317	0.000239808	0.000175389	0.00020568	0.000176216	0.000170942
228.099	C9H14N3O4S	CHON	9	14	3	4		1.66667	0.444444	4	0	0.222222	0.444444	0.266667	1	0	0	2.25e-05	5.51e-05	0	0	5.51e-05	2.35e-05	2.5e-05	0	0	0	0	0	0	0	0
228.103	C14H14N1O2S	CHON	14	14	1	2		1.07143	0.142857	8	0.5	-0.571429	0.571429	0.533333	4	0	3.84e-05	0	3.95e-05	0	9.67e-05	3.95e-05	3.5e-05	3.31e-05	4.5e-05	4.89e-05	0	6e-05	0.000147301	0.000134395	0.000159299	7.41e-05
228.124	C11H18N1O4S	CHON	11	18	1	4		1.72727	0.363636	3	0	-0.727273	0.272727	0.157895	0.75	0	2.05e-05	0	2.85e-05	0	0.000151819	2.85e-05	3.83e-05	2.22e-05	2.12e-05	2.34e-05	0.000164847	0.000669623	0.000486153	0	0	4.59e-05
228.161	C12H22N1O3S	CHON	12	22	1	3										0	0	0	0	0	0	0	0	0	0	0	0	0	0	0	0	3.2e-05
229.01	C7H5N2O7S	CHON	7	5	2	7		0.857143	1	6	0.333333	2	0.857143	1	0.857143	0	0	2.36e-05	0	0	0	0	0	0	0	0	0	0	0	0	0	0
229.014	C12H5NO5S	CHO	12	5		5		0.5	0.416667	10	0.789474	0.333333	0.833333	1.66667	2	0	0	0	0	0	0	0	1.99e-05	0	0	0	0	0	0	0	0	0
229.018	C9H9NO5S1	CHOS	9	9		5	1	1.11111	0.555556	5	0.272727	0.222222	0.555556	0.5	1	0	0	4.53e-05	3.31e-05	0	3.9e-05	3.31e-05	4.76e-05	2.73e-05	2.94e-05	2.84e-05	0	0	5.78e-05	0	0	5.16e-05
229.025	C11H5N2O4S	CHON	11	5	2	4		0.545455	0.363636	10	0.857143	0.727273	0.909091	1.66667	2.5	0	0	2.21e-05	3.48e-05	0	0	3.48e-05	0	2.11e-05	1.63e-05	0	0	0	0	0	0	0
229.035	C9H9NO7S	CHO	9	9		7		1.11111	0.777778	5	0.272727	0.444444	0.555556	0.5	0.714286	0	0	0.00037116	0.000295335	0	0	0.000295335	0.000124472	9.82e-05	4.11e-05	4.34e-05	0	0	0	0	0	3.35e-05
229.047	C8H9N2O6S	CHON	8	9	2	6		1.25	0.75	5	0	1	0.625	0.5	0.833333	0	0	8e-05	8.59e-05	0	0	8.59e-05	4.41e-05	2.15e-05	0	0	0	0	0	0	0	4.07e-05
229.051	C13H9NO4S	CHO	13	9		4		0.769231	0.307692	9	0.636364	-0.153846	0.692308	0.9	2.25	0	1.59e-05	3.91e-05	2.62e-05	0	0	2.62e-05	2.95e-05	3.47e-05	2.73e-05	3.24e-05	5.67e-05	6.49e-05	0.000107521	0	7.75e-05	0
229.054	C10H13NO4S1	CHOS	10	13		4	1	1.4	0.4	4	0.142857	-0.4	0.4	0.285714	1	0	0	0	2.5e-05	0	0	2.5e-05	0	0	0	0	4.74e-05	0	0	0	7.09e-05	0
229.062	C12H9N2O3S	CHON	12	9	2	3		0.833333	0.25	9	0.647059	0.166667	0.75	0.9	3	0	1.99e-05	3.76e-05	3.19e-05	0	0	3.19e-05	3.3e-05	3.9e-05	3.94e-05	4.52e-05	4.71e-05	3.6e-05	6.02e-05	0	5.71e-05	0
229.072	C10H13NO6S	CHO	10	13		6		1.4	0.6	4	0.142857	-0.2	0.4	0.285714	0.666667	0	0.000218365	0.000945776	0.000748169	0	0.000221037	0.000748169	0.000686303	0.000652299	0.000793328	0.000726748	0.00022663	0.000322525	0.000366274	0.000454258	0.000377814	0.000379913
229.083	C9H13N2O5S	CHON	9	13	2	5		1.55556	0.555556	4	0	0.222222	0.444444	0.285714	0.8	0	1.92e-05	5.64e-05	3.52e-05	0	0	3.52e-05	2.73e-05	2.18e-05	2.45e-05	2.61e-05	0	0	0	9.05e-05	0	4.19e-05
229.087	C14H13NO3S	CHO	14	13		3		1	0.214286	8	0.52	-0.571429	0.571429	0.571429	2.66667	0	1.78e-05	4.49e-05	4.76e-05	0	0	4.76e-05	2.93e-05	5.73e-05	7.18e-05	6.42e-05	0	6.77e-05	0.000104598	0	6.02e-05	3.03e-05
229.098	C13H13N2O2S	CHON	13	13	2	2		1.07692	0.153846	8	0.5	-0.307692	0.615385	0.571429	4	0	0.000149798	0.000150583	7.68e-05	0	0.000251019	7.68e-05	0.000158913	0.000164837	0.000162001	0.000133502	0.000207298	0.000257731	0.000277168	0.000183082	0.000164631	0.000294229
229.108	C11H17NO5S	CHO	11	17		5		1.63636	0.454545	3	0.0588235	-0.727273	0.272727	0.166667	0.6	0	0.000597923	0.000979359	0.000572494	0	0.00108541	0.000572494	0.000736797	0.000695029	0.000651173	0.000667069	0.00161187	0.00108779	0.000790189	0.000507136	0.000547106	0.00111227
229.119	C10H17N2O4S	CHON	10	17	2	4		1.8	0.4	3	0	-0.4	0.3	0.166667	0.75	0	0	0	0	0	9.41e-05	0	0	0	0	0	8.25e-05	0	0	0	0	3.43e-05
229.123	C15H17NO2S	CHO	15	17		2		1.2	0.133333	7	0.428571	-0.933333	0.466667	0.388889	3.5	4.77e-05	2.52e-05	3.79e-05	3.49e-05	4.77e-05	0	3.49e-05	4.94e-05	6.36e-05	7.57e-05	6.46e-05	3.96e-05	0	0.000110397	0	0.000120032	3.79e-05
229.145	C12H21NO4S	CHO	12	21		4		1.83333	0.333333	2	0	-1.16667	0.166667	0.0909091	0.5	0	0.000100008	7.76e-05	4.93e-05	0	0.000186677	4.93e-05	3.94e-05	5.16e-05	4.68e-05	4.18e-05	0.000417237	0.00024665	0.000379583	0.00027275	0.000193043	0.000131416
229.16	C16H21NO1S	CHO	16	21		1		1.375	0.0625	6	0.354839	-1.25	0.375	0.272727	6	0	1.64e-05	0	0	0	5.13e-05	0	0	0	2.47e-05	1.69e-05	0	0	0	0	0	0
229.181	C13H25NO3S	CHO	13	25		3		2	0.230769	1	0	-1.53846	0.0769231	0.0384615	0.333333	0	1.65e-05	0	0	0	8.66e-05	0	0	0	0	0	0.0001426	6.19e-05	6.73e-05	0	0	0
230.013	C8H8N1O5S1	CHONS	8	8	1	5	1	1.125	0.625	5	0.142857	0.75	0.625	0.555556	1	0	1.52e-05	8.51e-05	8.51e-05	0	0	8.51e-05	6.08e-05	4.9e-05	4.1e-05	3.2e-05	0	4.7e-05	0	0	0	0.00010679
230.021	C10H4N3O4S	CHON	10	4	3	4		0.5	0.4	10	1	1.2	1	2	2.5	0	0	4.24e-05	6.76e-05	0	0	6.76e-05	2.16e-05	3.39e-05	0	1.95e-05	0	0	0	0	0	0
230.031	C8H8N1O7S	CHON	8	8	1	7		1.125	0.875	5	0.142857	1	0.625	0.555556	0.714286	0	0	3.87e-05	4.75e-05	0	0	4.75e-05	0	0	0	0	0	0	0	0	0	0
230.042	C7H8N3O6S	CHON	7	8	3	6		1.28571	0.857143	5	0	1.71429	0.714286	0.555556	0.833333	0	0	0	0	0	0	0	1.95e-05	0	0	0	0	0	0	0	0	0
230.046	C12H8N1O4S	CHON	12	8	1	4		0.75	0.333333	9	0.666667	0.166667	0.75	1	2.25	0	2.5e-05	0.000270928	0.000268336	0	0	0.000268336	0.000265669	0.000110445	4.04e-05	4.89e-05	0	8.19e-05	8.88e-05	0	8.7e-05	2.88e-05
230.049	C9H12N1O4S1	CHONS	9	12	1	4	1	1.44444	0.444444	4	0	0	0.444444	0.307692	1	0	0	2.34e-05	0	0	0	0	3.79e-05	2.48e-05	1.93e-05	3.86e-05	0	0	5.4e-05	0	0	3.21e-05
230.057	C11H8N3O3S	CHON	11	8	3	3		0.818182	0.272727	9	0.692308	0.545455	0.818182	1	3	0	0	3.07e-05	4.47e-05	0	0	4.47e-05	3.42e-05	3.66e-05	2.16e-05	3.83e-05	0	0	0	0	0	0
230.067	C9H12N1O6S	CHON	9	12	1	6		1.44444	0.666667	4	0	0.222222	0.444444	0.307692	0.666667	0	2.62e-05	0.000123412	9.08e-05	0	5.02e-05	9.08e-05	6.86e-05	6.4e-05	6.51e-05	5.89e-05	4.16e-05	4.74e-05	4.99e-05	0.000147554	9.8e-05	0.000253981
230.082	C13H12N1O3S	CHON	13	12	1	3		1	0.230769	8	0.52381	-0.307692	0.615385	0.615385	2.66667	0	6.64e-05	0.000113093	0.000131985	0	0.000116124	0.000131985	9.95e-05	0.000124605	0.000109478	0.000110064	9.51e-05	8.75e-05	0.000166506	0.000226354	0.000202642	0.000100224
230.093	C12H12N3O2S	CHON	12	12	3	2		1.08333	0.166667	8	0.5	0	0.666667	0.615385	4	0	0	0	0	0	0	0	0	2.68e-05	2.11e-05	2.68e-05	0	0	0	0	0	0
230.103	C10H16N1O5S	CHON	10	16	1	5		1.7	0.5	3	0	-0.4	0.3	0.176471	0.6	0	3.54e-05	0.000136985	9.78e-05	0	6.5e-05	9.78e-05	8.16e-05	5.52e-05	3.97e-05	3.54e-05	0	7.34e-05	6.86e-05	8.75e-05	0	9.26e-05
230.119	C14H16N1O2S	CHON	14	16	1	2		1.21429	0.142857	7	0.416667	-0.714286	0.5	0.411765	3.5	0	0.000216497	9.2e-05	5.01e-05	0	0.000242421	5.01e-05	6.62e-05	0.000115163	0.000114443	0.000148068	0	0.000263784	0.000449455	0.000453923	0.000527194	0.000351782
230.14	C11H20N1O4S	CHON	11	20	1	4		1.90909	0.363636	2	0	-0.909091	0.181818	0.0952381	0.5	0	0	0	0	0	0.000152852	0	0	0	0	0	0.000237704	3.52e-05	5.25e-05	0	0	2.87e-05
230.997	C8H7NO6S1	CHOS	8	7		6	1	1	0.75	5	0.25	0.75	0.625	0.625	0.833333	0	1.57e-05	3.7e-05	3.59e-05	0	0	3.59e-05	0	2.47e-05	1.61e-05	0	0	0	0	0	0	4.5e-05
231.005	C10H3N2O5S	CHON	10	3	2	5		0.4	0.5	10	1	1.2	1	2.5	2	0	0	0	2.59e-05	0	0	2.59e-05	0	0	0	0	0	0	0	0	0	0
231.026	C7H7N2O7S	CHON	7	7	2	7		1.14286	1	5	0	1.71429	0.714286	0.625	0.714286	0	0	0	0	0	0	0	1.83e-05	0	0	0	0	0	0	0	0	0
231.03	C12H7NO5S	CHO	12	7		5		0.666667	0.416667	9	0.684211	0.166667	0.75	1.125	1.8	0	1.64e-05	0	3.2e-05	0	0	3.2e-05	2.37e-05	0	2.89e-05	3.05e-05	4.88e-05	0	0	0	0	0
231.033	C9H11NO5S1	CHOS	9	11		5	1	1.33333	0.555556	4	0.0909091	0	0.444444	0.333333	0.8	0	2.34e-05	3.06e-05	3.61e-05	0	5.47e-05	3.61e-05	5.59e-05	5.01e-05	8.67e-05	3.98e-05	9.02e-05	8.59e-05	8.54e-05	0.000173983	8.46e-05	4.38e-05
231.041	C11H7N2O4S	CHON	11	7	2	4		0.727273	0.363636	9	0.714286	0.545455	0.818182	1.125	2.25	0	2.08e-05	6.7e-05	8.21e-05	0	0	8.21e-05	4.35e-05	6.55e-05	4.47e-05	5.32e-05	0	0	0	0	0	2.75e-05
231.051	C9H11NO7S	CHO	9	11		7		1.33333	0.777778	4	0.0909091	0.222222	0.444444	0.333333	0.571429	4.79e-05	0.000111265	0.000302248	0.000271097	4.79e-05	0.00014367	0.000271097	0.000292075	0.000131269	0.00010824	9.83e-05	0.000117923	0.000263623	6e-05	0	9.16e-05	0.000358722
231.062	C8H11N2O6S	CHON	8	11	2	6		1.5	0.75	4	0	0.75	0.5	0.333333	0.666667	0	0	0	0	0	0	0	0	1.73e-05	0	0	0	0	0	0	0	0
231.066	C13H11NO4S	CHO	13	11		4		0.923077	0.307692	8	0.545455	-0.307692	0.615385	0.666667	2	0	0	6.56e-05	9.5e-05	0	6.12e-05	9.5e-05	0.000105563	0.000119225	0.00013901	0.000151782	0.000147936	6.51e-05	0.00013673	0.000152375	0.000162815	7.07e-05
231.07	C10H15NO4S1	CHOS	10	15		4	1	1.6	0.4	3	0	-0.6	0.3	0.1875	0.75	0	0	0	3.34e-05	0	0	3.34e-05	0	0	0	0	0	0	6.46e-05	0.000100311	0	0
231.078	C12H11N2O3S	CHON	12	11	2	3		1	0.25	8	0.529412	0	0.666667	0.666667	2.66667	0	7.35e-05	9.2e-05	0.000129854	0	0.000121824	0.000129854	0.000105786	0.00014613	0.000139497	0.00015212	0.000107855	0.0001421	0.000223715	0.000277388	0.000177508	8.13e-05
231.087	C10H15NO6S	CHO	10	15		6		1.6	0.6	3	0	-0.4	0.3	0.1875	0.5	0	0.000194192	0.00109681	0.00149379	0	0.000233273	0.00149379	0.00126925	0.000922394	0.00104553	0.00098548	0.000811256	0.000414557	0.00046586	0.000526194	0.000433666	0.000598889
231.099	C9H15N2O5S	CHON	9	15	2	5		1.77778	0.555556	3	0	0	0.333333	0.1875	0.6	0	0	0	2.58e-05	0	0	2.58e-05	0	0	1.56e-05	0	0	0	0	0	0	0
231.103	C14H15NO3S	CHO	14	15		3		1.14286	0.214286	7	0.44	-0.714286	0.5	0.4375	2.33333	0	3.3e-05	6.69e-05	9.16e-05	0	7.34e-05	9.16e-05	0.000114918	0.000133905	0.000146971	0.000170516	7.48e-05	6.22e-05	0.000209687	0.000199272	0.000198899	6.58e-05
231.114	C13H15N2O2S	CHON	13	15	2	2		1.23077	0.153846	7	0.4	-0.461538	0.538462	0.4375	3.5	0	0.00010191	4.01e-05	6.1e-05	0	0.000135749	6.1e-05	8.24e-05	0.000116524	0.000106435	9.65e-05	0.000252357	0.000210302	0.000271134	0.000159227	0.000202181	7.76e-05
231.124	C11H19NO5S	CHO	11	19		5		1.81818	0.454545	2	0	-0.909091	0.181818	0.1	0.4	0	0.00120317	0.000227311	0.000221569	0	0.00776532	0.000221569	0.00106159	0.000168236	9.58e-05	7.8e-05	0.00762288	0.00512233	0.000972049	0.000339026	0.000142341	0.00275337
231.135	C10H19N2O4S	CHON	10	19	2	4		2	0.4	2	0	-0.6	0.2	0.1	0.5	0	0	0	0	0	4.45e-05	0	0	0	0	0	5.89e-05	0	0	0	0	0
231.139	C15H19NO2S	CHO	15	19		2		1.33333	0.133333	6	0.357143	-1.06667	0.4	0.3	3	0	4.42e-05	3.2e-05	6e-05	0	6.65e-05	6e-05	6.18e-05	7.56e-05	7.99e-05	9.03e-05	0.00012867	8.95e-05	0.000142423	0.00016912	0.00011641	2.89e-05
231.16	C12H23NO4S	CHO	12	23		4		2	0.333333	1	0	-1.33333	0.0833333	0.0416667	0.25	0	0	0	0	0	6.95e-05	0	0	0	0	0	9.96e-05	6.6e-05	0.000155887	0	0	0
231.175	C16H23NO1S	CHO	16	23		1		1.5	0.0625	5	0.290323	-1.375	0.3125	0.208333	5	0	0	0	0	0	0	0	0	0	0	0	5.03e-05	0	0	0	0	0
231.197	C13H27NO3S	CHO	13	27		3		2.15385	0.230769	0	0	-1.69231	0	0	0	0	0	0	0	0	3.97e-05	0	0	0	0	0	0	0	4.46e-05	0	0	0
231.992	C7H6N1O6S1	CHONS	7	6	1	6	1	1	0.857143	5	0	1.42857	0.714286	0.714286	0.833333	0	0	5.99e-05	7.98e-05	0	0	7.98e-05	3.72e-05	3.16e-05	1.86e-05	1.98e-05	0	0	0	0	0	0
232.025	C11H6N1O5S	CHON	11	6	1	5		0.636364	0.454545	9	0.733333	0.545455	0.818182	1.28571	1.8	0	0	9.7e-05	0.000104681	0	0	0.000104681	6.78e-05	5.36e-05	7.1e-05	6.55e-05	4.97e-05	0	5.41e-05	0	0	3.53e-05
232.029	C8H10N1O5S1	CHONS	8	10	1	5	1	1.375	0.625	4	0	0.5	0.5	0.363636	0.8	0	1.46e-05	7.78e-05	7.42e-05	0	0	7.42e-05	5.7e-05	2.99e-05	3.63e-05	3.28e-05	0	0	0	0	0	6.89e-05
232.036	C10H6N3O4S	CHON	10	6	3	4		0.7	0.4	9	0.8	1	0.9	1.28571	2.25	0	0	6.86e-05	5.18e-05	0	0	5.18e-05	3.21e-05	4.95e-05	2.41e-05	3.94e-05	0	0	0	0	0	3.25e-05
232.046	C8H10N1O7S	CHON	8	10	1	7		1.375	0.875	4	0	0.75	0.5	0.363636	0.571429	0	0	2.58e-05	2.39e-05	0	0	2.39e-05	0	1.87e-05	1.56e-05	0	0	0	0	0	0	0
232.062	C12H10N1O4S	CHON	12	10	1	4		0.916667	0.333333	8	0.555556	0	0.666667	0.727273	2	0	4.84e-05	0.000144278	0.000153624	0	8.04e-05	0.000153624	0.000195745	0.000172621	0.000195858	0.000178017	8.17e-05	0.00010675	0.000149921	0.000196896	0.000181469	0.000107508
232.065	C9H14N1O4S1	CHONS	9	14	1	4	1	1.66667	0.444444	3	0	-0.222222	0.333333	0.2	0.75	0	0	0	0	0	0	0	0	0	1.67e-05	0	0	0	0	0	0	2.66e-05
232.073	C11H10N3O3S	CHON	11	10	3	3		1	0.272727	8	0.538462	0.363636	0.727273	0.727273	2.66667	0	0	5.08e-05	6.79e-05	0	0	6.79e-05	4.29e-05	5.09e-05	4.01e-05	4.09e-05	0	0	0	0	0	6.02e-05
232.083	C9H14N1O6S	CHON	9	14	1	6		1.66667	0.666667	3	0	0	0.333333	0.2	0.5	0	5.65e-05	8.73e-05	4.38e-05	0	0	4.38e-05	3.8e-05	2.72e-05	2.05e-05	0	0	0	0	0	0	6.36e-05
232.098	C13H14N1O3S	CHON	13	14	1	3		1.15385	0.230769	7	0.428571	-0.461538	0.538462	0.466667	2.33333	0	9.7e-05	0.000137874	0.000100792	0	0.000166689	0.000100792	0.000109211	0.000130922	0.000130268	0.00013708	5.61e-05	0.000137565	0.000170759	0.000238706	0.000316807	0.000193106
232.109	C12H14N3O2S	CHON	12	14	3	2		1.25	0.166667	7	0.375	-0.166667	0.583333	0.466667	3.5	0	0	0	0	0	0	0	0	2.57e-05	0	1.84e-05	0	0	0	0	0	0
232.119	C10H18N1O5S	CHON	10	18	1	5										0	0	0	0	0	0	0	0	0	0	0	0	0	0	0	0	3.35e-05
232.134	C14H18N1O2S	CHON	14	18	1	2		1.35714	0.142857	6	0.333333	-0.857143	0.428571	0.315789	3	0	0.000664307	0.00015313	7.24e-05	0	0.000448115	7.24e-05	0.000144145	0.000173916	0.000193316	0.000227094	0	0.00043718	0.000704312	0.000632058	0.000575065	0.000556382
232.976	C7H5NO7S1	CHOS	7	5		7	1	0.857143	1	5	0.2	1.42857	0.714286	0.833333	0.714286	0	0	0	0	0	0	0	0	0	1.49e-05	0	0	0	0	0	0	0
233.009	C11H5NO6S	CHO	11	5		6		0.545455	0.545455	9	0.75	0.545455	0.818182	1.5	1.5	0	0	0	0	0	0	0	0	1.86e-05	0	0	0	0	0	0	7.28e-05	0
233.013	C8H9NO6S1	CHOS	8	9		6	1	1.25	0.75	4	0	0.5	0.5	0.4	0.666667	0	0	4.75e-05	3.67e-05	0	4.64e-05	3.67e-05	3.21e-05	2.21e-05	1.97e-05	2.59e-05	0	4.46e-05	0	0	0	2.93e-05
233.02	C10H5N2O5S	CHON	10	5	2	5		0.6	0.5	9	0.818182	1	0.9	1.5	1.8	0	0	0.00030188	0.000374806	0	0	0.000374806	0.000165089	0.000165986	0.000135442	0.000113938	9.92e-05	0	0	0	6.57e-05	0
233.046	C12H9NO5S	CHO	12	9		5		0.833333	0.416667	8	0.578947	0	0.666667	0.8	1.6	0	0	5.4e-05	0.000101874	0	5.88e-05	0.000101874	7.55e-05	7.67e-05	9.28e-05	9.42e-05	0.000109552	7.65e-05	0.000105155	0.000110154	0.00011174	7.6e-05
233.049	C9H13NO5S1	CHOS	9	13		5	1	1.55556	0.555556	3	0	-0.222222	0.333333	0.214286	0.6	0	0	5.54e-05	0.000110437	0	5.79e-05	0.000110437	0.00012545	6.72e-05	8.36e-05	6.15e-05	6.08e-05	8.01e-05	0.000130455	0.000125897	0.000128442	7.23e-05
233.057	C11H9N2O4S	CHON	11	9	2	4		0.909091	0.363636	8	0.571429	0.363636	0.727273	0.8	2	6.53e-05	3.59e-05	0.000131924	0.000227227	6.53e-05	0	0.000227227	0.000178122	0.000181588	0.00016489	0.00016377	8.94e-05	9.93e-05	0.000116076	0.000256998	0.000200889	5.88e-05
233.067	C9H13NO7S	CHO	9	13		7		1.55556	0.777778	3	0	0	0.333333	0.214286	0.428571	0	0	0.000107927	0.000188345	0	5.59e-05	0.000188345	0.000185425	0.000186	0.000131253	0.000109318	0	4.51e-05	0.000109618	0	9.4e-05	6.86e-05
233.082	C13H13NO4S	CHO	13	13		4		1.07692	0.307692	7	0.454545	-0.461538	0.538462	0.5	1.75	0	3.89e-05	7.65e-05	0.000172513	0	0.000120799	0.000172513	0.000203798	0.000196059	0.000216723	0.000280845	0.000276751	0.000197064	0.000416283	0.000370666	0.000365783	0.000144846
233.085	C10H17NO4S1	CHOS	10	17		4	1	1.8	0.4	2	0	-0.8	0.2	0.111111	0.5	0	0	0	4.75e-05	0	0	4.75e-05	0	0	0	0	0	0.000171999	0.000101425	0	0	0
233.093	C12H13N2O3S	CHON	12	13	2	3		1.16667	0.25	7	0.411765	-0.166667	0.583333	0.5	2.33333	0	5.29e-05	0.000116349	0.000147461	0	0.000140416	0.000147461	0.000136548	0.000148478	0.000113025	0.000139153	0.000100931	0.000119194	0.000222562	0.000326687	0.000180108	9.72e-05
233.103	C10H17NO6S	CHO	10	17		6		1.8	0.6	2	0	-0.6	0.2	0.111111	0.333333	0	0.000327769	0.00090103	0.000556876	0	0.0003199	0.000556876	0.000512215	0.000199092	0.000122813	0.000125186	0.000214412	0.000314624	0.000196597	0	0.000103257	0.000296834
233.118	C14H17NO3S	CHO	14	17		3		1.28571	0.214286	6	0.36	-0.857143	0.428571	0.333333	2	0	8.92e-05	9.03e-05	0.000161513	0	0.00011373	0.000161513	0.000178883	0.000171342	0.000182571	0.000235491	0.00012527	0.000242102	0.000304386	0.000296317	0.000279817	9.48e-05
233.13	C13H17N2O2S	CHON	13	17	2	2		1.38462	0.153846	6	0.3	-0.615385	0.461538	0.333333	3	0	2.27e-05	0	0	0	0	0	2.3e-05	3.2e-05	3.86e-05	3.21e-05	0	0	0	0	6.14e-05	2.84e-05
233.139	C11H21NO5S	CHO	11	21		5		2	0.454545	1	0	-1.09091	0.0909091	0.0454545	0.2	0	1.73e-05	8.25e-05	4.47e-05	0	4.69e-05	4.47e-05	4.06e-05	0	0	0	4.69e-05	7.23e-05	0	0	0	5.57e-05
233.155	C15H21NO2S	CHO	15	21		2		1.46667	0.133333	5	0.285714	-1.2	0.333333	0.227273	2.5	0	0.000237732	9.12e-05	5.26e-05	0	0.000499398	5.26e-05	0.000100825	0.000106486	8.47e-05	0.000105164	0.000666475	0.000512893	0.000789027	0.0012836	0.000789714	3.96e-05
234.004	C10H4N1O6S	CHON	10	4	1	6		0.5	0.6	9	0.833333	1	0.9	1.8	1.5	0	0	2.47e-05	2.19e-05	0	0	2.19e-05	0	0	0	0	0	0	0	0	0	0
234.008	C7H8N1O6S1	CHONS	7	8	1	6	1	1.28571	0.857143	4	0	1.14286	0.571429	0.444444	0.666667	0	0	8.77e-05	3.07e-05	0	0	3.07e-05	0	0	0	0	0	0	0	0	0	0
234.016	C9H4N3O5S	CHON	9	4	3	5		0.555556	0.555556	9	1	1.55556	1	1.8	1.8	0	0	3.38e-05	4.32e-05	0	0	4.32e-05	0	0	2.03e-05	2.83e-05	0	0	0	0	0	0
234.041	C11H8N1O5S	CHON	11	8	1	5		0.818182	0.454545	8	0.6	0.363636	0.727273	0.888889	1.6	0	1.68e-05	0.000113661	0.000141001	0	4.09e-05	0.000141001	4.15e-05	4.23e-05	6.78e-05	6.14e-05	6.1e-05	4.23e-05	6.03e-05	0.000103202	7.41e-05	8.35e-05
234.044	C8H12N1O5S1	CHONS	8	12	1	5	1	1.625	0.625	3	0	0.25	0.375	0.230769	0.6	0	0	3.71e-05	2.32e-05	0	0	2.32e-05	0	2.64e-05	0	0	0	0	0	0	0	0
234.052	C10H8N3O4S	CHON	10	8	3	4		0.9	0.4	8	0.6	0.8	0.8	0.888889	2	0	1.56e-05	6.97e-05	6.77e-05	0	0	6.77e-05	4.27e-05	6.2e-05	8.6e-05	7.56e-05	0	0	0	0	0	3.06e-05
234.062	C8H12N1O7S	CHON	8	12	1	7		1.625	0.875	3	0	0.5	0.375	0.230769	0.428571	0	1.87e-05	2.8e-05	0	0	0	0	0	0	0	0	0	0	0	0	0	0
234.077	C12H12N1O4S	CHON	12	12	1	4		1.08333	0.333333	7	0.444444	-0.166667	0.583333	0.538462	1.75	0	8e-05	0.000180587	0.000118351	0	0.000153872	0.000118351	9.62e-05	0.000137241	0.000129518	0.000108976	9.93e-05	0.000184674	0.000217657	0.000251219	0.000210014	0.000215826
234.081	C9H16N1O4S1	CHONS	9	16	1	4	1	1.88889	0.444444	2	0	-0.444444	0.222222	0.117647	0.5	0	0	0	0	0	0	0	0	0	1.67e-05	0	0	0	0	0	0	3.16e-05
234.088	C11H12N3O3S	CHON	11	12	3	3		1.18182	0.272727	7	0.384615	0.181818	0.636364	0.538462	2.33333	0	0	4.96e-05	0	0	0	0	3.63e-05	2.54e-05	2.16e-05	2.44e-05	0	0	0	0	0	0
234.114	C13H16N1O3S	CHON	13	16	1	3		1.30769	0.230769	6	0.333333	-0.615385	0.461538	0.352941	2	0	9.14e-05	0.000103044	7.17e-05	0	7.35e-05	7.17e-05	7.35e-05	7.89e-05	8.88e-05	0.000101683	6.37e-05	7.34e-05	0.000179221	0.0002448	0.000218573	0.000111823
234.125	C12H16N3O2S	CHON	12	16	3	2		1.41667	0.166667	6	0.25	-0.333333	0.5	0.352941	3	0	0	0	0	0	0	0	0	0	0	1.58e-05	0	0	0	0	0	0
234.15	C14H20N1O2S	CHON	14	20	1	2		1.5	0.142857	5	0.25	-1	0.357143	0.238095	2.5	0	3.77e-05	0	0	0	0	0	2.65e-05	3.18e-05	1.88e-05	0	0	6.13e-05	8.81e-05	0.000485157	0.000302616	3.67e-05
234.988	C10H3NO7S	CHO	10	3		7		0.4	0.7	9	0.846154	1	0.9	2.25	1.28571	4.57e-05	0	0	0	4.57e-05	0	0	0	0	0	0	0	0	0	0	0	0
235	C9H3N2O6S	CHON	9	3	2	6		0.444444	0.666667	9	1	1.55556	1	2.25	1.5	0	0	0	2.59e-05	0	0	2.59e-05	0	0	0	0	0	0	0	0	0	0
235.025	C11H7NO6S	CHO	11	7		6		0.727273	0.545455	8	0.625	0.363636	0.727273	1	1.33333	0	0	3.32e-05	5.13e-05	0	0	5.13e-05	4.51e-05	7.04e-05	3.33e-05	4.5e-05	7.07e-05	6.13e-05	6.56e-05	0.000134938	0	3.92e-05
235.028	C8H11NO6S1	CHOS	8	11		6	1	1.5	0.75	3	0	0.25	0.375	0.25	0.5	0	0	5.45e-05	7.05e-05	0	4.26e-05	7.05e-05	5.42e-05	4.31e-05	4.17e-05	3.55e-05	4.44e-05	0	6.53e-05	0.000110878	0	0
235.036	C10H7N2O5S	CHON	10	7	2	5		0.8	0.5	8	0.636364	0.8	0.8	1	1.6	0	0	6.55e-05	0.000130794	0	0	0.000130794	7.63e-05	7.13e-05	6.66e-05	7.54e-05	4.6e-05	0	5.05e-05	0	0.000103524	2.99e-05
235.061	C12H11NO5S	CHO	12	11		5		1	0.416667	7	0.473684	-0.166667	0.583333	0.583333	1.4	0	6.67e-05	0.000178344	0.000272084	0	0.000162953	0.000272084	0.000239892	0.000297622	0.000241789	0.000279948	0.000323095	0.000235345	0.0003254	0.000486199	0.000463744	0.000213401
235.065	C9H15NO5S1	CHOS	9	15		5	1	1.77778	0.555556	2	0	-0.444444	0.222222	0.125	0.4	0	0	0.000101447	0.000206334	0	0.000117092	0.000206334	0.000190374	7.62e-05	7.04e-05	5.94e-05	0.000101095	0.000196405	0.000187584	0.000167248	0.000132605	8.79e-05
235.072	C11H11N2O4S	CHON	11	11	2	4		1.09091	0.363636	7	0.428571	0.181818	0.636364	0.583333	1.75	0	5.42e-05	0.000123929	0.000203466	0	0.000184241	0.000203466	0.000186493	0.000172106	0.000151638	0.00016585	0.00013811	0.000255872	0.000339495	0.000333248	0.00028664	0.000140225
235.076	C16H11NO2S	CHO	16	11		2		0.75	0.125	11	0.666667	-0.5	0.6875	0.916667	5.5	0	0	0	0	0	0	0	0	0	0.000103992	8.16e-05	0	0	0	0	0	0
235.082	C9H15NO7S	CHO	9	15		7		1.77778	0.777778	2	0	-0.222222	0.222222	0.125	0.285714	0	0	0	0	0	0	0	0	0	0	0	0	5.99e-05	6.98e-05	0	0	0
235.098	C13H15NO4S	CHO	13	15		4		1.23077	0.307692	6	0.363636	-0.615385	0.461538	0.375	1.5	0	8.11e-05	0.000196985	0.000379754	0	0.000132335	0.000379754	0.000403425	0.000397432	0.00046245	0.00058914	0.000241994	0.000251706	0.000549472	0.000662138	0.000540751	0.000208076
235.101	C10H19NO4S1	CHOS	10	19		4	1	2	0.4	1	0	-1	0.1	0.05	0.25	0	0	0	0	0	0	0	0	0	0	0	0	5.05e-05	5.93e-05	0	0	0
235.109	C12H15N2O3S	CHON	12	15	2	3		1.33333	0.25	6	0.294118	-0.333333	0.5	0.375	2	0	4.71e-05	4.53e-05	8.38e-05	0	0.000428711	8.38e-05	8.35e-05	9.46e-05	0.00011109	0.000101644	0.000444699	0.000111367	0.00010612	0.000148581	0.000170041	7.77e-05
235.119	C10H19NO6S	CHO	10	19		6		2	0.6	1	0	-0.8	0.1	0.05	0.166667	0	0	0	0	0	0	0	0	0	0	0	0	5.87e-05	0	0	0	0
235.134	C14H19NO3S	CHO	14	19		3		1.42857	0.214286	5	0.28	-1	0.357143	0.25	1.66667	0	0.000155534	0.000130478	0.000184559	0	0.000575776	0.000184559	0.000280818	0.000248883	0.000196254	0.00025868	0.000327486	0.000437866	0.000544729	0.000396712	0.000367027	0.000228181
235.137	C11H23NO3S1	CHOS	11	23		3	1	2.18182	0.272727	0	0	-1.45455	0	0	0	0	0	0	0	0	0	0	0	0	0	0	0	4.31e-05	0	0	0	4.55e-05
235.145	C13H19N2O2S	CHON	13	19	2	2		1.53846	0.153846	5	0.2	-0.769231	0.384615	0.25	2.5	0	0	0	0	0	0	0	0	1.84e-05	0	0	0	0	0	0	0	0
235.155	C11H23NO5S	CHO	11	23		5		2.18182	0.454545	0	0	-1.27273	0	0	0	0	0	0	0	0	0	0	0	0	0	0	0	3.68e-05	0	0	0	0
235.17	C15H23NO2S	CHO	15	23		2		1.6	0.133333	4	0.214286	-1.33333	0.266667	0.166667	2	0	5.56e-05	0	2.57e-05	0	0.000246198	2.57e-05	2.12e-05	2.45e-05	2.74e-05	4.27e-05	0.000387661	0.000159542	0.000273097	0.000266073	0.0001727	3.73e-05
235.207	C16H27NO1S	CHO	16	27		1		1.75	0.0625	3	0.16129	-1.625	0.1875	0.107143	3	0	0	0	0	0	0	0	0	0	0	0	0	3.35e-05	0	0	0	0
236.002	C10H6N1O4S1	CHONS	10	6	1	4	1	0.7	0.4	8	0.666667	0.6	0.8	1.14286	2	0	0	0	2.34e-05	0	0	2.34e-05	0	0	1.6e-05	2.17e-05	0	0	0	0	0	0
236.02	C10H6N1O6S	CHON	10	6	1	6		0.7	0.6	8	0.666667	0.8	0.8	1.14286	1.33333	0	0	4.19e-05	4.69e-05	0	4.89e-05	4.69e-05	3.17e-05	2.63e-05	2.57e-05	3.05e-05	0	0	4.83e-05	0	0	3.65e-05
236.023	C7H10N1O6S1	CHONS	7	10	1	6	1	1.57143	0.857143	3	0	0.857143	0.428571	0.272727	0.5	0	0	3.23e-05	0	0	0	0	0	0	0	0	0	0	0	0	0	3.33e-05
236.031	C9H6N3O5S	CHON	9	6	3	5		0.777778	0.555556	8	0.714286	1.33333	0.888889	1.14286	1.6	0	0	4.45e-05	4.34e-05	0	0	4.34e-05	4.61e-05	2.51e-05	3.35e-05	3.31e-05	0	0	0	0	0	0
236.039	C11H10N1O3S1	CHONS	11	10	1	3	1	1	0.272727	7	0.466667	0	0.636364	0.636364	2.33333	0	0	0	0	0	0	0	0	1.91e-05	1.81e-05	0	0	0	0	0	0	0
236.056	C11H10N1O5S	CHON	11	10	1	5		1	0.454545	7	0.466667	0.181818	0.636364	0.636364	1.4	0	6.73e-05	0.000209027	0.000172912	0	0.000105447	0.000172912	0.000127782	0.000139406	0.000132577	0.000116262	9.91e-05	0.000181103	0.000171559	0.000227149	0.000175969	0.000224199
236.06	C8H14N1O5S1	CHONS	8	14	1	5	1	1.875	0.625	2	0	0	0.25	0.133333	0.4	0	0	2.12e-05	0	0	0	0	0	0	0	0	0	0	0	0	0	0
236.068	C10H10N3O4S	CHON	10	10	3	4		1.1	0.4	7	0.4	0.6	0.7	0.636364	1.75	0	0	4.01e-05	2.93e-05	0	0	2.93e-05	2.85e-05	3.13e-05	2.16e-05	3.35e-05	0	0	0	0	0	3.87e-05
236.093	C12H14N1O4S	CHON	12	14	1	4		1.25	0.333333	6	0.333333	-0.333333	0.5	0.4	1.5	0	0.000117683	0.000194144	0.000138402	0	0.000151483	0.000138402	0.000117554	0.000147378	0.000142709	0.000169253	9.73e-05	0.000159505	0.000241113	0.00034148	0.000298759	0.000293517
236.096	C9H18N1O4S1	CHONS	9	18	1	4	1									0	0	0	0	0	0	0	0	0	0	0	0	0	0	0	0	0.000283083
236.104	C11H14N3O3S	CHON	11	14	3	3		1.36364	0.272727	6	0.230769	0	0.545455	0.4	2	0	0	2.73e-05	0	0	0	0	0	0	0	0	0	0	0	0	0	8.62e-05
236.129	C13H18N1O3S	CHON	13	18	1	3		1.46154	0.230769	5	0.238095	-0.769231	0.384615	0.263158	1.66667	0	3.18e-05	3.06e-05	0	0	0	0	3.87e-05	3.52e-05	3.67e-05	2.89e-05	0	7.26e-05	8.8e-05	0	6.05e-05	5.34e-05
236.986	C10H5NO5S1	CHOS	10	5		5	1	0.6	0.5	8	0.692308	0.6	0.8	1.33333	1.6	0	0	2.22e-05	0	0	0	0	0	0	0	0	0	0	0	0	0	0
237.004	C10H5NO7S	CHO	10	5		7		0.6	0.7	8	0.692308	0.8	0.8	1.33333	1.14286	0	0	0	3.06e-05	0	0	3.06e-05	0	0	0	0	0	0	4.93e-05	0	0	0
237.007	C7H9NO7S1	CHOS	7	9		7	1	1.42857	1	3	0	0.857143	0.428571	0.3	0.428571	0	0	2.47e-05	2.66e-05	0	0	2.66e-05	0	0	0	0	0	0	0	0	0	0
237.015	C9H5N2O6S	CHON	9	5	2	6		0.666667	0.666667	8	0.75	1.33333	0.888889	1.33333	1.33333	0	0	2.52e-05	2.88e-05	0	0	2.88e-05	0	0	0	0	0	0	0	0	0	0
237.023	C11H9NO4S1	CHOS	11	9		4	1	0.909091	0.363636	7	0.5	0	0.636364	0.7	1.75	0	0	0	0	0	0	0	0	1.8e-05	2.08e-05	0	0	0	0	0	0	0
237.04	C11H9NO6S	CHO	11	9		6		0.909091	0.545455	7	0.5	0.181818	0.636364	0.7	1.16667	0	2.03e-05	9.09e-05	0.000177831	0	5.78e-05	0.000177831	0.000140579	0.000125769	0.000115237	0.000134537	0.00018311	0.000118359	0.000126748	0.000217831	0.000311485	9.58e-05
237.044	C8H13NO6S1	CHOS	8	13		6	1	1.75	0.75	2	0	0	0.25	0.142857	0.333333	0	0	5.56e-05	9.89e-05	0	4.63e-05	9.89e-05	9.44e-05	4.21e-05	3.24e-05	2.83e-05	0	8.02e-05	0	0	0	6.81e-05
237.052	C10H9N2O5S	CHON	10	9	2	5		1	0.5	7	0.454545	0.6	0.7	0.7	1.4	0	2.02e-05	8.64e-05	0.000200986	0	4.36e-05	0.000200986	0.000129864	0.000139296	0.000115636	0.000130609	9.17e-05	4.97e-05	0.000123623	0.000132612	0.000127287	2.86e-05
237.056	C15H9NO3S	CHO	15	9		3		0.666667	0.2	11	0.703704	-0.266667	0.733333	1.1	3.66667	0	0	0	0	0	0	0	2.03e-05	0	0	0	0	0	0	0	0	0
237.067	C14H9N2O2S	CHON	14	9	2	2		0.714286	0.142857	11	0.727273	0	0.785714	1.1	5.5	0	0	0	0	0	0	0	2.19e-05	0	1.77e-05	0	0	0	0	0	0	0
237.077	C12H13NO5S	CHO	12	13		5		1.16667	0.416667	6	0.368421	-0.333333	0.5	0.428571	1.2	0	8.92e-05	0.000233238	0.000457804	0	0.000159659	0.000457804	0.000433168	0.000405729	0.000471346	0.00060564	0.000456723	0.00043484	0.000695615	0.000858433	0.000651508	0.000229105
237.08	C9H17NO5S1	CHOS	9	17		5	1	2	0.555556	1	0	-0.666667	0.111111	0.0555556	0.2	0	2.43e-05	0.000128101	0.000281235	0	0.000771718	0.000281235	0.000224165	0.000114362	5.89e-05	5.61e-05	0	0.000198514	0.000130114	0.00022203	0.000152481	8.62e-05
237.088	C11H13N2O4S	CHON	11	13	2	4		1.27273	0.363636	6	0.285714	0	0.545455	0.428571	1.5	0	4.87e-05	0.000142843	0.000285556	0	0.000305534	0.000285556	0.00020597	0.00026057	0.000198385	0.000235198	0.000193721	0.000230033	0.000317966	0.000370103	0.000290227	0.000134074
237.092	C16H13NO2S	CHO	16	13		2		0.875	0.125	10	0.6	-0.625	0.625	0.714286	5	4.34e-05	0	0	0	4.34e-05	0	0	0	0	1.6e-05	1.93e-05	0	0	0	0	0	0
237.113	C13H17NO4S	CHO	13	17		4		1.38462	0.307692	5	0.272727	-0.769231	0.384615	0.277778	1.25	0	0.000266193	0.00024087	0.00050959	0	0.000445029	0.00050959	0.000559942	0.000577832	0.000656445	0.000811547	0.000503545	0.000686493	0.00115943	0.00102363	0.00101302	0.000289445
237.117	C10H21NO4S1	CHOS	10	21		4	1	2.2	0.4	0	0	-1.2	0	0	0	0	0	0	0	0	0	0	0	0	0	0	0	5.08e-05	5.42e-05	0	0	0
237.124	C12H17N2O3S	CHON	12	17	2	3		1.5	0.25	5	0.176471	-0.5	0.416667	0.277778	1.66667	0	0	4.29e-05	5.17e-05	0	0	5.17e-05	5.14e-05	4.69e-05	5.22e-05	4.53e-05	0	6.59e-05	6.67e-05	0	7.98e-05	5.57e-05
237.15	C14H21NO3S	CHO	14	21		3		1.57143	0.214286	4	0.2	-1.14286	0.285714	0.181818	1.33333	0	0.000216695	8.9e-05	9.6e-05	0	0.00108179	9.6e-05	0.000172435	0.000136538	0.000151989	0.000138147	0.00117673	0.000853051	0.000760079	0.000511232	0.000476989	0.000186246
237.186	C15H25NO2S	CHO	15	25		2		1.73333	0.133333	3	0.142857	-1.46667	0.2	0.115385	1.5	0	2.67e-05	0	0	0	5.78e-05	0	0	0	2.24e-05	2.04e-05	8.44e-05	0	9.26e-05	0.000119374	8.77e-05	0
237.222	C16H29NO1S	CHO	16	29		1		1.875	0.0625	2	0.0967742	-1.75	0.125	0.0666667	2	0	0	0	0	0	0	0	0	0	0	0	0	0	5.29e-05	0	0	0
237.982	C9H4N1O5S1	CHONS	9	4	1	5	1									0	0	0	0	0	0	0	0	0	0	0	0	0	0	0	0	2.69e-05
238.003	C6H8N1O7S1	CHONS	6	8	1	7	1	1.5	1.16667	3	0	1.66667	0.5	0.333333	0.428571	0	0	0	3.8e-05	0	0	3.8e-05	0	0	0	0	0	0	0	0	0	0
238.011	C8H4N3O6S	CHON	8	4	3	6		0.625	0.75	8	1	2	1	1.6	1.33333	0	0	0	5.26e-05	0	0	5.26e-05	0	0	0	0	0	0	0	0	0	0
238.015	C13H4N1O4S	CHON	13	4	1	4		0.384615	0.307692	12	0.9	0.461538	0.923077	2.4	3	0	0	0	0	0	0	0	0	0	1.83e-05	0	0	0	0	0	0	0
238.018	C10H8N1O4S1	CHONS	10	8	1	4	1	0.9	0.4	7	0.5	0.4	0.7	0.777778	1.75	0	0	0	2.55e-05	0	0	2.55e-05	0	0	2.29e-05	0	0	0	5.22e-05	0	8e-05	2.76e-05
238.036	C10H8N1O6S	CHON	10	8	1	6		0.9	0.6	7	0.5	0.6	0.7	0.777778	1.16667	0	2.77e-05	0.000140605	0.000113075	0	6.28e-05	0.000113075	9.16e-05	7.09e-05	7.91e-05	7.42e-05	5.33e-05	4.31e-05	4.43e-05	0.000106207	0	0.000137724
238.047	C9H8N3O5S	CHON	9	8	3	5		1	0.555556	7	0.428571	1.11111	0.777778	0.777778	1.4	0	0	4.17e-05	4.96e-05	0	0	4.96e-05	1.91e-05	3.11e-05	1.76e-05	2.26e-05	0	0	0	0	0	0
238.054	C11H12N1O3S1	CHONS	11	12	1	3	1	1.18182	0.272727	6	0.333333	-0.181818	0.545455	0.461538	2	0	0	0	0	0	0	0	0	0	1.9e-05	0	0	0	7.36e-05	0	0	0
238.062	C13H8N3O2S	CHON	13	8	3	2		0.692308	0.153846	11	0.777778	0.307692	0.846154	1.22222	5.5	0	0	0	0	0	0	0	0	0	4.17e-05	4.02e-05	0	0	0	0	0	0
238.072	C11H12N1O5S	CHON	11	12	1	5		1.18182	0.454545	6	0.333333	0	0.545455	0.461538	1.2	0	0.000341817	0.000563072	0.000383892	0	0.00105675	0.000383892	0.000280893	0.000296113	0.000219698	0.000206612	0.000394251	0.000503929	0.000620527	0.000821996	0.000608209	0.00048588
238.083	C10H12N3O4S	CHON	10	12	3	4		1.3	0.4	6	0.2	0.4	0.6	0.461538	1.5	0	2e-05	7.12e-05	4.03e-05	0	4.02e-05	4.03e-05	2.5e-05	4.3e-05	2.53e-05	2.5e-05	0	0	0	0	6.63e-05	4.59e-05
238.087	C15H12N1O2S	CHON	15	12	1	2		0.866667	0.133333	10	0.615385	-0.4	0.666667	0.769231	5	0	0	0	0	0	0	0	0	0	1.56e-05	0	0	0	0	0	0	0
238.108	C12H16N1O4S	CHON	12	16	1	4		1.41667	0.333333	5	0.222222	-0.5	0.416667	0.294118	1.25	0	7.67e-05	0.000206948	0.00011029	0	0.000165625	0.00011029	0.000118627	0.00011098	9.74e-05	0.000105115	7.2e-05	0.000158764	0.000223317	0.000219486	0.00015279	0.000318509
238.12	C11H16N3O3S	CHON	11	16	3	3		1.54545	0.272727	5	0.0769231	-0.181818	0.454545	0.294118	1.66667	0	0	0	0	0	0	0	0	0	0	1.63e-05	0	0	0	0	0	0
238.145	C13H20N1O3S	CHON	13	20	1	3		1.61538	0.230769	4	0.142857	-0.923077	0.307692	0.190476	1.33333	0	1.69e-05	0	0	0	0	0	0	0	0	1.65e-05	0	0	5.11e-05	0	0	0
238.995	C8H3N2O7S	CHON	8	3	2	7		0.5	0.875	8	1	2	1	2	1.14286	0	0	0	4.01e-05	0	0	4.01e-05	0	0	0	0	0	0	0	0	0	0
239.002	C10H7NO5S1	CHOS	10	7		5	1	0.8	0.5	7	0.538462	0.4	0.7	0.875	1.4	0	0	0	0	0	0	0	0	0	0	0	0	0	6.42e-05	0	0	0
239.02	C10H7NO7S	CHO	10	7		7		0.8	0.7	7	0.538462	0.6	0.7	0.875	1	0.000912436	0	0	4.18e-05	0.000912436	0.000166945	4.18e-05	3.51e-05	2.34e-05	2.31e-05	0	0.000488064	5.39e-05	0	0	0	6.27e-05
239.023	C7H11NO7S1	CHOS	7	11		7	1	1.71429	1	2	0	0.571429	0.285714	0.166667	0.285714	0	0	2.65e-05	2.49e-05	0	0	2.49e-05	0	0	1.71e-05	0	0	0	0	0	0	0
239.031	C9H7N2O6S	CHON	9	7	2	6		0.888889	0.666667	7	0.5	1.11111	0.777778	0.875	1.16667	0	0	0.000120084	0.000333258	0	0	0.000333258	0.000128975	0.000126063	8.71e-05	7.81e-05	5.48e-05	0	0	9.07e-05	0	5.77e-05
239.035	C14H7NO4S	CHO	14	7		4		0.571429	0.285714	11	0.75	0	0.785714	1.375	2.75	0	0	0	0	0	0	0	0	0	1.65e-05	0	0	0	0	0	0	0
239.038	C11H11NO4S1	CHOS	11	11		4	1	1.09091	0.363636	6	0.375	-0.181818	0.545455	0.5	1.5	0	0	0	0	0	0	0	0	2.18e-05	2.96e-05	0	0	0	0	0	0	0
239.046	C13H7N2O3S	CHON	13	7	2	3		0.615385	0.230769	11	0.789474	0.307692	0.846154	1.375	3.66667	0	0	0	2.62e-05	0	0	2.62e-05	3.01e-05	2.24e-05	3.72e-05	2.47e-05	0	0	4.9e-05	0	0	0
239.056	C11H11NO6S	CHO	11	11		6		1.09091	0.545455	6	0.375	0	0.545455	0.5	1	0	5.48e-05	0.000192979	0.000399854	0	0.000127772	0.000399854	0.000341954	0.000316426	0.000339808	0.000338125	0.00031815	0.000251728	0.000306321	0.000328791	0.000287753	0.000275279
239.059	C8H15NO6S1	CHOS	8	15		6	1	2	0.75	1	0	-0.25	0.125	0.0625	0.166667	0	0	0	5.42e-05	0	0	5.42e-05	4.51e-05	2.67e-05	1.82e-05	0	0.000125856	8.07e-05	5.14e-05	0	0	0.000250645
239.067	C10H11N2O5S	CHON	10	11	2	5		1.2	0.5	6	0.272727	0.4	0.6	0.5	1.2	0.00873782	6.27e-05	0.000152253	0.000330717	0.00873782	0.000243885	0.000330717	0.000365702	0.000294851	0.000381385	0.000302474	0.00159386	0.00176256	0.00778673	0.00282489	0.000443915	0.00024515
239.071	C15H11NO3S	CHO	15	11		3		0.8	0.2	10	0.62963	-0.4	0.666667	0.833333	3.33333	0	0	2.17e-05	3.76e-05	0	0	3.76e-05	0	2.65e-05	1.82e-05	2.68e-05	0	0	5.62e-05	0.000117605	5.99e-05	0
239.083	C14H11N2O2S	CHON	14	11	2	2		0.857143	0.142857	10	0.636364	-0.142857	0.714286	0.833333	5	0	0	2.28e-05	2.77e-05	0	0	2.77e-05	2.32e-05	3.23e-05	3.22e-05	3.43e-05	4.68e-05	4.73e-05	8.4e-05	0	6.27e-05	0
239.092	C12H15NO5S	CHO	12	15		5		1.33333	0.416667	5	0.263158	-0.5	0.416667	0.3125	1	0.0010345	0.00015316	0.000489536	0.00100948	0.0010345	0.000374601	0.00100948	0.00101866	0.000967667	0.00121847	0.00155854	0.00066012	0.00070444	0.00106496	0.00101827	0.00109919	0.000580271
239.096	C9H19NO5S1	CHOS	9	19		5	1	2.22222	0.555556	0	0	-0.888889	0	0	0	0.000137747	0	0	0	0.000137747	0.000136475	0	0	0	0	0	0	0.000303901	0	0	0	3.49e-05
239.104	C11H15N2O4S	CHON	11	15	2	4		1.45455	0.363636	5	0.142857	-0.181818	0.454545	0.3125	1.25	0	6.66e-05	8.93e-05	0.000145942	0	8.32e-05	0.000145942	0.000107052	0.000131354	9.22e-05	0.000130604	4.95e-05	8.47e-05	0.000149511	0.000189617	0.000151367	0.000125085
239.108	C16H15NO2S	CHO	16	15		2		1	0.125	9	0.533333	-0.75	0.5625	0.5625	4.5	5.43e-05	0	0	0	5.43e-05	0	0	0	0	2.61e-05	2.46e-05	0	0	0	0	0	0
239.129	C13H19NO4S	CHO	13	19		4		1.53846	0.307692	4	0.181818	-0.923077	0.307692	0.2	1	0.00174216	0.000503025	0.000265469	0.000456022	0.00174216	0.00119319	0.000456022	0.000698892	0.000550015	0.000567922	0.000728841	0.000927904	0.00171814	0.00209825	0.00203617	0.00191572	0.00099091
239.14	C12H19N2O3S	CHON	12	19	2	3		1.66667	0.25	4	0.0588235	-0.666667	0.333333	0.2	1.33333	0	0	2.36e-05	0	0	0	0	3.44e-05	0	1.75e-05	0	0	4.8e-05	0	0	0	3.64e-05
239.144	C17H19NO1S	CHO	17	19		1		1.17647	0.0588235	8	0.454545	-1.05882	0.470588	0.4	8	0	0	0	0	0	7.56e-05	0	0	0	0	0	9.38e-05	0	0	0	0	0
239.165	C14H23NO3S	CHO	14	23		3		1.71429	0.214286	3	0.12	-1.28571	0.214286	0.125	1	0.000330648	0.000123728	2.28e-05	2.36e-05	0.000330648	0.000251859	2.36e-05	5.01e-05	2.52e-05	2.7e-05	2.35e-05	0.000271551	0.000137395	0.000231072	0	0.000122865	5.21e-05
239.202	C15H27NO2S	CHO	15	27		2		1.86667	0.133333	2	0.0714286	-1.6	0.133333	0.0714286	1	0	1.7e-05	0	0	0	0	0	0	0	0	0	4.46e-05	5.36e-05	0	0	6.9e-05	3.79e-05
239.997	C9H6N1O5S1	CHONS	9	6	1	5	1	0.777778	0.555556	7	0.555556	0.888889	0.777778	1	1.4	0	1.7e-05	4.74e-05	6.56e-05	0	0	6.56e-05	5.14e-05	2.12e-05	2.57e-05	0	0	0	5.65e-05	0	0	0.000501551
240.015	C9H6N1O7S	CHON	9	6	1	7		0.777778	0.777778	7	0.555556	1.11111	0.777778	1	1	0	2.28e-05	0.00020152	0.000197831	0	0	0.000197831	9.36e-05	4.61e-05	2.97e-05	2e-05	0	0	0	0	0	0.000142385
240.026	C8H6N3O6S	CHON	8	6	3	6		0.875	0.75	7	0.5	1.75	0.875	1	1.16667	0	0	5.49e-05	9.11e-05	0	0	9.11e-05	3.97e-05	2.62e-05	0	0	0	0	0	0	0	0
240.03	C13H6N1O4S	CHON	13	6	1	4		0.538462	0.307692	11	0.8	0.307692	0.846154	1.57143	2.75	0	0	0	0	0	0	0	0	1.84e-05	1.64e-05	0	0	0	0	0	0	0
240.034	C10H10N1O4S1	CHONS	10	10	1	4	1	1.1	0.4	6	0.333333	0.2	0.6	0.545455	1.5	0	0	0	0	0	0	0	2.78e-05	1.74e-05	2.39e-05	2.89e-05	0	0	0	0	0	5.15e-05
240.041	C12H6N3O3S	CHON	12	6	3	3		0.583333	0.25	11	0.866667	0.666667	0.916667	1.57143	3.66667	0	0	0	0	0	0	0	3.09e-05	2.03e-05	2.13e-05	2.01e-05	0	0	0	0	0	0
240.051	C10H10N1O6S	CHON	10	10	1	6		1.1	0.6	6	0.333333	0.4	0.6	0.545455	1	0	8.13e-05	0.000387945	0.000233502	0	8.14e-05	0.000233502	0.000145871	0.00012523	0.000108906	0.00010069	0.000229739	0.000136802	0.000130481	0.000306562	0.000110181	0.000204398
240.063	C9H10N3O5S	CHON	9	10	3	5		1.22222	0.555556	6	0.142857	0.888889	0.666667	0.545455	1.2	0	0	5.26e-05	4.56e-05	0	0	4.56e-05	0	3.5e-05	2.8e-05	2.16e-05	4.59e-05	0	0	0	0	0
240.067	C14H10N1O3S	CHON	14	10	1	3		0.785714	0.214286	10	0.652174	-0.142857	0.714286	0.909091	3.33333	4.32e-05	0	3.7e-05	2.28e-05	4.32e-05	0	2.28e-05	3.14e-05	2.22e-05	3.81e-05	2.76e-05	0	0	0	0	0	0
240.078	C13H10N3O2S	CHON	13	10	3	2		0.846154	0.153846	10	0.666667	0.153846	0.769231	0.909091	5	0	0	0	0	0	0	0	0	0	1.79e-05	1.77e-05	0	0	0	0	0	0
240.088	C11H14N1O5S	CHON	11	14	1	5		1.36364	0.454545	5	0.2	-0.181818	0.454545	0.333333	1	0	0.000344539	0.000492963	0.00038468	0	0.000750967	0.00038468	0.000300762	0.00026726	0.000230357	0.000237837	0.000393736	0.000661733	0.00044551	0.000481576	0.000418957	0.00134019
240.099	C10H14N3O4S	CHON	10	14	3	4		1.5	0.4	5	0	0.2	0.5	0.333333	1.25	0	0	3.84e-05	2.22e-05	0	0	2.22e-05	0	0	1.76e-05	0	0	0	0	0	0	0
240.103	C15H14N1O2S	CHON	15	14	1	2		1	0.133333	9	0.538462	-0.533333	0.6	0.6	4.5	0	3.58e-05	0	0	0	0	0	2.29e-05	0	2.82e-05	2.14e-05	0	3.42e-05	6.76e-05	0	0	0
240.124	C12H18N1O4S	CHON	12	18	1	4		1.58333	0.333333	4	0.111111	-0.666667	0.333333	0.210526	1	0	0.000177669	9.92e-05	5.37e-05	0	7.91e-05	5.37e-05	3.56e-05	3.72e-05	5.32e-05	3.51e-05	0	0.000392877	0.000204304	0.000104573	8.74e-05	6.15e-05
240.981	C9H5NO6S1	CHOS	9	5		6	1	0.666667	0.666667	7	0.6	0.888889	0.777778	1.16667	1.16667	0	0	2.35e-05	3.29e-05	0	0	3.29e-05	0	1.79e-05	1.51e-05	0	0	0	0	0	0	0
241.002	C6H9NO8S1	CHOS	6	9		8	1									0	0	0	0	0	0	0	0	0	0	0	0	0	0	0	0	2.72e-05
241.01	C8H5N2O7S	CHON	8	5	2	7		0.75	0.875	7	0.6	1.75	0.875	1.16667	1	0	0	9.12e-05	0.000168057	0	0	0.000168057	4.78e-05	4.48e-05	0	0	0	0	0	0	0	0
241.014	C13H5NO5S	CHO	13	5		5		0.461538	0.384615	11	0.809524	0.307692	0.846154	1.83333	2.2	0	0	0	0	0	0	0	1.96e-05	0	0	0	4.64e-05	0	0	0	0	0
241.018	C10H9NO5S1	CHOS	10	9		5	1	1	0.5	6	0.384615	0.2	0.6	0.6	1.2	5.34e-05	2.32e-05	5.49e-05	8.81e-05	5.34e-05	0	8.81e-05	7.44e-05	4.06e-05	5.43e-05	3.71e-05	0	6.1e-05	0.000155603	0.000180496	0.000185558	5.85e-05
241.025	C12H5N2O4S	CHON	12	5	2	4		0.5	0.333333	11	0.875	0.666667	0.916667	1.83333	2.75	0	0	0	2.7e-05	0	0	2.7e-05	0	2.39e-05	2.02e-05	2.38e-05	4.99e-05	0	0	0	7.69e-05	3e-05
241.035	C10H9NO7S	CHO	10	9		7		1	0.7	6	0.384615	0.4	0.6	0.6	0.857143	7.51e-05	0	3.15e-05	6.71e-05	7.51e-05	0	6.71e-05	3.88e-05	4.4e-05	4.49e-05	3.87e-05	4.95e-05	4.81e-05	5.39e-05	0.000136185	8.44e-05	2.72e-05
241.047	C9H9N2O6S	CHON	9	9	2	6		1.11111	0.666667	6	0.25	0.888889	0.666667	0.6	1	0	0	9.37e-05	0.000179729	0	0	0.000179729	9.97e-05	7.16e-05	5.75e-05	5.37e-05	4.3e-05	4.16e-05	0	0.000139699	8.38e-05	5.26e-05
241.051	C14H9NO4S	CHO	14	9		4		0.714286	0.285714	10	0.666667	-0.142857	0.714286	1	2.5	0.000133699	4.5e-05	6.06e-05	0.000104036	0.000133699	0	0.000104036	6.56e-05	5.27e-05	2.86e-05	3.48e-05	4.84e-05	0	0.000172379	0.000243998	0.000160484	0
241.054	C11H13NO4S1	CHOS	11	13		4	1	1.27273	0.363636	5	0.25	-0.363636	0.454545	0.357143	1.25	7.18e-05	0	0	0	7.18e-05	0	0	0	2.47e-05	0	0	0	0	0	0	8.92e-05	0
241.062	C13H9N2O3S	CHON	13	9	2	3		0.769231	0.230769	10	0.684211	0.153846	0.769231	1	3.33333	0	0	3.72e-05	6.22e-05	0	0	6.22e-05	5.68e-05	7.12e-05	4.59e-05	4.15e-05	6.4e-05	0	0.000283671	0	0	0
241.072	C11H13NO6S	CHO	11	13		6		1.27273	0.545455	5	0.25	-0.181818	0.454545	0.357143	0.833333	0.000792704	0.000154469	0.000944649	0.00202707	0.000792704	0.000395123	0.00202707	0.00153402	0.00134316	0.00157476	0.00176988	0.000857935	0.000574218	0.000875285	0.00105747	0.00110036	0.000431631
241.075	C8H17NO6S1	CHOS	8	17		6	1	2.25	0.75	0	0	-0.5	0	0	0	0	0	0	0	0	0	0	3e-05	0	0	2.78e-05	0.000195068	5.27e-05	0	0	0	2.69e-05
241.083	C10H13N2O5S	CHON	10	13	2	5		1.4	0.5	5	0.0909091	0.2	0.5	0.357143	1	0.00195233	6.62e-05	0.000109604	0.000177101	0.00195233	0.00166689	0.000177101	0.000140229	0.000132667	0.000116928	0.000122491	0.00248715	0.000665893	0.000298457	0.000175524	9.67e-05	0.000148111
241.087	C15H13NO3S	CHO	15	13		3		0.933333	0.2	9	0.555556	-0.533333	0.6	0.642857	3	0.000130403	1.62e-05	3.64e-05	8.18e-05	0.000130403	0	8.18e-05	6.28e-05	5.78e-05	5.9e-05	6.38e-05	7.16e-05	0.000151611	0.000176321	0.000116359	0.000111785	0
241.098	C14H13N2O2S	CHON	14	13	2	2		1	0.142857	9	0.545455	-0.285714	0.642857	0.642857	4.5	0.000255255	5.95e-05	0	4.75e-05	0.000255255	9.15e-05	4.75e-05	5.09e-05	5.84e-05	6.18e-05	7.45e-05	0.00021322	0.000114226	0.00027205	0.000218701	0.000152487	5.14e-05
241.108	C12H17NO5S	CHO	12	17		5		1.5	0.416667	4	0.157895	-0.666667	0.333333	0.222222	0.8	0.00106541	0.000287807	0.000540327	0.00101668	0.00106541	0.00121028	0.00101668	0.00119818	0.00104462	0.00114032	0.0012795	0.000893911	0.00108314	0.00139675	0.0013487	0.000942048	0.000871353
241.119	C11H17N2O4S	CHON	11	17	2	4		1.63636	0.363636	4	0	-0.363636	0.363636	0.222222	1	0	1.83e-05	4.81e-05	7.43e-05	0	0.000482457	7.43e-05	6.31e-05	6.72e-05	4.44e-05	5.3e-05	0.000716669	0.000183298	0.000323444	0.000260869	0.000183058	9.95e-05
241.123	C16H17NO2S	CHO	16	17		2		1.125	0.125	8	0.466667	-0.875	0.5	0.444444	4	7.63e-05	0	0	0	7.63e-05	0	0	3.66e-05	3.21e-05	5.08e-05	4.84e-05	0	0	6.84e-05	9.43e-05	6.09e-05	0
241.145	C13H21NO4S	CHO	13	21		4		1.69231	0.307692	3	0.0909091	-1.07692	0.230769	0.136364	0.75	0.0021572	0.00141974	0.000294769	0.000314745	0.0021572	0.000958689	0.000314745	0.000474972	0.000340674	0.000347833	0.00049702	0.000925179	0.00222553	0.00197432	0.00165517	0.00147696	0.000402736
241.16	C17H21NO1S	CHO	17	21		1		1.29412	0.0588235	7	0.393939	-1.17647	0.411765	0.318182	7	0.000328382	1.91e-05	0	0	0.000328382	0.00017272	0	0	0	2.39e-05	1.63e-05	0.000298368	0	0	0	0	0
241.181	C14H25NO3S	CHO	14	25		3		1.85714	0.214286	2	0.04	-1.42857	0.142857	0.0769231	0.666667	0.000717333	4.76e-05	0	0	0.000717333	0.000110449	0	0	0	0	1.63e-05	0.000186562	0.000139154	0.000209817	0	0	3.14e-05
241.217	C15H29NO2S	CHO	15	29		2		2	0.133333	1	0	-1.73333	0.0666667	0.0333333	0.5	0.000674044	1.72e-05	0	0	0.000674044	0	0	0	0	0	0	0.000131504	0.000217742	0	0	0	0
241.994	C8H4N1O8S	CHON	8	4	1	8		0.625	1	7	0.666667	1.75	0.875	1.4	0.875	0	0	0.000129168	0.000142504	0	0	0.000142504	0	0	0	0	0	0	0	0	0	0
242.013	C9H8N1O5S1	CHONS	9	8	1	5	1	1	0.555556	6	0.333333	0.666667	0.666667	0.666667	1.2	0	0	0	4.42e-05	0	0	4.42e-05	2.87e-05	2.86e-05	3.2e-05	2.02e-05	0	0	0	0	0	3.6e-05
242.021	C11H4N3O4S	CHON	11	4	3	4		0.454545	0.363636	11	1	1.09091	1	2.2	2.75	0	0	3.76e-05	3.12e-05	0	0	3.12e-05	0	2.98e-05	1.84e-05	1.99e-05	0	0	0	0	0	0
242.031	C9H8N1O7S	CHON	9	8	1	7		1	0.777778	6	0.333333	0.888889	0.666667	0.666667	0.857143	0	1.69e-05	4.8e-05	3.56e-05	0	0	3.56e-05	0	3.24e-05	1.93e-05	0	0	0	0	0	6.53e-05	3.33e-05
242.042	C8H8N3O6S	CHON	8	8	3	6		1.125	0.75	6	0	1.5	0.75	0.666667	1	0	0	3.31e-05	0	0	0	0	0	0	0	0	0	0	0	0	0	0
242.046	C13H8N1O4S	CHON	13	8	1	4		0.692308	0.307692	10	0.7	0.153846	0.769231	1.11111	2.5	0	0	0.000105995	8.45e-05	0	0	8.45e-05	6.65e-05	7.45e-05	8.25e-05	7.95e-05	4.68e-05	4.08e-05	0	0	0	0
242.049	C10H12N1O4S1	CHONS	10	12	1	4	1	1.3	0.4	5	0.166667	0	0.5	0.384615	1.25	0	0	6.07e-05	3.17e-05	0	0	3.17e-05	5.02e-05	3.77e-05	2.35e-05	2.34e-05	0	0	5.91e-05	0	0	5.13e-05
242.057	C12H8N3O3S	CHON	12	8	3	3		0.75	0.25	10	0.733333	0.5	0.833333	1.11111	3.33333	0	0	0	2.74e-05	0	0	2.74e-05	2.75e-05	2.25e-05	2.74e-05	0	0	0	0	0	0	0
242.067	C10H12N1O6S	CHON	10	12	1	6		1.3	0.6	5	0.166667	0.2	0.5	0.384615	0.833333	0	0.000301079	0.000601043	0.000502186	0	0.00703196	0.000502186	0.000408065	0.000283097	0.000256759	0.00025051	0.00285773	0.00547294	0.000357505	0.000372419	0.000330692	0.00121981
242.078	C9H12N3O5S	CHON	9	12	3	5		1.44444	0.555556	5	0	0.666667	0.555556	0.384615	1	0	0	0	3.63e-05	0	4.6e-05	3.63e-05	0	0	0	0	0	0	0	0	0	0
242.082	C14H12N1O3S	CHON	14	12	1	3		0.928571	0.214286	9	0.565217	-0.285714	0.642857	0.692308	3	0	2.29e-05	0.000106237	0.000107488	0	0	0.000107488	6.57e-05	7.85e-05	7.6e-05	7.92e-05	4.64e-05	5.79e-05	0.000121351	0.000104901	8.52e-05	5.76e-05
242.093	C13H12N3O2S	CHON	13	12	3	2		1	0.153846	9	0.555556	0	0.692308	0.692308	4.5	0	0	0	0	0	0	0	0	0	0	2.25e-05	0	0	0	0	0	0
242.103	C11H16N1O5S	CHON	11	16	1	5		1.54545	0.454545	4	0.0666667	-0.363636	0.363636	0.235294	0.8	0	7.44e-05	0.00020606	0.000143067	0	0.000110072	0.000143067	0.000125173	9.4e-05	8.82e-05	8.11e-05	0	0.000120448	0.000177609	0.000106392	0.00014498	0.000131859
242.115	C10H16N3O4S	CHON	10	16	3	4		1.7	0.4	4	0	0	0.4	0.235294	1	0	0	0	0	0	0	0	2.93e-05	4.21e-05	0	0	0	0	0	0	0	0
242.119	C15H16N1O2S	CHON	15	16	1	2		1.13333	0.133333	8	0.461538	-0.666667	0.533333	0.470588	4	0	1.57e-05	0	0	0	0	0	2.25e-05	2.67e-05	3.31e-05	2.54e-05	0	0	0	8.95e-05	0	0
242.14	C12H20N1O4S	CHON	12	20	1	4		1.75	0.333333	3	0	-0.833333	0.25	0.142857	0.75	7.54e-05	1.91e-05	2.56e-05	0	7.54e-05	0	0	0	0	0	0	4.62e-05	3.81e-05	0	0	0	2.7e-05
242.989	C7H3N2O8S	CHON	7	3	2	8		0.571429	1.14286	7	1	2.57143	1	1.75	0.875	0	0	3.29e-05	0	0	0	0	0	0	0	0	0	0	0	0	0	0
242.997	C9H7NO6S1	CHOS	9	7		6	1	0.888889	0.666667	6	0.4	0.666667	0.666667	0.75	1	0	0	3.59e-05	6.9e-05	0	0	6.9e-05	3.78e-05	6.8e-05	7.29e-05	0.0001	4.28e-05	0	4.77e-05	0	0	0
243.018	C6H11NO8S1	CHOS	6	11		8	1									0	0	0	0	0	0	0	0	0	0	0	0	0	0	0	0	0.000124018
243.026	C8H7N2O7S	CHON	8	7	2	7		1	0.875	6	0.2	1.5	0.75	0.75	0.857143	0	0	0	2.61e-05	0	0	2.61e-05	0	2.44e-05	0	0	0	0	0	0	0	0
243.03	C13H7NO5S	CHO	13	7		5		0.615385	0.384615	10	0.714286	0.153846	0.769231	1.25	2	0	0	0	0	0	0	0	2.32e-05	2.05e-05	0	0	0	0	4.83e-05	0	0	0
243.033	C10H11NO5S1	CHOS	10	11		5	1	1.2	0.5	5	0.230769	0	0.5	0.416667	1	0.00011203	7.56e-05	0.000105572	0.000118651	0.00011203	0	0.000118651	0.000155257	0.000104764	8.88e-05	7.56e-05	8.38e-05	0.000379764	0.000245245	0.000412308	0.000367165	0.000366719
243.041	C12H7N2O4S	CHON	12	7	2	4		0.666667	0.333333	10	0.75	0.5	0.833333	1.25	2.5	5.11e-05	0	3.77e-05	3.48e-05	5.11e-05	0	3.48e-05	2.03e-05	3.82e-05	2.8e-05	4.3e-05	7.11e-05	0	0	0	0	2.74e-05
243.051	C10H11NO7S	CHO	10	11		7		1.2	0.7	5	0.230769	0.2	0.5	0.416667	0.714286	0.000101136	3.95e-05	0.000324396	0.00066249	0.000101136	6.39e-05	0.00066249	0.000352537	0.000299935	0.000317887	0.00036724	7.86e-05	0.000111005	0.000147256	0.000168104	0.000159318	0.000161734
243.062	C9H11N2O6S	CHON	9	11	2	6		1.33333	0.666667	5	0	0.666667	0.555556	0.416667	0.833333	0.000104456	6.95e-05	9.99e-05	0.000115608	0.000104456	0.000211437	0.000115608	6.4e-05	5.78e-05	3.42e-05	3.09e-05	0.000213204	6.54e-05	7.2e-05	0.000106232	0	4.42e-05
243.066	C14H11NO4S	CHO	14	11		4		0.857143	0.285714	9	0.583333	-0.285714	0.642857	0.75	2.25	0.000236634	1.87e-05	3.19e-05	4.66e-05	0.000236634	6.01e-05	4.66e-05	5.33e-05	7.74e-05	7.31e-05	8.24e-05	7.9e-05	6.57e-05	0.0001396	0.000113074	0.000111773	3.69e-05
243.07	C11H15NO4S1	CHOS	11	15		4	1	1.45455	0.363636	4	0.125	-0.545455	0.363636	0.25	1	0	0	0	0	0	0	0	0	0	0	0	0	0	0	0	0.000107309	0
243.078	C13H11N2O3S	CHON	13	11	2	3		0.923077	0.230769	9	0.578947	0	0.692308	0.75	3	0.000115443	2.42e-05	5.39e-05	9.23e-05	0.000115443	8.78e-05	9.23e-05	6.66e-05	7.05e-05	7.26e-05	7e-05	7.99e-05	8.4e-05	0.000145965	0.000104409	0.000129189	4.8e-05
243.087	C11H15NO6S	CHO	11	15		6		1.45455	0.545455	4	0.125	-0.363636	0.363636	0.25	0.666667	0.00260231	0.000884091	0.00498561	0.00815038	0.00260231	0.000972018	0.00815038	0.00710321	0.00582652	0.00644807	0.00703235	0.00192339	0.0014844	0.00230721	0.00297544	0.00277233	0.0015457
243.099	C10H15N2O5S	CHON	10	15	2	5		1.6	0.5	4	0	0	0.4	0.25	0.8	9.45e-05	2.28e-05	0.00010196	0.000122727	9.45e-05	8.25e-05	0.000122727	8.89e-05	6.84e-05	5e-05	7.09e-05	0.000281827	8.61e-05	0.000105856	0	0	8.45e-05
243.103	C15H15NO3S	CHO	15	15		3		1.06667	0.2	8	0.481481	-0.666667	0.533333	0.5	2.66667	0.000179906	2.7e-05	4.67e-05	9.12e-05	0.000179906	9.13e-05	9.12e-05	0.000110438	0.000110106	0.000129417	0.000184829	0.000102265	0.000112967	0.000237208	0.000134456	0.00017786	0.000121043
243.114	C14H15N2O2S	CHON	14	15	2	2		1.14286	0.142857	8	0.454545	-0.428571	0.571429	0.5	4	0.000341595	0.000102528	6.93e-05	0.000100798	0.000341595	0.000275094	0.000100798	0.000155212	0.000147488	0.000104741	0.000109006	0.000352828	0.000242009	0.000374976	0.000207224	0.000225982	0.000199674
243.124	C12H19NO5S	CHO	12	19		5		1.66667	0.416667	3	0.0526316	-0.833333	0.25	0.15	0.6	0.000975535	0.000416892	0.000319458	0.000344716	0.000975535	0.00293227	0.000344716	0.00051587	0.00034104	0.000318072	0.000292521	0.00159952	0.00134925	0.00154539	0.000854427	0.000674121	0.00136212
243.135	C11H19N2O4S	CHON	11	19	2	4		1.81818	0.363636	3	0	-0.545455	0.272727	0.15	0.75	0	0	0	0	0	0	0	2.6e-05	0	0	1.76e-05	0	0	0	0	0	4.7e-05
243.139	C16H19NO2S	CHO	16	19		2		1.25	0.125	7	0.4	-1	0.4375	0.35	3.5	0	0	2.37e-05	0	0	0	0	3.79e-05	4.12e-05	4.34e-05	5.7e-05	0	0	5.53e-05	0.000144804	0.000102992	0
243.16	C13H23NO4S	CHO	13	23		4		1.84615	0.307692	2	0	-1.23077	0.153846	0.0833333	0.5	0.00159469	9.13e-05	3.33e-05	5.04e-05	0.00159469	0.000284404	5.04e-05	6.9e-05	7.35e-05	5.02e-05	6.08e-05	0.000799316	0.000530485	0.000859851	0.000472825	0.000417617	0.000397835
243.175	C17H23NO1S	CHO	17	23		1		1.41176	0.0588235	6	0.333333	-1.29412	0.352941	0.25	6	0.0013735	8.1e-05	0	0	0.0013735	0.000642055	0	0	0	1.68e-05	1.67e-05	0.00155271	0	0	0	0	0
243.197	C14H27NO3S	CHO	14	27		3		2	0.214286	1	0	-1.57143	0.0714286	0.0357143	0.333333	0.0295526	3.54e-05	0	0	0.0295526	0.00104001	0	0	0	0	0	0.00268545	0.000173006	0.000263602	0	8.31e-05	7.01e-05
243.992	C8H6N1O6S1	CHONS	8	6	1	6	1	0.875	0.75	6	0.333333	1.25	0.75	0.857143	1	0	0	4.15e-05	4.34e-05	0	0	4.34e-05	3.08e-05	2.34e-05	2.18e-05	0	5.38e-05	4.4e-05	0	0	0	0
244.01	C8H6N1O8S	CHON	8	6	1	8		0.875	1	6	0.333333	1.5	0.75	0.857143	0.75	0	0	2.63e-05	0	0	0	0	0	0	0	0	0	0	0	0	0	0
244.025	C12H6N1O5S	CHON	12	6	1	5		0.583333	0.416667	10	0.764706	0.5	0.833333	1.42857	2	0	0	0	2.48e-05	0	0	2.48e-05	0	2.12e-05	0	0	0	0	0	0	0	0
244.029	C9H10N1O5S1	CHONS	9	10	1	5	1	1.22222	0.555556	5	0.111111	0.444444	0.555556	0.454545	1	0	0	4.34e-05	3.12e-05	0	0	3.12e-05	4.6e-05	2.23e-05	3.06e-05	1.78e-05	0	0	5.9e-05	0	0	4.93e-05
244.036	C11H6N3O4S	CHON	11	6	3	4		0.636364	0.363636	10	0.833333	0.909091	0.909091	1.42857	2.5	0	0	0	4.2e-05	0	0	4.2e-05	2.57e-05	2.78e-05	2.01e-05	1.91e-05	0	0	0	0	0	4.38e-05
244.046	C9H10N1O7S	CHON	9	10	1	7		1.22222	0.777778	5	0.111111	0.666667	0.555556	0.454545	0.714286	0	3.28e-05	0.000163724	0.000180571	0	0	0.000180571	7.32e-05	7.06e-05	3.14e-05	2.87e-05	0	0	0	0	0	3.25e-05
244.058	C8H10N3O6S	CHON	8	10	3	6		1.375	0.75	5	0	1.25	0.625	0.454545	0.833333	0	0	2.45e-05	0	0	0	0	2.12e-05	0	0	0	0	0	0	0	0	0
244.062	C13H10N1O4S	CHON	13	10	1	4		0.846154	0.307692	9	0.6	0	0.692308	0.818182	2.25	9.67e-05	1.97e-05	7.91e-05	7.3e-05	9.67e-05	7.67e-05	7.3e-05	6.18e-05	6.63e-05	5.85e-05	5.76e-05	5.03e-05	5.4e-05	0.00011381	9.54e-05	9.93e-05	6.83e-05
244.065	C10H14N1O4S1	CHONS	10	14	1	4	1	1.5	0.4	4	0	-0.2	0.4	0.266667	1	0	0	0	0	0	0	0	0	0	2.69e-05	0	0	0	0	0	0	8.58e-05
244.073	C12H10N3O3S	CHON	12	10	3	3		0.916667	0.25	9	0.6	0.333333	0.75	0.818182	3	0	0	3.53e-05	4.19e-05	0	0	4.19e-05	3.13e-05	3.14e-05	4.1e-05	4.42e-05	0	0	0	0	0	0
244.083	C10H14N1O6S	CHON	10	14	1	6		1.5	0.6	4	0	0	0.4	0.266667	0.666667	0	8.04e-05	0.000333989	0.000491553	0	7.24e-05	0.000491553	0.000300208	0.000293389	0.00013229	0.000122101	9.86e-05	0.00011604	0.000148604	0.000151861	8.22e-05	0.000246472
244.094	C9H14N3O5S	CHON	9	14	3	5		1.66667	0.555556	4	0	0.444444	0.444444	0.266667	0.8	0	0	0	0	0	0	0	0	0	0	1.87e-05	0	0	0	0	0	0
244.098	C14H14N1O3S	CHON	14	14	1	3		1.07143	0.214286	8	0.478261	-0.428571	0.571429	0.533333	2.66667	0.000104751	7.31e-05	5.96e-05	8.28e-05	0.000104751	0.000111307	8.28e-05	9.14e-05	0.000104843	0.000112854	0.000130897	8.91e-05	0.000142425	0.000160134	0.000238764	0.000210017	9.95e-05
244.109	C13H14N3O2S	CHON	13	14	3	2		1.15385	0.153846	8	0.444444	-0.153846	0.615385	0.533333	4	0	0	0	0	0	0	0	0	3.22e-05	1.65e-05	0	0	0	6.65e-05	0	0	0
244.119	C11H18N1O5S	CHON	11	18	1	5		1.72727	0.454545	3	0	-0.545455	0.272727	0.157895	0.6	0.000126629	4.14e-05	0.000141795	9.67e-05	0.000126629	0.00011799	9.67e-05	5.67e-05	5.66e-05	2.38e-05	2.74e-05	0.000140021	5.55e-05	9.16e-05	0.000154622	0.000114657	7.17e-05
244.13	C10H18N3O4S	CHON	10	18	3	4		1.9	0.4	3	0	-0.2	0.3	0.157895	0.75	0	0	0	0	0	5.41e-05	0	0	0	0	0	0	0	0	0	0	0
244.134	C15H18N1O2S	CHON	15	18	1	2		1.26667	0.133333	7	0.384615	-0.8	0.466667	0.368421	3.5	0	0	0	0	0	0	0	2.02e-05	0	1.86e-05	2.12e-05	0	0	0	0	0	0
244.155	C12H22N1O4S	CHON	12	22	1	4		1.91667	0.333333	2	0	-1	0.166667	0.0869565	0.5	0	0	0	0	0	6.51e-05	0	0	0	0	0	6.25e-05	0	5.18e-05	0	0	0
245.013	C9H9NO6S1	CHOS	9	9		6	1	1.11111	0.666667	5	0.2	0.444444	0.555556	0.5	0.833333	0	0	3.62e-05	8.3e-05	0	0	8.3e-05	4.21e-05	2.42e-05	2.67e-05	1.73e-05	4.41e-05	4.09e-05	5.07e-05	0	9.76e-05	4.33e-05
245.02	C11H5N2O5S	CHON	11	5	2	5		0.545455	0.454545	10	0.846154	0.909091	0.909091	1.66667	2	0	0	0	2.33e-05	0	0	2.33e-05	2.22e-05	0	1.57e-05	0	0	0	0	0	0	0
245.034	C6H13NO8S1	CHOS	6	13		8	1									0	0	0	0	0	0	0	0	0	0	0	0	0	0	0	0	2.99e-05
245.042	C8H9N2O7S	CHON	8	9	2	7		1.25	0.875	5	0	1.25	0.625	0.5	0.714286	0	0	3.21e-05	3.2e-05	0	0	3.2e-05	2.22e-05	0	0	0	0	0	0	0	0	0
245.046	C13H9NO5S	CHO	13	9		5		0.769231	0.384615	9	0.619048	0	0.692308	0.9	1.8	0.000215033	0	4.72e-05	5.6e-05	0.000215033	0	5.6e-05	6.64e-05	6.13e-05	6.99e-05	7.64e-05	9.51e-05	6.91e-05	0.000112118	0.000161969	0.000153426	4.2e-05
245.049	C10H13NO5S1	CHOS	10	13		5	1	1.4	0.5	4	0.0769231	-0.2	0.4	0.285714	0.8	0.000701035	4.91e-05	9.63e-05	0.000113971	0.000701035	0.000202025	0.000113971	0.000207834	0.000139025	0.000205611	0.000186535	0.000506414	0.000396849	0.000746988	0.000908319	0.00074648	0.000195255
245.057	C12H9N2O4S	CHON	12	9	2	4		0.833333	0.333333	9	0.625	0.333333	0.75	0.9	2.25	0.000100444	2.05e-05	0.000128033	0.000148727	0.000100444	6.41e-05	0.000148727	0.000107469	0.0001047	8.32e-05	0.000100833	7.86e-05	6.68e-05	0.000124154	0.00017456	0.000106733	5.02e-05
245.067	C10H13NO7S	CHO	10	13		7		1.4	0.7	4	0.0769231	0	0.4	0.285714	0.571429	0.000155229	0.00021764	0.000819627	0.000996274	0.000155229	0.000359398	0.000996274	0.000697341	0.000564583	0.000488579	0.000476574	0.000187042	0.000231699	0.00024116	0.00022286	0.00026121	0.00021377
245.078	C9H13N2O6S	CHON	9	13	2	6		1.55556	0.666667	4	0	0.444444	0.444444	0.285714	0.666667	0	2.35e-05	2.91e-05	4.99e-05	0	0	4.99e-05	2.67e-05	0	0	0	4.27e-05	0	0	0	0	4.3e-05
245.082	C14H13NO4S	CHO	14	13		4		1	0.285714	8	0.5	-0.428571	0.571429	0.571429	2	0.000228176	4.47e-05	0.000118827	0.000190559	0.000228176	6.95e-05	0.000190559	0.000212567	0.000206768	0.000195192	0.000198459	0.000142255	0.00012246	0.000245121	0.000242008	0.000255399	0.00016706
245.085	C11H17NO4S1	CHOS	11	17		4	1	1.63636	0.363636	3	0	-0.727273	0.272727	0.166667	0.75	0	0	0	0	0	0	0	0	0	0	0	0	0	7.24e-05	0	6.6e-05	0
245.093	C13H13N2O3S	CHON	13	13	2	3		1.07692	0.230769	8	0.473684	-0.153846	0.615385	0.571429	2.66667	0.000240373	9.63e-05	0.000120815	0.000180475	0.000240373	0.000262182	0.000180475	0.000210984	0.000207147	0.000213771	0.0002227	0.000257228	0.000241625	0.000485444	0.000373009	0.000396358	0.000224772
245.103	C11H17NO6S	CHO	11	17		6		1.63636	0.545455	3	0	-0.545455	0.272727	0.166667	0.5	0.00226003	0.000409914	0.00165398	0.00194177	0.00226003	0.000651679	0.00194177	0.00174311	0.00126631	0.000958006	0.000993538	0.00116041	0.000924386	0.00106389	0.000838812	0.000674336	0.00103125
245.114	C10H17N2O5S	CHON	10	17	2	5		1.8	0.5	3	0	-0.2	0.3	0.166667	0.6	0.000145092	0	0	0	0.000145092	8.02e-05	0	0	2.11e-05	0	0	0.00026378	4.31e-05	5.33e-05	0	7.47e-05	3.04e-05
245.118	C15H17NO3S	CHO	15	17		3		1.2	0.2	7	0.407407	-0.8	0.466667	0.388889	2.33333	0.000122576	5.17e-05	6.65e-05	0.000110577	0.000122576	7.47e-05	0.000110577	0.000138452	0.000147792	0.000136495	0.000184419	8.64e-05	0.000162787	0.000344734	0.000292818	0.000272133	0.000147815
245.13	C14H17N2O2S	CHON	14	17	2	2		1.28571	0.142857	7	0.363636	-0.571429	0.5	0.388889	3.5	9.4e-05	5.37e-05	0	4.51e-05	9.4e-05	0.000163999	4.51e-05	5.74e-05	4.86e-05	4.15e-05	5.11e-05	0.000187472	0.000131489	0.000181622	0.000128769	0.000104742	0.000144521
245.139	C12H21NO5S	CHO	12	21		5		1.83333	0.416667	2	0	-1	0.166667	0.0909091	0.4	0.000599707	0.000248613	0.000198642	0.000141773	0.000599707	0.000582125	0.000141773	0.000136979	0.000102293	5.3e-05	5.35e-05	0.000737809	0.000495635	0.000402898	0.000229862	0.000147008	0.000472701
245.155	C16H21NO2S	CHO	16	21		2		1.375	0.125	6	0.333333	-1.125	0.375	0.272727	3	9.96e-05	2.49e-05	0	0	9.96e-05	0	0	2.74e-05	3.23e-05	4.24e-05	4.3e-05	0.000106694	0	9.03e-05	0.000117804	6.11e-05	3.3e-05
245.176	C13H25NO4S	CHO	13	25		4		2	0.307692	1	0	-1.38462	0.0769231	0.0384615	0.25	0.00024981	0	0	0	0.00024981	0	0	0	0	0	0	7.33e-05	5.96e-05	0.000171902	0	0	3.29e-05
245.191	C17H25NO1S	CHO	17	25		1		1.52941	0.0588235	5	0.272727	-1.41176	0.294118	0.192308	5	0	1.77e-05	0	0	0	9.91e-05	0	0	0	0	0	6.17e-05	0	0	0	0	0
245.212	C14H29NO3S	CHO	14	29		3		2.14286	0.214286	0	0	-1.71429	0	0	0	0	0	0	0	0	0	0	0	0	0	0	0	0	5.63e-05	0	0	0
245.971	C7H4N1O7S1	CHONS	7	4	1	7	1	0.714286	1	6	0.333333	2	0.857143	1.2	0.857143	0	0	0	0	0	0	0	2.05e-05	0	0	0	0	0	0	0	0	0
246.004	C11H4N1O6S	CHON	11	4	1	6		0.454545	0.545455	10	0.857143	0.909091	0.909091	2	1.66667	9e-05	0	0	0	9e-05	0	0	0	1.9e-05	0	0	0	0	0	0	0	0
246.008	C8H8N1O6S1	CHONS	8	8	1	6	1	1.125	0.75	5	0	1	0.625	0.555556	0.833333	0	0	5.19e-05	4.42e-05	0	0	4.42e-05	3.49e-05	0	3.47e-05	2.3e-05	0	0	0	0	0	2.77e-05
246.016	C10H4N3O5S	CHON	10	4	3	5		0.5	0.5	10	1	1.4	1	2	2	0	0	2.35e-05	0	0	0	0	0	0	0	0	0	0	0	0	0	0
246.041	C12H8N1O5S	CHON	12	8	1	5		0.75	0.416667	9	0.647059	0.333333	0.75	1	1.8	0	1.91e-05	5.76e-05	9.5e-05	0	5.28e-05	9.5e-05	8.67e-05	7.25e-05	8.51e-05	7.67e-05	6.14e-05	0.000183234	0.000118375	0.000138944	6.99e-05	3.36e-05
246.044	C9H12N1O5S1	CHONS	9	12	1	5	1	1.44444	0.555556	4	0	0.222222	0.444444	0.307692	0.8	0	0	4.53e-05	4.27e-05	0	0	4.27e-05	3.52e-05	3.13e-05	3.46e-05	3.14e-05	0	4.64e-05	0	0	0	3.17e-05
246.052	C11H8N3O4S	CHON	11	8	3	4		0.818182	0.363636	9	0.666667	0.727273	0.818182	1	2.25	0	1.99e-05	2.92e-05	5.58e-05	0	0	5.58e-05	4.54e-05	5.21e-05	5.83e-05	6.48e-05	0	5.02e-05	0	0.000100603	0	0
246.062	C9H12N1O7S	CHON	9	12	1	7		1.44444	0.777778	4	0	0.444444	0.444444	0.307692	0.571429	0	1.62e-05	6.54e-05	8.35e-05	0	0	8.35e-05	6.1e-05	3.93e-05	6.12e-05	5.16e-05	0	0	0	0	0	0
246.073	C8H12N3O6S	CHON	8	12	3	6		1.625	0.75	4	0	1	0.5	0.307692	0.666667	0	0	0	2.58e-05	0	0	2.58e-05	0	0	0	0	0	0	0	0	0	0
246.077	C13H12N1O4S	CHON	13	12	1	4		1	0.307692	8	0.5	-0.153846	0.615385	0.615385	2	0.000181279	9.06e-05	0.000171237	0.000215012	0.000181279	0.000189564	0.000215012	0.000182178	0.00017607	0.000226678	0.000203451	0.000165704	0.000144541	0.000257546	0.000328484	0.000265273	0.000143725
246.088	C12H12N3O3S	CHON	12	12	3	3		1.08333	0.25	8	0.466667	0.166667	0.666667	0.615385	2.66667	0	1.9e-05	5.75e-05	5.68e-05	0	0	5.68e-05	5.38e-05	6.5e-05	5.76e-05	4.08e-05	0	0	0	0	0	0
246.098	C10H16N1O6S	CHON	10	16	1	6		1.7	0.6	3	0	-0.2	0.3	0.176471	0.5	4.8e-05	3.33e-05	0.000100752	6.07e-05	4.8e-05	0	6.07e-05	6.88e-05	4.18e-05	6.14e-05	6.3e-05	0	3.59e-05	9.89e-05	9.5e-05	0	6.18e-05
246.114	C14H16N1O3S	CHON	14	16	1	3		1.21429	0.214286	7	0.391304	-0.571429	0.5	0.411765	2.33333	7.03e-05	0.000110363	5.95e-05	6.82e-05	7.03e-05	0.000127468	6.82e-05	7.17e-05	0.000110798	0.000116256	0.000130875	5.33e-05	0.000192481	0.000310375	0.000289233	0.000288209	0.000128557
246.125	C13H16N3O2S	CHON	13	16	3	2		1.30769	0.153846	7	0.333333	-0.307692	0.538462	0.411765	3.5	0	0	0	0	0	0	0	0	1.93e-05	0	0	0	0	5.25e-05	0	0	0
246.135	C11H20N1O5S	CHON	11	20	1	5		1.90909	0.454545	2	0	-0.727273	0.181818	0.0952381	0.4	0	0	0	0	0	0	0	0	0	0	0	5.73e-05	9.64e-05	0.000223282	0	0	0
246.15	C15H20N1O2S	CHON	15	20	1	2		1.4	0.133333	6	0.307692	-0.933333	0.4	0.285714	3	0	0	0	0	0	0	0	0	0	0	0	0	0	5.48e-05	0	0	0
246.992	C8H7NO7S1	CHOS	8	7		7	1	1	0.875	5	0.142857	1	0.625	0.625	0.714286	0	0	0	0	0	0	0	0	0	1.57e-05	0	0	0	0	0	0	0
247.025	C12H7NO6S	CHO	12	7		6		0.666667	0.5	9	0.666667	0.333333	0.75	1.125	1.5	0.000114746	0	2.34e-05	3.4e-05	0.000114746	0	3.4e-05	0	3.38e-05	2.79e-05	3.23e-05	0	0	0	0	0	5.55e-05
247.028	C9H11NO6S1	CHOS	9	11		6	1	1.33333	0.666667	4	0	0.222222	0.444444	0.333333	0.666667	6.52e-05	0.000145818	0.000159532	0.000121769	6.52e-05	0.000107339	0.000121769	8.34e-05	4.53e-05	5.38e-05	2.95e-05	0.000207043	0.000664978	0.000156135	0.000172461	0.000143971	0.000417002
247.036	C11H7N2O5S	CHON	11	7	2	5		0.727273	0.454545	9	0.692308	0.727273	0.818182	1.125	1.8	0	0	9.25e-05	9.63e-05	0	0	9.63e-05	6.76e-05	5.62e-05	6.75e-05	6.85e-05	5.65e-05	0	6.59e-05	0.000162891	8.33e-05	7.07e-05
247.046	C9H11NO8S	CHO	9	11		8		1.33333	0.888889	4	0	0.444444	0.444444	0.333333	0.5	0	0	9.21e-05	0.000219567	0	0	0.000219567	8.11e-05	0.000113634	0	0	0	0	0	0	0	0
247.057	C8H11N2O7S	CHON	8	11	2	7		1.5	0.875	4	0	1	0.5	0.333333	0.571429	0	0	2.63e-05	3.66e-05	0	0	3.66e-05	2.71e-05	0	0	0	0	0	0	0	0	0
247.061	C13H11NO5S	CHO	13	11		5		0.923077	0.384615	8	0.52381	-0.153846	0.615385	0.666667	1.6	0.0004706	3.8e-05	8.98e-05	0.000110174	0.0004706	0	0.000110174	0.000108129	0.000124252	0.000156912	0.000194122	0.000201465	0.000115242	0.000160616	0.000302624	0.000170347	0.00019223
247.065	C10H15NO5S1	CHOS	10	15		5	1	1.6	0.5	3	0	-0.4	0.3	0.1875	0.6	0.000102798	1.95e-05	6.02e-05	9.9e-05	0.000102798	8.77e-05	9.9e-05	0.000114245	6.64e-05	8.21e-05	7.7e-05	0.00010526	0.000117778	0.000148596	0.000267556	0.000188451	9.45e-05
247.072	C12H11N2O4S	CHON	12	11	2	4		1	0.333333	8	0.5	0.166667	0.666667	0.666667	2	0.000130593	0.000118167	0.000258274	0.000302717	0.000130593	0.000184384	0.000302717	0.000279928	0.000258142	0.000227601	0.000255056	0.000156541	0.000179619	0.000241327	0.000342067	0.000258221	0.000208226
247.082	C10H15NO7S	CHO	10	15		7		1.6	0.7	3	0	-0.2	0.3	0.1875	0.428571	0.000114882	4.54e-05	0.000409514	0.000581995	0.000114882	5.91e-05	0.000581995	0.000403817	0.000340117	0.00035631	0.000323622	0.000120006	0.000113287	0.000150218	0.000170314	0.000199396	0.000267557
247.094	C9H15N2O6S	CHON	9	15	2	6		1.77778	0.666667	3	0	0.222222	0.333333	0.1875	0.5	0	0	0	0	0	4.44e-05	0	0	0	0	0	0	0	0	0	0	0
247.098	C14H15NO4S	CHO	14	15		4		1.14286	0.285714	7	0.416667	-0.571429	0.5	0.4375	1.75	0.000414279	6.84e-05	0.000183997	0.000224383	0.000414279	0.000103836	0.000224383	0.000239275	0.000278378	0.0003296	0.000351603	0.000151062	0.000236638	0.000511209	0.000392067	0.000339911	0.00103094
247.101	C11H19NO4S1	CHOS	11	19		4	1	1.81818	0.363636	2	0	-0.909091	0.181818	0.1	0.5	0	0	0	0	0	0	0	0	0	0	0	0	0	0	0.000109751	0	0
247.109	C13H15N2O3S	CHON	13	15	2	3		1.23077	0.230769	7	0.368421	-0.307692	0.538462	0.4375	2.33333	0.000122298	0.000133107	0.000116556	0.000132474	0.000122298	0.000278869	0.000132474	0.000178422	0.00017419	0.000226288	0.000256495	0.000144833	0.000314192	0.00050597	0.000410339	0.000381346	0.000589097
247.119	C11H19NO6S	CHO	11	19		6		1.81818	0.545455	2	0	-0.727273	0.181818	0.1	0.333333	0.00416638	0.00294587	0.000758492	0.000364818	0.00416638	0.0131131	0.000364818	0.000423129	0.000212824	0.000105122	0.000117	0.0133282	0.00849482	0.00142275	0.000273281	0.000108442	0.00654707
247.134	C15H19NO3S	CHO	15	19		3		1.33333	0.2	6	0.333333	-0.933333	0.4	0.3	2	0.00017354	0.000168543	9.98e-05	9.16e-05	0.00017354	0.0001596	9.16e-05	0.00014203	0.000146694	0.000170955	0.000209377	0.000128514	0.000160051	0.000312266	0.000280329	0.00026949	0.000124454
247.137	C12H23NO3S1	CHOS	12	23		3	1	2	0.25	1	0	-1.33333	0.0833333	0.0416667	0.333333	0	0	0	0	0	0	0	0	0	0	0	0	6.12e-05	0	0	0.000110733	2.96e-05
247.145	C14H19N2O2S	CHON	14	19	2	2		1.42857	0.142857	6	0.272727	-0.714286	0.428571	0.3	3	0	1.82e-05	0	0	0	0	0	1.98e-05	0	0	1.71e-05	0	0	7.76e-05	0	0	0
247.155	C12H23NO5S	CHO	12	23		5		2	0.416667	1	0	-1.16667	0.0833333	0.0416667	0.2	0.000181657	5.19e-05	0.000199735	7.89e-05	0.000181657	0.000241061	7.89e-05	8.46e-05	3.93e-05	0	0	0.000247003	8.8e-05	0	0	0	0.000183797
247.17	C16H23NO2S	CHO	16	23		2		1.5	0.125	5	0.266667	-1.25	0.3125	0.208333	2.5	0.000759197	0.000102452	5.48e-05	5.51e-05	0.000759197	0.000258614	5.51e-05	3.97e-05	3.78e-05	2.62e-05	2.17e-05	0.000225551	0.000264369	0.000379414	0.000246913	0.000202776	3.98e-05
247.207	C17H27NO1S	CHO	17	27		1		1.64706	0.0588235	4	0.212121	-1.52941	0.235294	0.142857	4	0	0	0	0	0	5.98e-05	0	0	0	0	0	4.32e-05	4.54e-05	0	0	0	0
247.987	C7H6N1O7S1	CHONS	7	6	1	7	1	1	1	5	0	1.71429	0.714286	0.714286	0.714286	0	0	4.2e-05	6.95e-05	0	0	6.95e-05	2.07e-05	1.8e-05	0	0	0	0	0	0	0	0
248.002	C11H6N1O4S1	CHONS	11	6	1	4	1	0.636364	0.363636	9	0.714286	0.545455	0.818182	1.28571	2.25	0	0	0	0	0	0	0	0	2.41e-05	0	1.85e-05	0	0	0	0	0	0
248.02	C11H6N1O6S	CHON	11	6	1	6		0.636364	0.545455	9	0.714286	0.727273	0.818182	1.28571	1.5	4.82e-05	0	4.24e-05	6.1e-05	4.82e-05	0	6.1e-05	3.09e-05	2.69e-05	4.11e-05	4.18e-05	6.95e-05	4.5e-05	0	0	7.47e-05	0
248.023	C8H10N1O6S1	CHONS	8	10	1	6	1	1.375	0.75	4	0	0.75	0.5	0.363636	0.666667	0	0	0	2.51e-05	0	0	2.51e-05	0	2.29e-05	0	2.36e-05	0	0	0	0	0	0
248.031	C10H6N3O5S	CHON	10	6	3	5		0.7	0.5	9	0.777778	1.2	0.9	1.28571	1.8	0	0	8.5e-05	0.000101968	0	0	0.000101968	7.03e-05	8.14e-05	7.3e-05	7.36e-05	0	0	0	0	0	0
248.056	C12H10N1O5S	CHON	12	10	1	5		0.916667	0.416667	8	0.529412	0.166667	0.666667	0.727273	1.6	0.000164365	1.94e-05	0.000134372	0.000192307	0.000164365	6.13e-05	0.000192307	0.000134562	0.00012483	0.000147976	0.000147556	6.04e-05	0.000104879	0.000127588	0.000179477	0.000132653	0.000105244
248.06	C9H14N1O5S1	CHONS	9	14	1	5	1	1.66667	0.555556	3	0	0	0.333333	0.2	0.6	0	1.66e-05	2.24e-05	2.87e-05	0	0	2.87e-05	3.63e-05	2.43e-05	0	0	4.83e-05	0	0	0	0	0
248.068	C11H10N3O4S	CHON	11	10	3	4		1	0.363636	8	0.5	0.545455	0.727273	0.727273	2	0	0	4.3e-05	5.44e-05	0	0	5.44e-05	5.55e-05	5.13e-05	4.56e-05	4.22e-05	0	0	0	0	0	4.78e-05
248.078	C9H14N1O7S	CHON	9	14	1	7		1.66667	0.777778	3	0	0.222222	0.333333	0.2	0.428571	0	0	0	3.1e-05	0	0	3.1e-05	2.63e-05	0	0	1.95e-05	0	0	5.3e-05	0	0	0
248.093	C13H14N1O4S	CHON	13	14	1	4		1.15385	0.307692	7	0.4	-0.307692	0.538462	0.466667	1.75	0.000258006	0.000262813	0.000313871	0.000298374	0.000258006	0.000401205	0.000298374	0.000365588	0.000351253	0.000499905	0.000502502	0.000314955	0.000386132	0.000616759	0.000586934	0.000529052	0.00103927
248.104	C12H14N3O3S	CHON	12	14	3	3		1.25	0.25	7	0.333333	0	0.583333	0.466667	2.33333	0	0	0	3.16e-05	0	0	3.16e-05	2.51e-05	3.23e-05	3.91e-05	2.94e-05	0	0	6.05e-05	0	7.43e-05	0
248.114	C10H18N1O6S	CHON	10	18	1	6		1.9	0.6	2	0	-0.4	0.2	0.105263	0.333333	0	0	0	0	0	0	0	0	0	0	0	0	0	5.22e-05	0	0	0
248.129	C14H18N1O3S	CHON	14	18	1	3		1.35714	0.214286	6	0.304348	-0.714286	0.428571	0.315789	2	0	6.81e-05	5.04e-05	5.08e-05	0	0.000107247	5.08e-05	6.17e-05	8.17e-05	6.48e-05	8.13e-05	7.94e-05	0.000111836	0.000147274	0.000247379	0.000209036	9.27e-05
248.166	C15H22N1O2S	CHON	15	22	1	2		1.53333	0.133333	5	0.230769	-1.06667	0.333333	0.217391	2.5	0	0	0	0	0	0	0	0	0	0	0	0	0	5.27e-05	0	0	0
249.004	C11H5NO7S	CHO	11	5		7		0.545455	0.636364	9	0.733333	0.727273	0.818182	1.5	1.28571	4.45e-05	0	5.1e-05	4.97e-05	4.45e-05	4.36e-05	4.97e-05	3.04e-05	1.85e-05	0	0	0	0	5.09e-05	0	0	0
249.007	C8H9NO7S1	CHOS	8	9		7	1	1.25	0.875	4	0	0.75	0.5	0.4	0.571429	0	0	3.42e-05	4.42e-05	0	0	4.42e-05	4.47e-05	0	0	0	0	0	0	0	0	2.94e-05
249.015	C10H5N2O6S	CHON	10	5	2	6		0.6	0.6	9	0.8	1.2	0.9	1.5	1.5	0	0	9.07e-05	7.36e-05	0	0	7.36e-05	3.97e-05	4.29e-05	4.39e-05	4.41e-05	5.01e-05	0	0	0	0	0
249.04	C12H9NO6S	CHO	12	9		6		0.833333	0.5	8	0.555556	0.166667	0.666667	0.8	1.33333	0.000287214	3.6e-05	0.000107907	8.28e-05	0.000287214	5.15e-05	8.28e-05	5.17e-05	8.51e-05	8.31e-05	7.47e-05	0.00010911	8.73e-05	9.94e-05	0.000154804	0.00011979	0.000161712
249.044	C9H13NO6S1	CHOS	9	13		6	1	1.55556	0.666667	3	0	0	0.333333	0.214286	0.5	5.34e-05	2.68e-05	8.23e-05	6.4e-05	5.34e-05	0	6.4e-05	7.88e-05	3.88e-05	4.55e-05	3.96e-05	4.82e-05	4.74e-05	8.48e-05	0	0.000100983	7.69e-05
249.052	C11H9N2O5S	CHON	11	9	2	5		0.909091	0.454545	8	0.538462	0.545455	0.727273	0.8	1.6	0	2.31e-05	0.000145222	0.000121188	0	6.23e-05	0.000121188	7.58e-05	0.000105834	8.49e-05	9.8e-05	5.3e-05	7.35e-05	9.65e-05	0.000116936	0.000145042	0.000107253
249.062	C9H13NO8S	CHO	9	13		8		1.55556	0.888889	3	0	0.222222	0.333333	0.214286	0.375	0	0	2.55e-05	0	0	0	0	0	0	0	0	0	0	0	0	0	0
249.077	C13H13NO5S	CHO	13	13		5		1.07692	0.384615	7	0.428571	-0.307692	0.538462	0.5	1.4	0.000459792	8.92e-05	0.000193081	0.000206633	0.000459792	8.93e-05	0.000206633	0.000218994	0.000285232	0.000301589	0.000318988	0.000178739	0.000163699	0.000233255	0.000326365	0.000287064	0.000268549
249.08	C10H17NO5S1	CHOS	10	17		5	1	1.8	0.5	2	0	-0.6	0.2	0.111111	0.4	0.000102233	2.48e-05	0.000154611	0.000155502	0.000102233	0.000154574	0.000155502	0.000123465	6.21e-05	5.05e-05	5.09e-05	0.000197045	0.00023075	0.000151654	0.000298141	0.000150243	0.000135963
249.088	C12H13N2O4S	CHON	12	13	2	4		1.16667	0.333333	7	0.375	0	0.583333	0.5	1.75	9.14e-05	0.000138819	0.000256213	0.000184128	9.14e-05	0.000200112	0.000184128	0.000196958	0.00022298	0.000211447	0.000221886	0.000130058	0.000212547	0.000265488	0.000392107	0.000252437	0.000386423
249.098	C10H17NO7S	CHO	10	17		7		1.8	0.7	2	0	-0.4	0.2	0.111111	0.285714	0	0	4.55e-05	4.12e-05	0	0	4.12e-05	2.63e-05	2.16e-05	2.15e-05	1.87e-05	4.58e-05	5.42e-05	6e-05	0	0	3.85e-05
249.113	C14H17NO4S	CHO	14	17		4		1.28571	0.285714	6	0.333333	-0.714286	0.428571	0.333333	1.5	0.00037938	0.000155905	0.000891641	0.000898591	0.00037938	0.000204329	0.000898591	0.00080889	0.000888927	0.000579919	0.000558112	0.000257161	0.000350728	0.000670225	0.000618411	0.000589383	0.000428544
249.117	C11H21NO4S1	CHOS	11	21		4	1	2	0.363636	1	0	-1.09091	0.0909091	0.0454545	0.25	0	0	0	0	0	0	0	0	0	0	0	0	3.58e-05	0	0	0	0
249.124	C13H17N2O3S	CHON	13	17	2	3		1.38462	0.230769	6	0.263158	-0.461538	0.461538	0.333333	2	0	4.36e-05	6.19e-05	4.71e-05	0	0	4.71e-05	4.67e-05	5.16e-05	6.59e-05	7.49e-05	0	0	0.000109781	9.97e-05	8.62e-05	0.000126082
249.15	C15H21NO3S	CHO	15	21		3		1.46667	0.2	5	0.259259	-1.06667	0.333333	0.227273	1.66667	0.00171982	0.000409876	0.00015966	0.000135531	0.00171982	0.00110514	0.000135531	0.000230298	0.000165624	0.000227916	0.000264283	0.000864951	0.000963299	0.00157948	0.00184965	0.00158297	0.000956621
249.153	C12H25NO3S1	CHOS	12	25		3	1	2.16667	0.25	0	0	-1.5	0	0	0	0	0	0	0	0	0	0	0	0	0	0	0	0.000138609	0	0	0	0.000334594
249.171	C12H25NO5S	CHO	12	25		5		2.16667	0.416667	0	0	-1.33333	0	0	0	0	0	2.58e-05	0	0	0	0	0	0	0	0	0	0	0	0	0	0
249.186	C16H25NO2S	CHO	16	25		2		1.625	0.125	4	0.2	-1.375	0.25	0.153846	2	0.000836152	0.000378578	3.53e-05	3.11e-05	0.000836152	0.000139552	3.11e-05	7.2e-05	0.000118422	3.37e-05	5.7e-05	0.00023565	0.000315434	0.000609619	0.00112512	0.00098313	7.34e-05
249.999	C10H4N1O7S	CHON	10	4	1	7		0.5	0.7	9	0.818182	1.2	0.9	1.8	1.28571	0	0	0	0	0	0	0	0	0	1.98e-05	0	0	0	0	0	0	0
250.003	C7H8N1O7S1	CHONS	7	8	1	7	1	1.28571	1	4	0	1.42857	0.571429	0.444444	0.571429	0	0	3.77e-05	2.61e-05	0	0	2.61e-05	0	0	0	0	0	0	0	0	0	0
250.011	C9H4N3O6S	CHON	9	4	3	6		0.555556	0.666667	9	1	1.77778	1	1.8	1.5	0	0	3.09e-05	9.46e-05	0	0	9.46e-05	3.36e-05	2.67e-05	2.16e-05	0	0	0	0	0	0	0
250.018	C11H8N1O4S1	CHONS	11	8	1	4	1	0.818182	0.363636	8	0.571429	0.363636	0.727273	0.888889	2	0	0	0	3.94e-05	0	0	3.94e-05	3.67e-05	1.91e-05	1.98e-05	2.78e-05	0	0	0	0	0	0
250.036	C11H8N1O6S	CHON	11	8	1	6		0.818182	0.545455	8	0.571429	0.545455	0.727273	0.888889	1.33333	0.000129652	0	8.77e-05	0.000108656	0.000129652	0	0.000108656	9.04e-05	6.33e-05	7.92e-05	6.72e-05	6.29e-05	4.38e-05	5.14e-05	9.35e-05	0	6.18e-05
250.039	C8H12N1O6S1	CHONS	8	12	1	6	1	1.625	0.75	3	0	0.5	0.375	0.230769	0.5	0	0	3.64e-05	3.6e-05	0	0	3.6e-05	3.79e-05	0	1.9e-05	2.33e-05	0	0	0	0	0	3.43e-05
250.047	C10H8N3O5S	CHON	10	8	3	5		0.9	0.5	8	0.555556	1	0.8	0.888889	1.6	0	0	5.65e-05	8.04e-05	0	0	8.04e-05	3.79e-05	4.46e-05	3.98e-05	5.12e-05	0	0	0	0	0	3.12e-05
250.051	C15H8N1O3S	CHON	15	8	1	3		0.6	0.2	12	0.76	0	0.8	1.33333	4	0	0	0	0	0	0	0	0	0	0	1.81e-05	0	0	0	0	0	0
250.054	C12H12N1O3S1	CHONS	12	12	1	3	1	1.08333	0.25	7	0.411765	-0.166667	0.583333	0.538462	2.33333	0	0	0	0	0	0	0	0	1.92e-05	2.56e-05	0	0	0	5.28e-05	0	0	0
250.072	C12H12N1O5S	CHON	12	12	1	5		1.08333	0.416667	7	0.411765	0	0.583333	0.538462	1.4	0.000312378	9.37e-05	0.000215398	0.000350067	0.000312378	0.000197375	0.000350067	0.000316108	0.000293471	0.000268527	0.000293072	0.000287685	0.000226095	0.000396842	0.000348064	0.000301923	0.000302896
250.075	C9H16N1O5S1	CHONS	9	16	1	5	1	1.88889	0.555556	2	0	-0.222222	0.222222	0.117647	0.4	0	0	0	0	0	0	0	4.48e-05	2.34e-05	0	0	0	0	0	0	0	0
250.083	C11H12N3O4S	CHON	11	12	3	4		1.18182	0.363636	7	0.333333	0.363636	0.636364	0.538462	1.75	0	0	4.41e-05	7.19e-05	0	0	7.19e-05	5.75e-05	4.77e-05	7.15e-05	6.81e-05	0	0	0	0	9.19e-05	4.68e-05
250.108	C13H16N1O4S	CHON	13	16	1	4		1.30769	0.307692	6	0.3	-0.461538	0.461538	0.352941	1.5	0.000276375	0.000191444	0.000259377	0.000305993	0.000276375	0.000322803	0.000305993	0.000312982	0.000255443	0.000323275	0.00048707	0.000215975	0.00030731	0.000441532	0.000631874	0.000945035	0.000484847
250.12	C12H16N3O3S	CHON	12	16	3	3		1.41667	0.25	6	0.2	-0.166667	0.5	0.352941	2	0	0	0	6.14e-05	0	0	6.14e-05	3.3e-05	4.72e-05	4.8e-05	4.55e-05	0	0	0	0	0	4.97e-05
250.145	C14H20N1O3S	CHON	14	20	1	3		1.5	0.214286	5	0.217391	-0.857143	0.357143	0.238095	1.66667	0	0.000844903	0.000334005	0.000468982	0	0.00274189	0.000468982	0.0020114	0.00192731	0.000200543	0.000298256	0.00103749	0.0020581	0.00359115	0.019282	0.0116161	0.00378355
250.181	C15H24N1O2S	CHON	15	24	1	2		1.66667	0.133333	4	0.153846	-1.2	0.266667	0.16	2	0	0	0	0	0	0	0	0	0	0	0	0	0	4.62e-05	0	0	0
250.995	C9H3N2O7S	CHON	9	3	2	7		0.444444	0.777778	9	1	1.77778	1	2.25	1.28571	0	0	2.41e-05	2.59e-05	0	0	2.59e-05	2.23e-05	0	1.87e-05	0	0	0	0	0	0	0
251.02	C11H7NO7S	CHO	11	7		7		0.727273	0.636364	8	0.6	0.545455	0.727273	1	1.14286	7.94e-05	0	9.27e-05	4.4e-05	7.94e-05	0	4.4e-05	4.17e-05	3.45e-05	4.69e-05	2.91e-05	0	0	0	0	0	6.32e-05
251.023	C8H11NO7S1	CHOS	8	11		7	1	1.5	0.875	3	0	0.5	0.375	0.25	0.428571	0	0	6.38e-05	5.57e-05	0	0	5.57e-05	3.74e-05	4.01e-05	1.62e-05	0	0	0	0	0	6.57e-05	0
251.031	C10H7N2O6S	CHON	10	7	2	6		0.8	0.6	8	0.6	1	0.8	1	1.33333	0	0	7.97e-05	6.49e-05	0	0	6.49e-05	4.91e-05	2.5e-05	5.04e-05	5.77e-05	0	4.18e-05	0	0	0	2.94e-05
251.035	C15H7NO4S	CHO	15	7		4		0.533333	0.266667	12	0.769231	0	0.8	1.5	3	0	0	0	0	0	0	0	0	0	0	1.79e-05	0	0	0	0	0	0
251.056	C12H11NO6S	CHO	12	11		6		1	0.5	7	0.444444	0	0.583333	0.583333	1.16667	0.000356462	5.32e-05	0.000176144	0.000137538	0.000356462	7.48e-05	0.000137538	0.000111643	0.00013648	0.0002045	0.0001786	0.000183687	9.92e-05	0.00016247	0.000221381	0.000235039	0.000186482
251.059	C9H15NO6S1	CHOS	9	15		6	1	1.77778	0.666667	2	0	-0.222222	0.222222	0.125	0.333333	5.81e-05	2.4e-05	0.000141031	0.000120193	5.81e-05	0.000137187	0.000120193	0.000114	6.69e-05	5.62e-05	3.62e-05	0.0001075	0.000131294	0.000132924	0.000251939	0.000105885	0.000219521
251.067	C11H11N2O5S	CHON	11	11	2	5		1.09091	0.454545	7	0.384615	0.363636	0.636364	0.583333	1.4	0	0.000139815	0.000380991	0.000254562	0	7.31e-05	0.000254562	0.000191864	0.000208713	0.0002378	0.000165922	7.93e-05	0.000112386	0.000325591	0.000328412	0.000267112	0.000245577
251.071	C16H11NO3S	CHO	16	11		3		0.75	0.1875	11	0.655172	-0.375	0.6875	0.916667	3.66667	0	0	2.42e-05	0	0	0	0	0	0	0	0	0	0	0	0	0	0
251.077	C9H15NO8S	CHO	9	15		8		1.77778	0.888889	2	0	0	0.222222	0.125	0.25	0	0	0.000129852	9.66e-05	0	0	9.66e-05	6.55e-05	5.01e-05	1.66e-05	0	0	0	0	0	0	0
251.083	C15H11N2O2S	CHON	15	11	2	2		0.8	0.133333	11	0.666667	-0.133333	0.733333	0.916667	5.5	0	0	2.38e-05	0	0	0	0	0	1.85e-05	0	0	0	0	0	0	0	0
251.092	C13H15NO5S	CHO	13	15		5		1.23077	0.384615	6	0.333333	-0.461538	0.461538	0.375	1.2	0.00100479	0.000166248	0.00047915	0.0004255	0.00100479	0.000132611	0.0004255	0.000470702	0.000456045	0.000589379	0.000601383	0.000363203	0.000362866	0.000645298	0.000653106	0.000617617	0.000485282
251.096	C10H19NO5S1	CHOS	10	19		5	1	2	0.5	1	0	-0.8	0.1	0.05	0.2	0.000653957	0.000140288	0.000154099	0.00015472	0.000653957	0.000554956	0.00015472	0.000132503	6.17e-05	0.000114265	5.71e-05	0	0.00109049	0.000256379	0.00205476	0.00028946	0.00101479
251.104	C12H15N2O4S	CHON	12	15	2	4		1.33333	0.333333	6	0.25	-0.166667	0.5	0.375	1.5	9.86e-05	9.91e-05	0.000201501	0.000143728	9.86e-05	0.0001477	0.000143728	0.000153979	0.000143301	0.00013734	0.000146266	0.000141825	0.000140416	0.000264686	0.000285945	0.000227936	0.000238838
251.108	C17H15NO2S	CHO	17	15		2		0.941176	0.117647	10	0.5625	-0.705882	0.588235	0.625	5	0	0	0	0	0	0	0	0	0	1.56e-05	2.09e-05	0	0	0	0	0	0
251.114	C10H19NO7S	CHO	10	19		7		2	0.7	1	0	-0.6	0.1	0.05	0.142857	0	0	0	0	0	0	0	0	0	0	0	0	0	4.82e-05	0	0	4.23e-05
251.129	C14H19NO4S	CHO	14	19		4		1.42857	0.285714	5	0.25	-0.857143	0.357143	0.25	1.25	0.000432249	0.000511278	0.00040917	0.000285043	0.000432249	0.000526207	0.000285043	0.000440012	0.000385711	0.00045717	0.000481366	0.00030361	0.000631965	0.00119994	0.000762035	0.000651525	0.000791699
251.14	C13H19N2O3S	CHON	13	19	2	3		1.53846	0.230769	5	0.157895	-0.615385	0.384615	0.25	1.66667	0	2.75e-05	2.21e-05	0	0	0	0	0	0	2.74e-05	3.04e-05	0	0	5.11e-05	0	0	4.63e-05
251.165	C15H23NO3S	CHO	15	23		3		1.6	0.2	4	0.185185	-1.2	0.266667	0.166667	1.33333	0.0003418	0.000149055	3.18e-05	0	0.0003418	0.000244011	0	3.81e-05	3.54e-05	4.52e-05	4.99e-05	0.000207072	0.000129163	0.000223464	0.000188179	0.000209602	0.000121733
251.202	C16H27NO2S	CHO	16	27		2		1.75	0.125	3	0.133333	-1.5	0.1875	0.107143	1.5	7.87e-05	2.69e-05	0	0	7.87e-05	5.06e-05	0	0	0	0	0	6.69e-05	0	0	0	0	0
251.997	C10H6N1O5S1	CHONS	10	6	1	5	1	0.7	0.5	8	0.636364	0.8	0.8	1.14286	1.6	0	0	3.05e-05	3.54e-05	0	0	3.54e-05	2.86e-05	3.63e-05	2.92e-05	4.08e-05	0	0	0	0	0	3.1e-05
252.015	C10H6N1O7S	CHON	10	6	1	7		0.7	0.7	8	0.636364	1	0.8	1.14286	1.14286	0	0	7.8e-05	8.98e-05	0	0	8.98e-05	4.16e-05	3.07e-05	3.27e-05	2.33e-05	0	0	0	0	0	5.91e-05
252.018	C7H10N1O7S1	CHONS	7	10	1	7	1	1.57143	1	3	0	1.14286	0.428571	0.272727	0.428571	0	0	2.38e-05	2.8e-05	0	0	2.8e-05	0	0	0	0	0	0	0	0	0	0
252.026	C9H6N3O6S	CHON	9	6	3	6		0.777778	0.666667	8	0.666667	1.55556	0.888889	1.14286	1.33333	0	0	0	3.41e-05	0	0	3.41e-05	2.58e-05	1.94e-05	0	0	0	0	0	0	0	0
252.034	C11H10N1O4S1	CHONS	11	10	1	4	1	1	0.363636	7	0.428571	0.181818	0.636364	0.636364	1.75	0	0	0	3.57e-05	0	0	3.57e-05	3.85e-05	3.1e-05	2.49e-05	3.36e-05	0	0	6.13e-05	0	8.2e-05	3.95e-05
252.051	C11H10N1O6S	CHON	11	10	1	6		1	0.545455	7	0.428571	0.363636	0.636364	0.636364	1.16667	0.00014621	5.6e-05	0.000198296	0.000264528	0.00014621	0.000148989	0.000264528	0.000176927	0.000139909	0.000172785	0.000155782	0.000117173	0.000142338	0.000189701	0.000205329	0.000196807	0.000258177
252.055	C8H14N1O6S1	CHONS	8	14	1	6	1	1.875	0.75	2	0	0.25	0.25	0.133333	0.333333	0	0	0	2.94e-05	0	0	2.94e-05	0	0	0	0	0	0	0	0	0	0
252.063	C10H10N3O5S	CHON	10	10	3	5		1.1	0.5	7	0.333333	0.8	0.7	0.636364	1.4	0	0	6.53e-05	7.96e-05	0	0	7.96e-05	7.09e-05	8.17e-05	9.62e-05	8.03e-05	0	0	7.64e-05	0	0.000182346	5e-05
252.067	C15H10N1O3S	CHON	15	10	1	3		0.733333	0.2	11	0.68	-0.133333	0.733333	1	3.66667	0	0	0	0	0	0	0	1.96e-05	2.67e-05	0	0	0	0	0	0	0	0
252.07	C12H14N1O3S1	CHONS	12	14	1	3	1	1.25	0.25	6	0.294118	-0.333333	0.5	0.4	2	0	0	0	0	0	0	0	0	0	0	0	0	0	5.08e-05	0	0	0
252.088	C12H14N1O5S	CHON	12	14	1	5		1.25	0.416667	6	0.294118	-0.166667	0.5	0.4	1.2	0.000337042	0.00019243	0.000467664	0.000537544	0.000337042	0.000612442	0.000537544	0.000438216	0.000386792	0.000293854	0.000336053	0.00033149	0.000401686	0.000517129	0.000589282	0.00062618	0.000537637
252.099	C11H14N3O4S	CHON	11	14	3	4		1.36364	0.363636	6	0.166667	0.181818	0.545455	0.4	1.5	0	0.000121689	9.57e-05	9.31e-05	0	0.000152021	9.31e-05	0.000127299	0.000129945	0.000108392	9.5e-05	0	0	7.94e-05	0	6.79e-05	0.000330594
252.103	C16H14N1O2S	CHON	16	14	1	2		0.9375	0.125	10	0.571429	-0.5	0.625	0.666667	5	0	0	0	0	0	0	0	0	0	2.14e-05	0	0	0	0	0	0	0
252.124	C13H18N1O4S	CHON	13	18	1	4		1.46154	0.307692	5	0.2	-0.615385	0.384615	0.263158	1.25	0.000148209	7.9e-05	0.000129111	0.000149036	0.000148209	0.000182261	0.000149036	9.64e-05	9.83e-05	0.000106135	0.000136185	0.000114543	0.000170569	0.000238514	0.000295875	0.000232434	0.000158151
252.135	C12H18N3O3S	CHON	12	18	3	3		1.58333	0.25	5	0.0666667	-0.333333	0.416667	0.263158	1.66667	0	0	0	0	0	0	0	0	0	1.74e-05	0	0	0	0	0	0	0
252.161	C14H22N1O3S	CHON	14	22	1	3		1.64286	0.214286	4	0.130435	-1	0.285714	0.173913	1.33333	0	0	0	0	0	0	0	0	0	0	0	0	0	6.78e-05	0	0	0
252.197	C15H26N1O2S	CHON	15	26	1	2		1.8	0.133333	3	0.0769231	-1.33333	0.2	0.111111	1.5	0	0	0	0	0	0	0	0	0	0	0	0	0	4.91e-05	0	0	0
252.981	C10H5NO6S1	CHOS	10	5		6	1	0.6	0.6	8	0.666667	0.8	0.8	1.33333	1.33333	0	0	5.24e-05	3.28e-05	0	0	3.28e-05	0	0	0	0	0	0	0	0	0	0
253.01	C9H5N2O7S	CHON	9	5	2	7		0.666667	0.777778	8	0.714286	1.55556	0.888889	1.33333	1.14286	0	0	2.7e-05	2.98e-05	0	0	2.98e-05	0	0	0	0	0	0	0	0	0	0
253.018	C11H9NO5S1	CHOS	11	9		5	1	0.909091	0.454545	7	0.466667	0.181818	0.636364	0.7	1.4	0	0	3.07e-05	0	0	0	0	2.47e-05	2.21e-05	2.37e-05	2.06e-05	0	0	4.7e-05	0.000107382	0	0
253.035	C11H9NO7S	CHO	11	9		7		0.909091	0.636364	7	0.466667	0.363636	0.636364	0.7	1	0.000134854	0	5.04e-05	4.03e-05	0.000134854	0	4.03e-05	3.96e-05	3.45e-05	4.8e-05	3.75e-05	4.92e-05	0	4.64e-05	0.000105919	0	8.19e-05
253.039	C8H13NO7S1	CHOS	8	13		7	1	1.75	0.875	2	0	0.25	0.25	0.142857	0.285714	0	0	5.49e-05	3.32e-05	0	0	3.32e-05	0	0	0	0	0	0	0	0	0	5.98e-05
253.047	C10H9N2O6S	CHON	10	9	2	6		1	0.6	7	0.4	0.8	0.7	0.7	1.16667	0.000173779	3.52e-05	0.000279781	0.000241938	0.000173779	0.00035638	0.000241938	0.000156826	0.000130228	0.000128587	0.000116591	0.000701748	0.000199678	5.83e-05	0.000199636	0.000110464	0.000141902
253.051	C15H9NO4S	CHO	15	9		4		0.666667	0.266667	11	0.692308	-0.133333	0.733333	1.1	2.75	0	0	0	0	0	0	0	0	0	1.59e-05	0	0	0	0	0	0	0
253.054	C12H13NO4S1	CHOS	12	13		4	1	1.16667	0.333333	6	0.333333	-0.333333	0.5	0.428571	1.5	0	0	0	0	0	0	0	0	0	1.92e-05	0	0	0	0	0	0.000105604	0
253.062	C14H9N2O3S	CHON	14	9	2	3		0.714286	0.214286	11	0.714286	0.142857	0.785714	1.1	3.66667	5.62e-05	0	0	2.46e-05	5.62e-05	0	2.46e-05	2.22e-05	3.74e-05	3.14e-05	2.57e-05	0	0	0	0	0	0
253.072	C12H13NO6S	CHO	12	13		6		1.16667	0.5	6	0.333333	-0.166667	0.5	0.428571	1	0.000559674	0.000118121	0.000420656	0.00034883	0.000559674	9.51e-05	0.00034883	0.000375825	0.000323525	0.000495363	0.000491846	0.000371959	0.000289276	0.000327251	0.000457289	0.000420622	0.000362342
253.075	C9H17NO6S1	CHOS	9	17		6	1	2	0.666667	1	0	-0.444444	0.111111	0.0555556	0.166667	0.000116979	3.07e-05	6.97e-05	8.22e-05	0.000116979	8.74e-05	8.22e-05	7.85e-05	4.5e-05	4.09e-05	3.85e-05	0.000141281	8.47e-05	0.000143177	0.000288891	0	0.000232986
253.083	C11H13N2O5S	CHON	11	13	2	5		1.27273	0.454545	6	0.230769	0.181818	0.545455	0.428571	1.2	0.000133326	0.000116859	0.000322271	0.00021353	0.000133326	9.15e-05	0.00021353	0.000190156	0.000179591	0.000222857	0.000285676	9.8e-05	0.00023583	0.000217497	0.000141671	0.000197045	0.000229684
253.087	C16H13NO3S	CHO	16	13		3		0.875	0.1875	10	0.586207	-0.5	0.625	0.714286	3.33333	7.19e-05	0	0	0	7.19e-05	0	0	0	2.27e-05	2.48e-05	2.37e-05	0	0	0	9.7e-05	9.49e-05	0
253.098	C15H13N2O2S	CHON	15	13	2	2		0.933333	0.133333	10	0.583333	-0.266667	0.666667	0.714286	5	9.2e-05	3.03e-05	0	0	9.2e-05	0	0	2.29e-05	2.17e-05	2.82e-05	3.2e-05	0	4.22e-05	6.82e-05	0	0	4.79e-05
253.108	C13H17NO5S	CHO	13	17		5		1.38462	0.384615	5	0.238095	-0.615385	0.384615	0.277778	1	0.000462532	0.000394293	0.00101118	0.000887497	0.000462532	0.000338103	0.000887497	0.00120369	0.00100123	0.00129881	0.0013273	0.000310577	0.000527607	0.000873895	0.000946106	0.000824953	0.00089998
253.112	C10H21NO5S1	CHOS	10	21		5	1	2.2	0.5	0	0	-1	0	0	0	0	0	0	0	0	6.32e-05	0	2.46e-05	0	0	0	0	0.000118448	0	0	0	0
253.119	C12H17N2O4S	CHON	12	17	2	4		1.5	0.333333	5	0.125	-0.333333	0.416667	0.277778	1.25	0	5.19e-05	8.62e-05	5.71e-05	0	0	5.71e-05	5.45e-05	6.62e-05	5.43e-05	5.28e-05	0	5.98e-05	7.39e-05	0	0	8.29e-05
253.123	C17H17NO2S	CHO	17	17		2		1.05882	0.117647	9	0.5	-0.823529	0.529412	0.5	4.5	0.000333436	0	0	0	0.000333436	0	0	0	0	3.03e-05	0	6.98e-05	0	0.000316302	0.000105715	7.01e-05	0
253.145	C14H21NO4S	CHO	14	21		4		1.57143	0.285714	4	0.166667	-1	0.285714	0.181818	1	0.0008409	0.00114061	0.000676881	0.00039941	0.0008409	0.00167394	0.00039941	0.000753631	0.000442262	0.000492738	0.000541031	0.00141737	0.00149956	0.00129097	0.00114089	0.00083668	0.00108524
253.156	C13H21N2O3S	CHON	13	21	2	3										0	0	0	0	0	0	0	0	0	0	0	0	0	0	0	0	4.18e-05
253.16	C18H21NO1S	CHO	18	21		1		1.22222	0.0555556	8	0.428571	-1.11111	0.444444	0.363636	8	5.19e-05	0	0	0	5.19e-05	0	0	0	0	0	0	0	0	0	0	0	0
253.181	C15H25NO3S	CHO	15	25		3		1.73333	0.2	3	0.111111	-1.33333	0.2	0.115385	1	0.000240745	0.000527553	3.87e-05	0	0.000240745	8.52e-05	0	2.82e-05	0	1.75e-05	2.4e-05	8.59e-05	6.81e-05	0.000135733	0	6.97e-05	5.6e-05
253.217	C16H29NO2S	CHO	16	29		2		1.875	0.125	2	0.0666667	-1.625	0.125	0.0666667	1	0.000412544	6.39e-05	0	0	0.000412544	0.000130965	0	0	0	0	0	0.000125998	0.000173731	0	0	0	4.63e-05
254.013	C10H8N1O5S1	CHONS	10	8	1	5	1	0.9	0.5	7	0.454545	0.6	0.7	0.777778	1.4	0	1.7e-05	2.88e-05	4.93e-05	0	0	4.93e-05	3.05e-05	0	1.99e-05	2.95e-05	0	3.82e-05	0	0	0	0
254.031	C10H8N1O7S	CHON	10	8	1	7		0.9	0.7	7	0.454545	0.8	0.7	0.777778	1	6.88e-05	2.89e-05	0.000142541	0.000147275	6.88e-05	0	0.000147275	6.8e-05	5.63e-05	4.79e-05	4.01e-05	5.1e-05	0	0	0	0	7.19e-05
254.034	C7H12N1O7S1	CHONS	7	12	1	7	1	1.85714	1	2	0	0.857143	0.285714	0.153846	0.285714	0	0	0	2.76e-05	0	0	2.76e-05	0	0	0	0	0	0	0	0	0	0
254.042	C9H8N3O6S	CHON	9	8	3	6		1	0.666667	7	0.333333	1.33333	0.777778	0.777778	1.16667	0	0	4.64e-05	3.01e-05	0	0	3.01e-05	2.42e-05	2.08e-05	0	2.04e-05	0	0	0	0	0	0
254.046	C14H8N1O4S	CHON	14	8	1	4		0.642857	0.285714	11	0.727273	0.142857	0.785714	1.22222	2.75	8.87e-05	0	4.57e-05	0	8.87e-05	0	0	2.72e-05	1.89e-05	3.2e-05	2.13e-05	5.11e-05	5.83e-05	0	0	7.78e-05	4.07e-05
254.049	C11H12N1O4S1	CHONS	11	12	1	4	1	1.18182	0.363636	6	0.285714	0	0.545455	0.461538	1.5	0	0	4.65e-05	5.05e-05	0	0	5.05e-05	3.31e-05	2.91e-05	3.53e-05	0	0	0	4.76e-05	0	0	0
254.057	C13H8N3O3S	CHON	13	8	3	3		0.692308	0.230769	11	0.764706	0.461538	0.846154	1.22222	3.66667	0	0	2.87e-05	3.19e-05	0	0	3.19e-05	0	0	2.09e-05	3.02e-05	0	0	0	0	0	0
254.067	C11H12N1O6S	CHON	11	12	1	6		1.18182	0.545455	6	0.285714	0.181818	0.545455	0.461538	1	0.000203875	0.000213506	0.00058916	0.000457928	0.000203875	0.000417323	0.000457928	0.000359089	0.000276488	0.000281591	0.000270039	0.000564052	0.00234318	0.00050334	0.00044399	0.000363494	0.000780274
254.078	C10H12N3O5S	CHON	10	12	3	5		1.3	0.5	6	0.111111	0.6	0.6	0.461538	1.2	0.0010268	0	8.36e-05	8.6e-05	0.0010268	0.000311257	8.6e-05	5.17e-05	5.44e-05	4e-05	4.41e-05	0.00122383	6.48e-05	8.48e-05	0	0	0
254.082	C15H12N1O3S	CHON	15	12	1	3		0.866667	0.2	10	0.6	-0.266667	0.666667	0.769231	3.33333	5.97e-05	0	2.8e-05	2.36e-05	5.97e-05	0	2.36e-05	2.52e-05	3.61e-05	2.36e-05	2.43e-05	0	0	5.45e-05	0	0	0
254.093	C14H12N3O2S	CHON	14	12	3	2		0.928571	0.142857	10	0.6	0	0.714286	0.769231	5	0	0	0	0	0	0	0	0	0	3.04e-05	1.97e-05	0	0	0	0	0	0
254.103	C12H16N1O5S	CHON	12	16	1	5		1.41667	0.416667	5	0.176471	-0.333333	0.416667	0.294118	1	0.00096993	0.000154941	0.000330378	0.000322328	0.00096993	0.000873477	0.000322328	0.000262186	0.000260339	0.000225828	0.000247988	0.00134567	0.000357148	0.000336616	0.000371834	0.000311458	0.000398832
254.115	C11H16N3O4S	CHON	11	16	3	4		1.54545	0.363636	5	0	0	0.454545	0.294118	1.25	0	0	3.37e-05	4.47e-05	0	0	4.47e-05	3.22e-05	4.55e-05	1.84e-05	2.93e-05	0	0	0	0	0	3.85e-05
254.14	C13H20N1O4S	CHON	13	20	1	4		1.61538	0.307692	4	0.1	-0.769231	0.307692	0.190476	1	0.000166101	3.85e-05	7.18e-05	5.41e-05	0.000166101	6.48e-05	5.41e-05	2.88e-05	2.79e-05	2.91e-05	2.38e-05	0.000113826	8.09e-05	0.000146859	0	8.5e-05	7.21e-05
254.997	C10H7NO6S1	CHOS	10	7		6	1	0.8	0.6	7	0.5	0.6	0.7	0.875	1.16667	0	0	3.94e-05	0	0	0	0	2.39e-05	1.98e-05	2.45e-05	0	0	0	0	0	0	0
255.026	C9H7N2O7S	CHON	9	7	2	7		0.888889	0.777778	7	0.428571	1.33333	0.777778	0.875	1	0	0	7.29e-05	0.000138031	0	0	0.000138031	5.54e-05	6.59e-05	4.35e-05	4.31e-05	4.31e-05	0	0	0	0	0
255.033	C11H11NO5S1	CHOS	11	11		5	1	1.09091	0.454545	6	0.333333	0	0.545455	0.5	1.2	5.5e-05	2.94e-05	6e-05	6.51e-05	5.5e-05	0	6.51e-05	7.49e-05	6.31e-05	8.8e-05	8.18e-05	6.39e-05	7.62e-05	9.23e-05	0.00016521	0.000170242	0.000140202
255.041	C13H7N2O4S	CHON	13	7	2	4		0.615385	0.307692	11	0.777778	0.461538	0.846154	1.375	2.75	0	0	0	4.29e-05	0	0	4.29e-05	2.26e-05	0	2.23e-05	0	0	0	0	0	0	0
255.051	C11H11NO7S	CHO	11	11		7		1.09091	0.636364	6	0.333333	0.181818	0.545455	0.5	0.857143	0.000237742	5.36e-05	0.000164178	0.000213477	0.000237742	5.3e-05	0.000213477	0.000168486	0.000163252	0.000197401	0.000182586	0.000120201	0.0001734	0.000153774	0.000202913	0.000135317	0.000171213
255.054	C8H15NO7S1	CHOS	8	15		7	1									0	0	0	0	0	0	0	0	0	0	0	0	0	0	0	0	5.99e-05
255.062	C10H11N2O6S	CHON	10	11	2	6		1.2	0.6	6	0.2	0.6	0.6	0.5	1	0.000139755	4.37e-05	0.000350654	0.000296366	0.000139755	4.51e-05	0.000296366	0.000166122	0.000159575	7.04e-05	7.98e-05	0.000111341	8.65e-05	0.000162954	0.000265911	6.07e-05	0.000184718
255.066	C15H11NO4S	CHO	15	11		4		0.8	0.266667	10	0.615385	-0.266667	0.666667	0.833333	2.5	9.01e-05	1.69e-05	3.42e-05	2.81e-05	9.01e-05	0	2.81e-05	3.2e-05	3.43e-05	3.67e-05	3.18e-05	0	0	0.000106808	0.000173043	0.000132745	5.61e-05
255.07	C12H15NO4S1	CHOS	12	15		4	1	1.33333	0.333333	5	0.222222	-0.5	0.416667	0.3125	1.25	6.67e-05	0	0	0	6.67e-05	0	0	0	0	0	0	7.15e-05	0	0	0	0	0
255.078	C14H11N2O3S	CHON	14	11	2	3		0.857143	0.214286	10	0.619048	0	0.714286	0.833333	3.33333	5.91e-05	4.03e-05	6.02e-05	6.42e-05	5.91e-05	5.91e-05	6.42e-05	7.58e-05	9.19e-05	6.36e-05	8.09e-05	9.54e-05	7.92e-05	0.000155233	0.000154985	0.000149087	9.5e-05
255.087	C12H15NO6S	CHO	12	15		6		1.33333	0.5	5	0.222222	-0.333333	0.416667	0.3125	0.833333	0.000706399	0.000203587	0.000846542	0.00111281	0.000706399	0.000204378	0.00111281	0.00110574	0.000962466	0.00124928	0.00137164	0.000544482	0.000640375	0.000858954	0.00099914	0.000886065	0.000824338
255.091	C9H19NO6S1	CHOS	9	19		6	1	2.22222	0.666667	0	0	-0.666667	0	0	0	5.6e-05	0	0	0	5.6e-05	0	0	0	0	0	2.24e-05	0	0	0	0	0	4.25e-05
255.099	C11H15N2O5S	CHON	11	15	2	5		1.45455	0.454545	5	0.0769231	0	0.454545	0.3125	1	9.96e-05	0.000141065	0.000190531	0.000178119	9.96e-05	0.000114509	0.000178119	0.000172901	0.00021103	0.000199534	0.000173042	7.38e-05	0.000107935	0.000183742	0.000123982	0.000158966	0.000273962
255.103	C16H15NO3S	CHO	16	15		3		1	0.1875	9	0.517241	-0.625	0.5625	0.5625	3	8.08e-05	0	2.92e-05	4.19e-05	8.08e-05	0	4.19e-05	5.21e-05	3.7e-05	4.65e-05	6.28e-05	6.19e-05	4.37e-05	9.35e-05	0	6.2e-05	8.77e-05
255.114	C15H15N2O2S	CHON	15	15	2	2		1.06667	0.133333	9	0.5	-0.4	0.6	0.5625	4.5	0.00237452	0.000976609	9.28e-05	0.000108755	0.00237452	0.000440595	0.000108755	0.000144388	0.000131536	0.000123152	0.000107408	0.00125156	0.000523548	0.000587599	0.0002651	0.000224829	0.000817625
255.124	C13H19NO5S	CHO	13	19		5		1.53846	0.384615	4	0.142857	-0.769231	0.307692	0.2	0.8	0.000824702	0.000561263	0.000572119	0.000672706	0.000824702	0.000873585	0.000672706	0.000849777	0.000845846	0.000999768	0.00112641	0.000675339	0.00102589	0.00131362	0.0013268	0.00107216	0.000980621
255.135	C12H19N2O4S	CHON	12	19	2	4		1.66667	0.333333	4	0	-0.5	0.333333	0.2	1	0	2.23e-05	5.96e-05	5.6e-05	0	4.59e-05	5.6e-05	3.34e-05	3.61e-05	1.59e-05	1.88e-05	4.46e-05	0.000249325	0	0	0	6.92e-05
255.139	C17H19NO2S	CHO	17	19		2		1.17647	0.117647	8	0.4375	-0.941176	0.470588	0.4	4	0	0	0	0	0	0	0	3.25e-05	2.77e-05	3.87e-05	3.69e-05	4.32e-05	0	9.53e-05	0	0	0
255.16	C14H23NO4S	CHO	14	23		4		1.71429	0.285714	3	0.0833333	-1.14286	0.214286	0.125	0.75	0.000645952	0.000195354	0.000110289	7.4e-05	0.000645952	0.000244341	7.4e-05	0.000131046	0.000103466	0.000104373	0.000111448	0.000315705	0.000441265	0.000749331	0.000405623	0.000302591	0.000269724
255.175	C18H23NO1S	CHO	18	23		1		1.33333	0.0555556	7	0.371429	-1.22222	0.388889	0.291667	7	0	3.07e-05	0	0	0	0	0	0	0	0	0	0	0	0	0	0	0
255.197	C15H27NO3S	CHO	15	27		3		1.86667	0.2	2	0.037037	-1.46667	0.133333	0.0714286	0.666667	0.000335323	9.01e-05	0	0	0.000335323	6.39e-05	0	0	0	0	2.18e-05	0.000123613	7.76e-05	0.000210549	0	0	8.4e-05
255.233	C16H31NO2S	CHO	16	31		2		2	0.125	1	0	-1.75	0.0625	0.03125	0.5	0.0094036	8.56e-05	0	0	0.0094036	7.96e-05	0	0	0	0	0	0.00188307	0.00251273	0	0	8.15e-05	3.19e-05
255.992	C9H6N1O6S1	CHONS	9	6	1	6	1									0	0	0	0	0	0	0	0	0	0	0	0	0	0	0	0	4.13e-05
256.01	C9H6N1O8S	CHON	9	6	1	8		0.777778	0.888889	7	0.5	1.33333	0.777778	1	0.875	0	0	5.23e-05	2.91e-05	0	0	2.91e-05	0	0	0	0	0	0	0	0	0	0
256.025	C13H6N1O5S	CHON	13	6	1	5		0.538462	0.384615	11	0.789474	0.461538	0.846154	1.57143	2.2	0	0	0	2.8e-05	0	0	2.8e-05	0	0	0	1.79e-05	0	0	0	0	0	0
256.029	C10H10N1O5S1	CHONS	10	10	1	5	1	1.1	0.5	6	0.272727	0.4	0.6	0.545455	1.2	0	2.74e-05	0.000127341	0.000125314	0	0	0.000125314	0.000123049	0.000115191	0.000141729	0.000117499	0	0	7e-05	0	0.000112008	0.000132909
256.036	C12H6N3O4S	CHON	12	6	3	4		0.583333	0.333333	11	0.857143	0.833333	0.916667	1.57143	2.75	0	0	0	0	0	0	0	0	2.24e-05	0	1.95e-05	0	0	0	0	0	0
256.046	C10H10N1O7S	CHON	10	10	1	7		1.1	0.7	6	0.272727	0.6	0.6	0.545455	0.857143	0	4.4e-05	0.000256811	8.75e-05	0	0	8.75e-05	7.38e-05	5.87e-05	6.34e-05	3.52e-05	0	0	0	0	0	6.78e-05
256.058	C9H10N3O6S	CHON	9	10	3	6		1.22222	0.666667	6	0	1.11111	0.666667	0.545455	1	0	0	6.21e-05	5.01e-05	0	0	5.01e-05	0	2.11e-05	0	0	0	0	0	0	0	0
256.062	C14H10N1O4S	CHON	14	10	1	4		0.785714	0.285714	10	0.636364	0	0.714286	0.909091	2.5	9.67e-05	0	4.31e-05	0	9.67e-05	5.52e-05	0	3.72e-05	4.93e-05	3.79e-05	4.53e-05	0	5.14e-05	5.24e-05	0	0	0
256.065	C11H14N1O4S1	CHONS	11	14	1	4	1	1.36364	0.363636	5	0.142857	-0.181818	0.454545	0.333333	1.25	0	0	4.4e-05	3.46e-05	0	0	3.46e-05	0	0	1.77e-05	2.33e-05	0	0	0	0	0	3.77e-05
256.073	C13H10N3O3S	CHON	13	10	3	3		0.846154	0.230769	10	0.647059	0.307692	0.769231	0.909091	3.33333	0	0	0.000142143	8.3e-05	0	0	8.3e-05	8.11e-05	0.00010423	0.000103932	0.000102282	0	3.77e-05	0	0	0	0
256.083	C11H14N1O6S	CHON	11	14	1	6		1.36364	0.545455	5	0.142857	0	0.454545	0.333333	0.833333	0.000165729	0.000212496	0.000838586	0.000589409	0.000165729	0.000192209	0.000589409	0.00035738	0.00034667	0.000326186	0.000308858	0.000214526	0.000242557	0.00024949	0.000374907	0.000194328	0.000512305
256.094	C10H14N3O5S	CHON	10	14	3	5		1.5	0.5	5	0	0.4	0.5	0.333333	1	0	0	5.77e-05	3.48e-05	0	0	3.48e-05	3.01e-05	0	0	2.21e-05	0	0	0	0	0	3.79e-05
256.098	C15H14N1O3S	CHON	15	14	1	3		1	0.2	9	0.52	-0.4	0.6	0.6	3	5.16e-05	5.68e-05	5.65e-05	0	5.16e-05	5.58e-05	0	3.5e-05	4.68e-05	3.14e-05	4.99e-05	0	6.29e-05	0.000114256	0.000167943	0.000110787	6.63e-05
256.109	C14H14N3O2S	CHON	14	14	3	2		1.07143	0.142857	9	0.5	-0.142857	0.642857	0.6	4.5	0	0	0	0	0	0	0	0	2.26e-05	1.94e-05	2.04e-05	0	0	0	0	0	0
256.119	C12H18N1O5S	CHON	12	18	1	5		1.58333	0.416667	4	0.0588235	-0.5	0.333333	0.210526	0.8	7.26e-05	5.92e-05	0.000175158	0.000114929	7.26e-05	0.000241419	0.000114929	0.000105891	0.00010187	7e-05	7.03e-05	6.41e-05	9.25e-05	0.000118471	0.0001144	6.47e-05	0.000166413
256.13	C11H18N3O4S	CHON	11	18	3	4		1.72727	0.363636	4	0	-0.181818	0.363636	0.210526	1	0	0	2.5e-05	0	0	0	0	0	0	0	0	0	0	0	0	0	0
256.134	C16H18N1O2S	CHON	16	18	1	2		1.1875	0.125	8	0.428571	-0.75	0.5	0.421053	4	0	0	0	0	0	0	0	0	2.11e-05	2.04e-05	2.48e-05	0	0	0	0	0	0
256.155	C13H22N1O4S	CHON	13	22	1	4		1.76923	0.307692	3	0	-0.923077	0.230769	0.130435	0.75	9.55e-05	2.13e-05	0	0	9.55e-05	0	0	0	0	0	0	5.67e-05	0	9.48e-05	0	0	5.08e-05
256.976	C9H5NO7S1	CHOS	9	5		7	1	0.666667	0.777778	7	0.555556	1.11111	0.777778	1.16667	1	0	0	0	2.71e-05	0	0	2.71e-05	0	0	0	0	0	0	0	0	0	0
257.005	C8H5N2O8S	CHON	8	5	2	8		0.75	1	7	0.5	2	0.875	1.16667	0.875	0	0	4.24e-05	2.41e-05	0	0	2.41e-05	0	0	0	0	0	0	0	0	0	0
257.013	C10H9NO6S1	CHOS	10	9		6	1	1	0.6	6	0.333333	0.4	0.6	0.6	1	0	0	5.62e-05	0.000134036	0	0	0.000134036	7.05e-05	6.82e-05	7.02e-05	5.37e-05	5.82e-05	4.36e-05	9.15e-05	0	0.000119359	5.07e-05
257.02	C12H5N2O5S	CHON	12	5	2	5		0.5	0.416667	11	0.866667	0.833333	0.916667	1.83333	2.2	0	0	0	0	0	0	0	0	0	1.73e-05	0	0	0	0	0	0	0
257.03	C10H9NO8S	CHO	10	9		8		1	0.8	6	0.333333	0.6	0.6	0.6	0.75	0	0	4.56e-05	3.83e-05	0	0	3.83e-05	3.26e-05	2.09e-05	0	2.28e-05	0	0	0	0	0	4.27e-05
257.042	C9H9N2O7S	CHON	9	9	2	7		1.11111	0.777778	6	0.142857	1.11111	0.666667	0.6	0.857143	0	0	5.51e-05	6.81e-05	0	0	6.81e-05	2.74e-05	2.3e-05	0	0	0	0	0	0	0	0
257.046	C14H9NO5S	CHO	14	9		5		0.714286	0.357143	10	0.652174	0	0.714286	1	2	9.34e-05	3.08e-05	0	3.81e-05	9.34e-05	0	3.81e-05	2.31e-05	3.84e-05	3.78e-05	3.81e-05	4.93e-05	0.000122918	0.000105014	0.000124277	0.000114269	6.58e-05
257.049	C11H13NO5S1	CHOS	11	13		5	1	1.27273	0.454545	5	0.2	-0.181818	0.454545	0.357143	1	0.000265072	0.000202687	0.000203475	0.000133233	0.000265072	7.69e-05	0.000133233	0.000198519	0.000130597	0.000123722	0.000141131	0.000125858	0.000543907	0.000330804	0.000694442	0.000747046	0.00130533
257.057	C13H9N2O4S	CHON	13	9	2	4		0.769231	0.307692	10	0.666667	0.307692	0.769231	1	2.5	6.33e-05	0	6.31e-05	6.75e-05	6.33e-05	0	6.75e-05	4.52e-05	5.22e-05	4.43e-05	5.82e-05	0	4.15e-05	0	0	6.85e-05	3.39e-05
257.067	C11H13NO7S	CHO	11	13		7		1.27273	0.636364	5	0.2	0	0.454545	0.357143	0.714286	0.000333779	0.000107021	0.000852077	0.00107474	0.000333779	0.000135324	0.00107474	0.000889895	0.000676588	0.000735407	0.000805793	0.000297403	0.000279092	0.000615146	0.000728824	0.000831299	0.000489829
257.07	C8H17NO7S1	CHOS	8	17		7	1	2.25	0.875	0	0	-0.25	0	0	0	0	0	0	0	0	0	0	2.07e-05	0	0	0	0	0	0	0	0	0
257.078	C10H13N2O6S	CHON	10	13	2	6		1.4	0.6	5	0	0.4	0.5	0.357143	0.833333	0.000316781	4.6e-05	0.000218158	0.000236312	0.000316781	0.000363627	0.000236312	0.000147444	0.000103262	6.2e-05	6.36e-05	0.000552203	7.9e-05	0.000115314	0.000117189	0	0.00015419
257.082	C15H13NO4S	CHO	15	13		4		0.933333	0.266667	9	0.538462	-0.4	0.6	0.642857	2.25	0.000208427	1.75e-05	6.35e-05	5.4e-05	0.000208427	0	5.4e-05	6.69e-05	7.44e-05	8.01e-05	0.000121968	7.16e-05	5.53e-05	0.000159321	0.000132238	0.0001846	6.68e-05
257.093	C14H13N2O3S	CHON	14	13	2	3		1	0.214286	9	0.52381	-0.142857	0.642857	0.642857	3	0.000180729	4.16e-05	7.51e-05	0.000105948	0.000180729	0.000131449	0.000105948	9.36e-05	0.000103757	9.49e-05	0.000109057	0.000167281	0.000133808	0.00023719	0.000180176	0.000185762	0.000170002
257.103	C12H17NO6S	CHO	12	17		6		1.5	0.5	4	0.111111	-0.5	0.333333	0.222222	0.666667	0.00105858	0.00042917	0.00149127	0.00175006	0.00105858	0.0006074	0.00175006	0.00186418	0.0015269	0.0012483	0.00144016	0.000828156	0.00112626	0.00156281	0.00156074	0.00135326	0.00193001
257.114	C11H17N2O5S	CHON	11	17	2	5		1.63636	0.454545	4	0	-0.181818	0.363636	0.222222	0.8	0.000125222	3.23e-05	0.000129802	9.53e-05	0.000125222	0.000184444	9.53e-05	8.27e-05	7.3e-05	7.23e-05	5.61e-05	0.000276864	9.75e-05	0.000100389	0	9.2e-05	0.000128837
257.118	C16H17NO3S	CHO	16	17		3		1.125	0.1875	8	0.448276	-0.75	0.5	0.444444	2.66667	0.000101651	2.56e-05	2.74e-05	4.45e-05	0.000101651	4.42e-05	4.45e-05	7.19e-05	7.81e-05	9.39e-05	0.000111977	0	5.17e-05	0.000126973	0.000128692	0.00015258	5.45e-05
257.13	C15H17N2O2S	CHON	15	17	2	2		1.2	0.133333	8	0.416667	-0.533333	0.533333	0.444444	4	0.0174601	0.0108897	0.000558386	0.000337654	0.0174601	0.00803174	0.000337654	0.000416848	0.000142376	0.000151613	0.000152821	0.0140162	0.00194377	0.00127353	0.000413204	0.000411559	0.00410938
257.139	C13H21NO5S	CHO	13	21		5		1.69231	0.384615	3	0.047619	-0.923077	0.230769	0.136364	0.6	0.00115242	0.000501251	0.00028103	0.000254827	0.00115242	0.00122109	0.000254827	0.000413164	0.000380809	0.000283861	0.000317459	0.000991082	0.00140718	0.0018704	0.00110359	0.000936379	0.00126581
257.151	C12H21N2O4S	CHON	12	21	2	4		1.83333	0.333333	3	0	-0.666667	0.25	0.136364	0.75	0	0	0	0	0	4.43e-05	0	0	0	0	0	8.27e-05	4.99e-05	5.93e-05	0	0	4.4e-05
257.155	C17H21NO2S	CHO	17	21		2		1.29412	0.117647	7	0.375	-1.05882	0.411765	0.318182	3.5	7.18e-05	2.49e-05	0	0	7.18e-05	8.65e-05	0	5.75e-05	3.37e-05	4.07e-05	4.76e-05	9.01e-05	0	0.000357816	0.000440316	0.00037346	4.41e-05
257.176	C14H25NO4S	CHO	14	25		4		1.85714	0.285714	2	0	-1.28571	0.142857	0.0769231	0.5	0.0014835	0.000150254	4.52e-05	2.65e-05	0.0014835	0.000237094	2.65e-05	6.54e-05	2.05e-05	2.63e-05	2.82e-05	0.000589882	0.000433902	0.0010026	0.000198265	0.000161582	0.000343119
257.191	C18H25NO1S	CHO	18	25		1		1.44444	0.0555556	6	0.314286	-1.33333	0.333333	0.230769	6	6.22e-05	4.79e-05	0	0	6.22e-05	4.32e-05	0	0	0	0	0	6.78e-05	0	0	0	0	0
257.212	C15H29NO3S	CHO	15	29		3		2	0.2	1	0	-1.6	0.0666667	0.0333333	0.333333	0.000594935	0.000750281	0	0	0.000594935	0.000194586	0	0	0	0	2.04e-05	0.000242408	0.000146427	0.000242439	0	6.8e-05	0.000287148
257.971	C8H4N1O7S1	CHONS	8	4	1	7	1	0.625	0.875	7	0.6	1.75	0.875	1.4	1	0	0	2.85e-05	4.42e-05	0	0	4.42e-05	2.01e-05	0	0	0	0	0	0	0	0	0
258.008	C9H8N1O6S1	CHONS	9	8	1	6	1	1	0.666667	6	0.25	0.888889	0.666667	0.666667	1	0	0	3.72e-05	3.51e-05	0	4.62e-05	3.51e-05	4.58e-05	3.76e-05	2.73e-05	1.86e-05	0	0	0	0	0	2.9e-05
258.026	C9H8N1O8S	CHON	9	8	1	8		1	0.888889	6	0.25	1.11111	0.666667	0.666667	0.75	0	1.74e-05	3.51e-05	0	0	0	0	0	0	0	0	0	0	0	0	0	0
258.041	C13H8N1O5S	CHON	13	8	1	5		0.692308	0.384615	10	0.684211	0.307692	0.769231	1.11111	2	0	0	6.31e-05	5.95e-05	0	0	5.95e-05	4.37e-05	4.66e-05	4.95e-05	4.37e-05	0	0	4.7e-05	0	7.04e-05	2.91e-05
258.044	C10H12N1O5S1	CHONS	10	12	1	5	1	1.3	0.5	5	0.0909091	0.2	0.5	0.384615	1	4.89e-05	3.55e-05	0.000116276	8.85e-05	4.89e-05	5.75e-05	8.85e-05	9.9e-05	9.16e-05	0.000117999	0.000102954	7.99e-05	6.07e-05	0	0	7.36e-05	0.000140176
258.052	C12H8N3O4S	CHON	12	8	3	4		0.75	0.333333	10	0.714286	0.666667	0.833333	1.11111	2.5	0	0	0	4.05e-05	0	0	4.05e-05	3.73e-05	4.12e-05	4.53e-05	4.3e-05	4.39e-05	0	0	0	0	0.000139444
258.062	C10H12N1O7S	CHON	10	12	1	7		1.3	0.7	5	0.0909091	0.4	0.5	0.384615	0.714286	6.51e-05	5.76e-05	0.000320003	0.000193036	6.51e-05	0.000257249	0.000193036	0.000175645	0.000154385	0.000177329	0.000168744	0.000218626	0.000209985	0.000105833	0	0.000103425	0.000126864
258.073	C9H12N3O6S	CHON	9	12	3	6		1.44444	0.666667	5	0	0.888889	0.555556	0.384615	0.833333	0	0	5.13e-05	3.22e-05	0	0	3.22e-05	2.64e-05	2.59e-05	0	0	0	0	0	0	0	0
258.077	C14H12N1O4S	CHON	14	12	1	4		0.928571	0.285714	9	0.545455	-0.142857	0.642857	0.692308	2.25	7.31e-05	4.65e-05	8.7e-05	8.28e-05	7.31e-05	0	8.28e-05	7.42e-05	0.000111154	0.000116212	0.000113661	6.48e-05	6.63e-05	9.81e-05	0.000198193	0.000109081	7.95e-05
258.081	C11H16N1O4S1	CHONS	11	16	1	4	1	1.54545	0.363636	4	0	-0.363636	0.363636	0.235294	1	0	0	0	0	0	0	0	0	0	0	1.72e-05	0	0	0	0	0	0
258.088	C13H12N3O3S	CHON	13	12	3	3		1	0.230769	9	0.529412	0.153846	0.692308	0.692308	3	0	1.77e-05	4.41e-05	3.71e-05	0	0	3.71e-05	5.41e-05	5.09e-05	5.23e-05	3e-05	0	0	4.78e-05	0	0	5.15e-05
258.098	C11H16N1O6S	CHON	11	16	1	6		1.54545	0.545455	4	0	-0.181818	0.363636	0.235294	0.666667	9.13e-05	0.000203466	0.000886087	0.000495697	9.13e-05	0.000355828	0.000495697	0.000313836	0.000261395	0.000161293	0.00013866	0.000235532	0.000349318	0.000141015	0.000319785	0.000236921	0.000744525
258.11	C10H16N3O5S	CHON	10	16	3	5		1.7	0.5	4	0	0.2	0.4	0.235294	0.8	0	0	0	0	0	0	0	0	2.31e-05	0	0	0	0	0	0	0	0
258.114	C15H16N1O3S	CHON	15	16	1	3		1.13333	0.2	8	0.44	-0.533333	0.533333	0.470588	2.66667	9.83e-05	0.000246454	7.37e-05	6.49e-05	9.83e-05	0.000226535	6.49e-05	6.49e-05	9.79e-05	9.34e-05	0.000102485	0.000106409	9.31e-05	0.00019669	0.000327327	0.000297933	8.25e-05
258.125	C14H16N3O2S	CHON	14	16	3	2		1.21429	0.142857	8	0.4	-0.285714	0.571429	0.470588	4	0	0	0	0	0	0	0	0	0	1.85e-05	2.52e-05	0	0	5.02e-05	0	0	0
258.135	C12H20N1O5S	CHON	12	20	1	5		1.75	0.416667	3	0	-0.666667	0.25	0.142857	0.6	7.56e-05	4.91e-05	8.48e-05	4.13e-05	7.56e-05	0.000127173	4.13e-05	4.1e-05	3.35e-05	3.11e-05	1.74e-05	0	0	8.12e-05	0	0	7.52e-05
258.146	C11H20N3O4S	CHON	11	20	3	4		1.90909	0.363636	3	0	-0.363636	0.272727	0.142857	0.75	0	0	0	0	0	0.000166451	0	0	0	0	0	0.000200864	0	0	0	0	0
258.171	C13H24N1O4S	CHON	13	24	1	4		1.92308	0.307692	2	0	-1.07692	0.153846	0.08	0.5	0.000123188	0	0	0	0.000123188	0	0	0	0	0	0	7.37e-05	0	9.96e-05	0	0	4.71e-05
258.992	C9H7NO7S1	CHOS	9	7		7	1	0.888889	0.777778	6	0.333333	0.888889	0.666667	0.75	0.857143	0	0	0	3.79e-05	0	0	3.79e-05	0	0	0	2.31e-05	0	0	0	0	0	0
259.028	C10H11NO6S1	CHOS	10	11		6	1	1.2	0.6	5	0.166667	0.2	0.5	0.416667	0.833333	4.94e-05	3.18e-05	0.000122497	9.03e-05	4.94e-05	0	9.03e-05	8.87e-05	6.25e-05	5e-05	5.26e-05	0	6.86e-05	6.15e-05	0	0	0.000152767
259.036	C12H7N2O5S	CHON	12	7	2	5		0.666667	0.416667	10	0.733333	0.666667	0.833333	1.25	2	0	0	5.27e-05	4.34e-05	0	0	4.34e-05	3.61e-05	2.98e-05	1.66e-05	4.06e-05	0	0	0	0	0	0
259.046	C10H11NO8S	CHO	10	11		8		1.2	0.8	5	0.166667	0.4	0.5	0.416667	0.625	4.96e-05	0	0.000103073	9.47e-05	4.96e-05	0	9.47e-05	7.04e-05	5.75e-05	5.44e-05	6.5e-05	0	4.6e-05	5.32e-05	0	0	8.29e-05
259.057	C9H11N2O7S	CHON	9	11	2	7		1.33333	0.777778	5	0	0.888889	0.555556	0.416667	0.714286	0	0	5.42e-05	4.05e-05	0	0	4.05e-05	0	0	0	0	0	0	0	0	0	0
259.061	C14H11NO5S	CHO	14	11		5		0.857143	0.357143	9	0.565217	-0.142857	0.642857	0.75	1.8	0.000224962	2.11e-05	5.97e-05	4.73e-05	0.000224962	5.55e-05	4.73e-05	4.67e-05	5.5e-05	6.39e-05	6.2e-05	0	6.54e-05	0.000114423	0.000134678	0.000153303	8.95e-05
259.065	C11H15NO5S1	CHOS	11	15		5	1	1.45455	0.454545	4	0.0666667	-0.363636	0.363636	0.25	0.8	8.46e-05	3.11e-05	0.000103126	0.000113859	8.46e-05	0	0.000113859	0.000225869	8.57e-05	0.000269237	9.95e-05	8.86e-05	0.000160316	0.000158586	0.000245373	0.000171366	9.38e-05
259.072	C13H11N2O4S	CHON	13	11	2	4		0.923077	0.307692	9	0.555556	0.153846	0.692308	0.75	2.25	8.17e-05	6.29e-05	0.000154427	0.000101854	8.17e-05	0	0.000101854	0.000126537	0.000116005	9.14e-05	0.000104602	6.5e-05	9.6e-05	0.00037677	0.000182525	0.000173043	0.000137013
259.082	C11H15NO7S	CHO	11	15		7		1.45455	0.636364	4	0.0666667	-0.181818	0.363636	0.25	0.571429	0.000620821	0.000352071	0.00277997	0.00214668	0.000620821	0.000442555	0.00214668	0.00168956	0.00132949	0.00146688	0.00151643	0.000674303	0.000496548	0.000784422	0.000828397	0.000709058	0.000795387
259.094	C10H15N2O6S	CHON	10	15	2	6		1.6	0.6	4	0	0.2	0.4	0.25	0.666667	0	1.6e-05	6.2e-05	4.9e-05	0	4.24e-05	4.9e-05	3.23e-05	0	1.87e-05	2.51e-05	0	0	0	0	0	4.46e-05
259.098	C15H15NO4S	CHO	15	15		4		1.06667	0.266667	8	0.461538	-0.533333	0.533333	0.5	2	0.000168795	0.0002896	0.000189091	0.000140182	0.000168795	6.32e-05	0.000140182	0.000218607	0.000300277	0.000245768	0.000333487	0.00011461	0.000527332	0.000915729	0.000620515	0.000442409	0.00043323
259.101	C12H19NO4S1	CHOS	12	19		4	1	1.66667	0.333333	3	0	-0.833333	0.25	0.15	0.75	0	0	0	0	0	0	0	0	0	0	0	0	0	5.64e-05	0	0	0
259.109	C14H15N2O3S	CHON	14	15	2	3		1.14286	0.214286	8	0.428571	-0.285714	0.571429	0.5	2.66667	0.000348063	0.000192223	0.00017898	0.000149595	0.000348063	0.000348265	0.000149595	0.00017782	0.000195535	0.000162085	0.000157567	0.000651518	0.000436541	0.000405168	0.000384036	0.000406153	0.000682188
259.119	C12H19NO6S	CHO	12	19		6		1.66667	0.5	3	0	-0.666667	0.25	0.15	0.5	0.000724538	0.00072288	0.000771905	0.000509022	0.000724538	0.000899207	0.000509022	0.000569993	0.000466934	0.000337324	0.000397186	0.000701838	0.0013554	0.00105931	0.000832956	0.000541532	0.00117733
259.13	C11H19N2O5S	CHON	11	19	2	5		1.81818	0.454545	3	0	-0.363636	0.272727	0.15	0.6	0.000599438	5.26e-05	2.93e-05	2.79e-05	0.000599438	0.000390688	2.79e-05	0	0	0	0	0.000725456	0	6.38e-05	0	0	0.00012778
259.134	C16H19NO3S	CHO	16	19		3		1.25	0.1875	7	0.37931	-0.875	0.4375	0.35	2.33333	0.000120414	6.14e-05	6.32e-05	3.34e-05	0.000120414	7.52e-05	3.34e-05	4.62e-05	3.98e-05	5.77e-05	8.1e-05	7.13e-05	8.51e-05	8.87e-05	0.000148891	0.000136127	4.79e-05
259.137	C13H23NO3S1	CHOS	13	23		3	1	1.84615	0.230769	2	0	-1.23077	0.153846	0.0833333	0.666667	0	0	0	0	0	0	0	0	0	0	0	0	0	0	0	6.9e-05	0
259.145	C15H19N2O2S	CHON	15	19	2	2		1.33333	0.133333	7	0.333333	-0.666667	0.466667	0.35	3.5	0.000354494	6.92e-05	2.35e-05	0	0.000354494	6.47e-05	0	2.66e-05	4.07e-05	2.92e-05	4.04e-05	0.000181771	6.1e-05	9.1e-05	0	9.34e-05	4.4e-05
259.155	C13H23NO5S	CHO	13	23		5		1.84615	0.384615	2	0	-1.07692	0.153846	0.0833333	0.4	0.000413839	7.44e-05	5.53e-05	0	0.000413839	0.000430307	0	5.13e-05	5.1e-05	3.07e-05	2.85e-05	0.000374297	0.000142826	0.000314143	0.000198528	0.000149926	0.000522828
259.17	C17H23NO2S	CHO	17	23		2		1.41176	0.117647	6	0.3125	-1.17647	0.352941	0.25	3	0.000201116	8.25e-05	3.27e-05	0	0.000201116	0.000202382	0	2.19e-05	1.87e-05	2.32e-05	3e-05	0.000189713	0.00023701	0.000187957	0.000267441	0.000122835	5.68e-05
259.191	C14H27NO4S	CHO	14	27		4		2	0.285714	1	0	-1.42857	0.0714286	0.0357143	0.25	0.000377257	2.07e-05	0	0	0.000377257	6.73e-05	0	0	0	0	0	0.000132342	6.61e-05	0.00014318	0	0	3.32e-05
259.207	C18H27NO1S	CHO	18	27		1		1.55556	0.0555556	5	0.257143	-1.44444	0.277778	0.178571	5	5.32e-05	2.99e-05	0	0	5.32e-05	0	0	0	0	0	0	0	0	0	0	0	0
259.987	C8H6N1O7S1	CHONS	8	6	1	7	1	0.875	0.875	6	0.2	1.5	0.75	0.857143	0.857143	0	0	2.64e-05	5.63e-05	0	0	5.63e-05	2.7e-05	0	0	0	0	0	0	0	0	0
260.02	C12H6N1O6S	CHON	12	6	1	6		0.583333	0.5	10	0.75	0.666667	0.833333	1.42857	1.66667	0	0	3.56e-05	2.41e-05	0	0	2.41e-05	0	2.01e-05	2.46e-05	0	0	0	0	0	0	0
260.023	C9H10N1O6S1	CHONS	9	10	1	6	1	1.22222	0.666667	5	0	0.666667	0.555556	0.454545	0.833333	8.27e-05	3.36e-05	0.000116601	0.000129567	8.27e-05	9.28e-05	0.000129567	0.00027408	8.3e-05	0.000111452	4.47e-05	0.000160735	0.000238044	0.000172063	0.000112991	7.88e-05	0.000341631
260.031	C11H6N3O5S	CHON	11	6	3	5		0.636364	0.454545	10	0.818182	1.09091	0.909091	1.42857	2	0	0	0	6.15e-05	0	0	6.15e-05	0	2.33e-05	2.71e-05	3.26e-05	0	0	0	0	0	0
260.041	C9H10N1O8S	CHON	9	10	1	8		1.22222	0.888889	5	0	0.888889	0.555556	0.454545	0.625	0	0	3.32e-05	3e-05	0	0	3e-05	0	0	0	0	0	0	0	0	0	0
260.056	C13H10N1O5S	CHON	13	10	1	5		0.846154	0.384615	9	0.578947	0.153846	0.692308	0.818182	1.8	0.000145061	3.49e-05	9.07e-05	0.00014589	0.000145061	4.57e-05	0.00014589	9.75e-05	9.61e-05	0.000100014	8.6e-05	9.56e-05	5.03e-05	8.19e-05	0.000158047	0	8.4e-05
260.06	C10H14N1O5S1	CHONS	10	14	1	5	1	1.5	0.5	4	0	0	0.4	0.266667	0.8	4.88e-05	0	4.93e-05	7.09e-05	4.88e-05	5.37e-05	7.09e-05	4.83e-05	4.77e-05	5.53e-05	3.53e-05	0	0	0	0	0	0.000167799
260.068	C12H10N3O4S	CHON	12	10	3	4		0.916667	0.333333	9	0.571429	0.5	0.75	0.818182	2.25	0	2.16e-05	5.14e-05	8.9e-05	0	0	8.9e-05	0	5.36e-05	6.17e-05	3.74e-05	0	3.77e-05	5.52e-05	0	7.03e-05	4.84e-05
260.078	C10H14N1O7S	CHON	10	14	1	7		1.5	0.7	4	0	0.2	0.4	0.266667	0.571429	0	2.36e-05	0.000150334	0.000130391	0	0	0.000130391	9.41e-05	8.03e-05	7.94e-05	7.57e-05	0	5.88e-05	4.81e-05	0	7.48e-05	0.000105467
260.089	C9H14N3O6S	CHON	9	14	3	6		1.66667	0.666667	4	0	0.666667	0.444444	0.266667	0.666667	0	0	3.13e-05	6.53e-05	0	0	6.53e-05	4.84e-05	6.52e-05	0	0	0	0	0	0	0	0
260.093	C14H14N1O4S	CHON	14	14	1	4		1.07143	0.285714	8	0.454545	-0.285714	0.571429	0.533333	2	0.000226001	0.000128825	0.000167213	0.000160662	0.000226001	0.000190091	0.000160662	0.000194946	0.000209488	0.000218005	0.000257604	0.000192212	0.000445529	0.000579663	0.000478216	0.000335833	0.000328232
260.104	C13H14N3O3S	CHON	13	14	3	3		1.15385	0.230769	8	0.411765	0	0.615385	0.533333	2.66667	0	0	4.12e-05	4.61e-05	0	8.54e-05	4.61e-05	4.45e-05	4.78e-05	4.1e-05	5.05e-05	8.93e-05	0	0.000126652	0	6.94e-05	8.51e-05
260.114	C11H18N1O6S	CHON	11	18	1	6		1.72727	0.545455	3	0	-0.363636	0.272727	0.157895	0.5	6.11e-05	3.13e-05	0.0001022	9.29e-05	6.11e-05	0	9.29e-05	5.12e-05	3.92e-05	3.75e-05	3.67e-05	4.41e-05	4.82e-05	6.91e-05	0	0	9.9e-05
260.129	C15H18N1O3S	CHON	15	18	1	3		1.26667	0.2	7	0.36	-0.666667	0.466667	0.368421	2.33333	9.08e-05	0.000165153	9.7e-05	7.58e-05	9.08e-05	0.000164502	7.58e-05	8.98e-05	0.000117949	7.85e-05	0.000130366	8.32e-05	0.00012808	0.000277542	0.000446865	0.000396833	7.54e-05
260.15	C12H22N1O5S	CHON	12	22	1	5		1.91667	0.416667	2	0	-0.833333	0.166667	0.0869565	0.4	0.000116885	1.74e-05	0	0	0.000116885	0.000168332	0	0	0	0	0	0.000151278	0	0	0	0	3.85e-05
261.007	C9H9NO7S1	CHOS	9	9		7	1	1.11111	0.777778	5	0.111111	0.666667	0.555556	0.5	0.714286	0	0	0	0	0	0	0	2.15e-05	0	2.43e-05	0	0	0	0	0	0	0
261.015	C11H5N2O6S	CHON	11	5	2	6		0.545455	0.545455	10	0.833333	1.09091	0.909091	1.66667	1.66667	0	0	0	2.62e-05	0	0	2.62e-05	0	2.02e-05	0	0	0	0	0	0	0	0
261.04	C13H9NO6S	CHO	13	9		6		0.769231	0.461538	9	0.6	0.153846	0.692308	0.9	1.5	0.000142906	0	5.56e-05	3.94e-05	0.000142906	4.48e-05	3.94e-05	6.05e-05	4.54e-05	5.26e-05	4.21e-05	5.53e-05	4.18e-05	5.5e-05	0	6.96e-05	7.97e-05
261.044	C10H13NO6S1	CHOS	10	13		6	1	1.4	0.6	4	0	0	0.4	0.285714	0.666667	0	3.61e-05	0.000125932	9.73e-05	0	0.000107383	9.73e-05	0.000104798	8.88e-05	0.000141264	8.69e-05	0.000119759	0.000115725	0.000106474	0.000119657	0.000134375	0.000146201
261.052	C12H9N2O5S	CHON	12	9	2	5		0.833333	0.416667	9	0.6	0.5	0.75	0.9	1.8	7.21e-05	3.28e-05	0.000155473	9.88e-05	7.21e-05	5.07e-05	9.88e-05	8.51e-05	0.000105618	0.000121018	9.81e-05	4.99e-05	4.45e-05	6.42e-05	0	0.000109733	7.5e-05
261.062	C10H13NO8S	CHO	10	13		8		1.4	0.8	4	0	0.2	0.4	0.285714	0.5	0	3.51e-05	0.00022018	0.000164915	0	0	0.000164915	0.000122991	9.76e-05	0.000132148	0.000112009	4.47e-05	3.88e-05	0	0	0	0.000204801
261.073	C9H13N2O7S	CHON	9	13	2	7		1.55556	0.777778	4	0	0.666667	0.444444	0.285714	0.571429	0	0	5.11e-05	2.8e-05	0	0	2.8e-05	2.17e-05	1.96e-05	0	0	0	0	0	0	0	0
261.077	C14H13NO5S	CHO	14	13		5		1	0.357143	8	0.478261	-0.285714	0.571429	0.571429	1.6	0.000429236	0.000179823	0.000475382	0.000298082	0.000429236	0.000182861	0.000298082	0.000397574	0.000565542	0.000655862	0.00069948	0.000260436	0.000267539	0.000415919	0.000598475	0.000490633	0.000487681
261.08	C11H17NO5S1	CHOS	11	17		5	1	1.63636	0.454545	3	0	-0.545455	0.272727	0.166667	0.6	0	2.3e-05	8.47e-05	4.85e-05	0	5.9e-05	4.85e-05	8.63e-05	5.5e-05	4.78e-05	5.72e-05	0	7.92e-05	5.42e-05	0	0.000115802	8.63e-05
261.088	C13H13N2O4S	CHON	13	13	2	4		1.07692	0.307692	8	0.444444	0	0.615385	0.571429	2	0.000104494	0.000122576	0.000258573	0.000186488	0.000104494	0.000135562	0.000186488	0.000168442	0.000215517	0.000231399	0.000199979	0.00015369	0.000182216	0.00021694	0.00033676	0.000247779	0.00026385
261.098	C11H17NO7S	CHO	11	17		7		1.63636	0.636364	3	0	-0.363636	0.272727	0.166667	0.428571	0.000365846	0.000355894	0.000858392	0.000538519	0.000365846	0.000186455	0.000538519	0.000597619	0.000551283	0.000585225	0.000476973	0.000326595	0.000302699	0.000319559	0.000282862	0.00023787	0.000653772
261.109	C10H17N2O6S	CHON	10	17	2	6		1.8	0.6	3	0	0	0.3	0.166667	0.5	0	1.75e-05	3.46e-05	0	0	0	0	2.46e-05	0	0	0	0	0	0	0	0	0
261.113	C15H17NO4S	CHO	15	17		4		1.2	0.266667	7	0.384615	-0.666667	0.466667	0.388889	1.75	0.000188101	0.000124415	0.00026356	0.000147461	0.000188101	4.86e-05	0.000147461	0.00025264	0.000223338	0.000307843	0.000310681	0.000112896	0.000162183	0.000339438	0.000466495	0.000365062	0.000184227
261.124	C14H17N2O3S	CHON	14	17	2	3		1.28571	0.214286	7	0.333333	-0.428571	0.5	0.388889	2.33333	0.000258514	0.000115464	9.92e-05	6.7e-05	0.000258514	0.000124751	6.7e-05	8.41e-05	9.51e-05	0.000114771	0.000107534	0.000238002	0.000155453	0.000199613	0.000192738	0.000182367	0.00018071
261.134	C12H21NO6S	CHO	12	21		6		1.83333	0.5	2	0	-0.833333	0.166667	0.0909091	0.333333	0.00034568	0.000282159	0.000168426	5.77e-05	0.00034568	0.000493618	5.77e-05	0.000114902	7.53e-05	7.73e-05	5.67e-05	0.000320364	0.000286832	0.000332638	0.000243071	0.000132091	0.000583556
261.15	C16H21NO3S	CHO	16	21		3		1.375	0.1875	6	0.310345	-1	0.375	0.272727	2	9.14e-05	0.000122525	8.22e-05	2.6e-05	9.14e-05	7.13e-05	2.6e-05	5.33e-05	5.89e-05	7.26e-05	7.95e-05	0.000133204	0.000116058	0.000150762	0.000185696	0.000118896	8.26e-05
261.171	C13H25NO5S	CHO	13	25		5		2	0.384615	1	0	-1.23077	0.0769231	0.0384615	0.2	0	0	0	0	0	0	0	0	0	0	0	4.82e-05	0	0	0	0	4.23e-05
261.186	C17H25NO2S	CHO	17	25		2		1.52941	0.117647	5	0.25	-1.29412	0.294118	0.192308	2.5	9.17e-05	3.74e-05	2.27e-05	0	9.17e-05	5.12e-05	0	0	0	0	2.27e-05	6.41e-05	0	0	0	0	0
261.222	C18H29NO1S	CHO	18	29		1		1.66667	0.0555556	4	0.2	-1.55556	0.222222	0.133333	4	0	0	0	0	0	0	0	0	0	0	0	4.5e-05	0	0	0	0	0
261.966	C7H4N1O8S1	CHONS	7	4	1	8	1	0.714286	1.14286	6	0	2.28571	0.857143	1.2	0.75	0	0	0.000251367	0.000614109	0	0	0.000614109	0	0	0	0	0	0	0	0	0	0
261.999	C11H4N1O7S	CHON	11	4	1	7		0.454545	0.636364	10	0.846154	1.09091	0.909091	2	1.42857	0	0	0	0	0	0	0	0	0	1.79e-05	0	0	0	0	0	0	0
262.003	C8H8N1O7S1	CHONS	8	8	1	7	1	1.125	0.875	5	0	1.25	0.625	0.555556	0.714286	0	0	3.15e-05	5.62e-05	0	0	5.62e-05	2.33e-05	0	0	0	0	0	0	0	0	0
262.011	C10H4N3O6S	CHON	10	4	3	6		0.5	0.6	10	1	1.6	1	2	1.66667	0	0	0	3.27e-05	0	0	3.27e-05	0	0	0	0	0	0	0	0	0	0
262.018	C12H8N1O4S1	CHONS	12	8	1	4	1	0.75	0.333333	9	0.625	0.333333	0.75	1	2.25	0	0	0	0	0	0	0	2.06e-05	0	0	0	0	0	0	0	0	0
262.036	C12H8N1O6S	CHON	12	8	1	6		0.75	0.5	9	0.625	0.5	0.75	1	1.5	7.99e-05	2.11e-05	7.49e-05	6.96e-05	7.99e-05	4.39e-05	6.96e-05	4.73e-05	5.17e-05	4.45e-05	5.41e-05	6.79e-05	5.07e-05	0	0	6.53e-05	7.29e-05
262.039	C9H12N1O6S1	CHONS	9	12	1	6	1	1.44444	0.666667	4	0	0.444444	0.444444	0.307692	0.666667	0	0	5.07e-05	5.55e-05	0	0	5.55e-05	3.71e-05	2.69e-05	2.77e-05	2.58e-05	0	3.94e-05	5.01e-05	0	9.02e-05	3.69e-05
262.047	C11H8N3O5S	CHON	11	8	3	5		0.818182	0.454545	9	0.636364	0.909091	0.818182	1	1.8	0	0	0.000146604	0.000161379	0	0	0.000161379	7.69e-05	8.99e-05	7.5e-05	0.00010584	0	0	0	0	0	2.91e-05
262.057	C9H12N1O8S	CHON	9	12	1	8		1.44444	0.888889	4	0	0.666667	0.444444	0.307692	0.5	0	1.93e-05	3.63e-05	4.29e-05	0	0	4.29e-05	0	0	0	0	0	0	0	0	0	0
262.072	C13H12N1O5S	CHON	13	12	1	5		1	0.384615	8	0.473684	0	0.615385	0.615385	1.6	0.000216064	7.77e-05	0.000210137	0.00019582	0.000216064	0.000135731	0.00019582	0.000179644	0.000147357	0.000159743	0.000167008	0.000205583	0.000126378	0.000180678	0.000340261	0.000268402	0.000250341
262.075	C10H16N1O5S1	CHONS	10	16	1	5	1	1.7	0.5	3	0	-0.2	0.3	0.176471	0.6	0	0	0	0	0	0	0	0	2.57e-05	0	0	7.62e-05	3.67e-05	0	0	0	4.38e-05
262.083	C12H12N3O4S	CHON	12	12	3	4		1.08333	0.333333	8	0.428571	0.333333	0.666667	0.615385	2	0	1.87e-05	9.59e-05	8.19e-05	0	0	8.19e-05	6.33e-05	6.31e-05	4.61e-05	6.45e-05	0	9.26e-05	0.000102426	0.000168212	0.000115924	6.96e-05
262.093	C10H16N1O7S	CHON	10	16	1	7		1.7	0.7	3	0	0	0.3	0.176471	0.428571	0	0	4.87e-05	3.28e-05	0	4.73e-05	3.28e-05	3.69e-05	4.19e-05	0	1.87e-05	0	0	6.09e-05	0	0	3.59e-05
262.104	C9H16N3O6S	CHON	9	16	3	6		1.88889	0.666667	3	0	0.444444	0.333333	0.176471	0.5	0	0	0	0	0	0	0	2.27e-05	0	0	0	0	0	0	0	0	0
262.108	C14H16N1O4S	CHON	14	16	1	4		1.21429	0.285714	7	0.363636	-0.428571	0.5	0.411765	1.75	0.000254029	0.000292419	0.000258503	0.000216857	0.000254029	0.000316187	0.000216857	0.000320414	0.000309489	0.00033628	0.000347768	0.000184202	0.000272033	0.00037643	0.000483441	0.000453278	0.000494168
262.12	C13H16N3O3S	CHON	13	16	3	3		1.30769	0.230769	7	0.294118	-0.153846	0.538462	0.411765	2.33333	0	0	2.34e-05	2.71e-05	0	0	2.71e-05	2.21e-05	2e-05	1.84e-05	1.8e-05	0	0	0	0	0	0
262.145	C15H20N1O3S	CHON	15	20	1	3		1.4	0.2	6	0.28	-0.8	0.4	0.285714	2	0	3.9e-05	2.32e-05	3.73e-05	0	5.97e-05	3.73e-05	3.69e-05	3.27e-05	3.14e-05	2.83e-05	0	5.16e-05	7.75e-05	0	0.000105863	0
263.02	C12H7NO7S	CHO	12	7		7		0.666667	0.583333	9	0.647059	0.5	0.75	1.125	1.28571	4.97e-05	0	0	0	4.97e-05	0	0	0	2.35e-05	0	0	0	0	0	0	0	0
263.023	C9H11NO7S1	CHOS	9	11		7	1	1.33333	0.777778	4	0	0.444444	0.444444	0.333333	0.571429	0	0	4.34e-05	5.57e-05	0	0	5.57e-05	4.46e-05	4.65e-05	3.18e-05	3.94e-05	6.88e-05	6.28e-05	0	0	0	0.000104716
263.031	C11H7N2O6S	CHON	11	7	2	6		0.727273	0.545455	9	0.666667	0.909091	0.818182	1.125	1.5	0	0	0.000109842	0.000109025	0	0	0.000109025	7.73e-05	7.37e-05	7.44e-05	6.98e-05	6.48e-05	0	0	0	0	3.66e-05
263.056	C13H11NO6S	CHO	13	11		6		0.923077	0.461538	8	0.5	0	0.615385	0.666667	1.33333	0.000533754	6.47e-05	0.000125629	0.000141902	0.000533754	5.43e-05	0.000141902	0.000162838	0.000168812	0.000201758	0.000227461	0.000243201	0.000145573	0.000185771	0.000195026	0.000243603	0.000384242
263.059	C10H15NO6S1	CHOS	10	15		6	1	1.6	0.6	3	0	-0.2	0.3	0.1875	0.5	8.07e-05	3.14e-05	0.000142682	0.000198951	8.07e-05	5.74e-05	0.000198951	0.000180168	0.000121338	0.000127241	0.000108222	0.000136767	0.000139814	0.00014923	0.00021441	0.000149817	0.000121711
263.067	C12H11N2O5S	CHON	12	11	2	5		1	0.416667	8	0.466667	0.333333	0.666667	0.666667	1.6	0	7.04e-05	0.000225533	0.000212437	0	0	0.000212437	0.000156637	0.000159646	0.000148356	0.000169577	0.000140202	0.000106305	0.000164552	0.000207344	0.000165369	0.000151082
263.077	C10H15NO8S	CHO	10	15		8		1.6	0.8	3	0	0	0.3	0.1875	0.375	0	0	4.65e-05	4.79e-05	0	0	4.79e-05	3.98e-05	3.81e-05	4.58e-05	0	0	0.000210449	0	0	0	3.71e-05
263.088	C9H15N2O7S	CHON	9	15	2	7		1.77778	0.777778	3	0	0.444444	0.333333	0.1875	0.428571	0	0	0	0	0	0	0	0	0	0	2.11e-05	0	0	0	0	0	0
263.092	C14H15NO5S	CHO	14	15		5		1.14286	0.357143	7	0.391304	-0.428571	0.5	0.4375	1.4	0.000540343	0.000185376	0.000697906	0.000596656	0.000540343	0.000130312	0.000596656	0.000867718	0.000811062	0.0009264	0.00110583	0.000368027	0.000378607	0.000661176	0.000656039	0.000624147	0.00158069
263.096	C11H19NO5S1	CHOS	11	19		5	1	1.81818	0.454545	2	0	-0.727273	0.181818	0.1	0.4	8.38e-05	3.74e-05	0.000142241	0.000136061	8.38e-05	4.89e-05	0.000136061	0.00012127	4.35e-05	5.75e-05	4.23e-05	7.99e-05	0.000110375	0.000104429	0.000167897	0	9.33e-05
263.104	C13H15N2O4S	CHON	13	15	2	4		1.23077	0.307692	7	0.333333	-0.153846	0.538462	0.4375	1.75	0.000125796	0.000216287	0.000249321	0.000190214	0.000125796	0.000182939	0.000190214	0.0002141	0.000245336	0.000255295	0.000299991	0.000150348	0.00031191	0.000380265	0.000428944	0.000372454	0.000368302
263.114	C11H19NO7S	CHO	11	19		7		1.81818	0.636364	2	0	-0.545455	0.181818	0.1	0.285714	6.71e-05	4.93e-05	0.000178767	8.07e-05	6.71e-05	7.32e-05	8.07e-05	0.000118234	0.000109834	7.75e-05	6.43e-05	0.000161911	0.000111744	0.000108286	0	6.77e-05	0.000159695
263.129	C15H19NO4S	CHO	15	19		4		1.33333	0.266667	6	0.307692	-0.8	0.4	0.3	1.5	0.000439368	0.000363747	0.000326467	0.000201044	0.000439368	0.000264493	0.000201044	0.000360701	0.000317901	0.000422353	0.000497251	0.000297861	0.000589332	0.000837217	0.000510834	0.000367472	0.000451864
263.132	C12H23NO4S1	CHOS	12	23		4	1	2	0.333333	1	0	-1.16667	0.0833333	0.0416667	0.25	0	0	0	0	0	0	0	0	0	0	0	0	7.16e-05	8.16e-05	0	0	0
263.14	C14H19N2O3S	CHON	14	19	2	3		1.42857	0.214286	6	0.238095	-0.571429	0.428571	0.3	2	0.000135471	3.62e-05	3.49e-05	0	0.000135471	0.000110516	0	0	2.16e-05	2.87e-05	2.77e-05	0.00015039	6.46e-05	0	0	0	3.73e-05
263.15	C12H23NO6S	CHO	12	23		6		2	0.5	1	0	-1	0.0833333	0.0416667	0.166667	6.49e-05	0	0	0	6.49e-05	0	0	0	0	0	0	0	0	5.84e-05	0	0	4.77e-05
263.165	C16H23NO3S	CHO	16	23		3		1.5	0.1875	5	0.241379	-1.125	0.3125	0.208333	1.66667	0.000598709	0.000433173	8.84e-05	5.39e-05	0.000598709	0.000273441	5.39e-05	8.07e-05	8.32e-05	9.01e-05	8.87e-05	0.000320789	0.000487482	0.000566777	0.000390942	0.000395197	0.000154159
263.169	C13H27NO3S1	CHOS	13	27		3	1	2.15385	0.230769	0	0	-1.53846	0	0	0	0	0	0	0	0	0	0	0	0	0	0	0	4.3e-05	0	0	0	3.31e-05
263.202	C17H27NO2S	CHO	17	27		2		1.64706	0.117647	4	0.1875	-1.41176	0.235294	0.142857	2	0.000102773	0	0	0	0.000102773	5.92e-05	0	0	0	0	0	7.27e-05	0	0	0	6.22e-05	0
264.015	C11H6N1O7S	CHON	11	6	1	7		0.636364	0.636364	9	0.692308	0.909091	0.818182	1.28571	1.28571	0	0	4.02e-05	0	0	0	0	0	3.05e-05	0	1.77e-05	0	0	0	0	0	0
264.018	C8H10N1O7S1	CHONS	8	10	1	7	1	1.375	0.875	4	0	1	0.5	0.363636	0.571429	0	0	0	3.01e-05	0	0	3.01e-05	0	2.02e-05	0	0	0	0	0	0	0	0
264.026	C10H6N3O6S	CHON	10	6	3	6		0.7	0.6	9	0.75	1.4	0.9	1.28571	1.5	0	0	6.17e-05	5.02e-05	0	0	5.02e-05	2.19e-05	3.08e-05	3.44e-05	2.42e-05	0	0	0	0	0	0
264.034	C12H10N1O4S1	CHONS	12	10	1	4	1	0.916667	0.333333	8	0.5	0.166667	0.666667	0.727273	2	0	0	0	0	0	0	0	2.68e-05	3.29e-05	2.95e-05	2.24e-05	0	0	0	0	6.92e-05	0
264.051	C12H10N1O6S	CHON	12	10	1	6		0.916667	0.5	8	0.5	0.333333	0.666667	0.727273	1.33333	0.000139023	6.61e-05	0.00037169	0.000209192	0.000139023	7.81e-05	0.000209192	0.000138856	0.000130624	0.000153921	0.000150035	0.000136805	9.97e-05	0.000116637	0.000158653	0.000196318	0.000196117
264.055	C9H14N1O6S1	CHONS	9	14	1	6	1	1.66667	0.666667	3	0	0.222222	0.333333	0.2	0.5	0	0	6.59e-05	5.73e-05	0	4.41e-05	5.73e-05	2.8e-05	3.12e-05	3.03e-05	2.59e-05	0	4.81e-05	0	0	0	4.26e-05
264.063	C11H10N3O5S	CHON	11	10	3	5		1	0.454545	8	0.454545	0.727273	0.727273	0.727273	1.6	0	2.29e-05	0.000162135	0.000114216	0	0	0.000114216	6.33e-05	9.02e-05	0.000116943	0.000105629	6.34e-05	0	0	0	7.06e-05	6.02e-05
264.07	C13H14N1O3S1	CHONS	13	14	1	3	1	1.15385	0.230769	7	0.368421	-0.307692	0.538462	0.466667	2.33333	0	0	0	0	0	0	0	0	0	1.83e-05	0	0	0	0	0	0	0
264.088	C13H14N1O5S	CHON	13	14	1	5		1.15385	0.384615	7	0.368421	-0.153846	0.538462	0.466667	1.4	0.000235393	0.000260517	0.000492768	0.000350028	0.000235393	0.000302162	0.000350028	0.000347792	0.000385459	0.000409918	0.000419546	0.00030065	0.000330512	0.000453012	0.000571019	0.000505706	0.000607448
264.091	C10H18N1O5S1	CHONS	10	18	1	5	1	1.9	0.5	2	0	-0.4	0.2	0.105263	0.4	0	0	2.54e-05	0	0	0	0	2.22e-05	0	0	0	0	0	0	0	0	0
264.099	C12H14N3O4S	CHON	12	14	3	4		1.25	0.333333	7	0.285714	0.166667	0.583333	0.466667	1.75	0	2.61e-05	0.000109736	6.78e-05	0	4.57e-05	6.78e-05	6.67e-05	6.7e-05	7.9e-05	8.52e-05	0	0	0	0	9.71e-05	7.93e-05
264.124	C14H18N1O4S	CHON	14	18	1	4		1.35714	0.285714	6	0.272727	-0.571429	0.428571	0.315789	1.5	0.000159812	0.000241012	0.00025876	0.000168684	0.000159812	0.000237587	0.000168684	0.000135436	0.000156115	0.00012006	0.000123613	0.000109824	0.000135211	0.000177037	0.00022315	0.000291299	0.000196585
264.135	C13H18N3O3S	CHON	13	18	3	3		1.46154	0.230769	6	0.176471	-0.307692	0.461538	0.315789	2	0	0	0	0	0	0	0	2.13e-05	2.57e-05	2.37e-05	2.62e-05	0	0	0	0	0	0
264.161	C15H22N1O3S	CHON	15	22	1	3		1.53333	0.2	5	0.2	-0.933333	0.333333	0.217391	1.66667	0	3e-05	0	0	0	0	0	0	2.02e-05	0	1.89e-05	0	3.97e-05	6.04e-05	0.000108411	0	5.25e-05
265.01	C10H5N2O7S	CHON	10	5	2	7		0.6	0.7	9	0.777778	1.4	0.9	1.5	1.28571	0	0	4.28e-05	3.98e-05	0	0	3.98e-05	0	2.03e-05	0	0	0	0	0	0	0	0
265.014	C15H5NO5S	CHO	15	5		5		0.4	0.333333	13	0.84	0.266667	0.866667	2.16667	2.6	5.71e-05	0	0	0	5.71e-05	0	0	0	0	0	0	0	0	0	0	0	0
265.018	C12H9NO5S1	CHOS	12	9		5	1	0.833333	0.416667	8	0.529412	0.166667	0.666667	0.8	1.6	0	0	0	0	0	0	0	0	0	2.55e-05	0	0	0	0.000144713	0.000183132	0	0
265.035	C12H9NO7S	CHO	12	9		7		0.833333	0.583333	8	0.529412	0.333333	0.666667	0.8	1.14286	0.000337937	2.76e-05	7.91e-05	0.000109462	0.000337937	7.31e-05	0.000109462	8.54e-05	7.49e-05	6.93e-05	7.86e-05	0.000187796	8.44e-05	8.37e-05	0.000149205	0.000101245	0.000168845
265.039	C9H13NO7S1	CHOS	9	13		7	1	1.55556	0.777778	3	0	0.222222	0.333333	0.214286	0.428571	0	0	9.77e-05	9.85e-05	0	0	9.85e-05	7.99e-05	4.77e-05	5.78e-05	2.58e-05	4.87e-05	0	6.65e-05	0	6.99e-05	6.65e-05
265.047	C11H9N2O6S	CHON	11	9	2	6		0.909091	0.545455	8	0.5	0.727273	0.727273	0.8	1.33333	0	1.83e-05	0.000221431	0.000178389	0	6.32e-05	0.000178389	0.000128637	0.000107423	9.54e-05	9.8e-05	8.26e-05	4.01e-05	7.54e-05	0	0.000103084	0.000136046
265.051	C16H9NO4S	CHO	16	9		4		0.625	0.25	12	0.714286	-0.125	0.75	1.2	3	4.86e-05	0	0	0	4.86e-05	0	0	3.79e-05	0	0	1.87e-05	0	0	0	0.000108922	7.32e-05	7.04e-05
265.054	C13H13NO4S1	CHOS	13	13		4	1	1.07692	0.307692	7	0.4	-0.307692	0.538462	0.5	1.75	0	0	0	0	0	0	0	0	0	2.05e-05	2.2e-05	0	0	0	0	7.24e-05	0
265.062	C15H9N2O3S	CHON	15	9	2	3		0.666667	0.2	12	0.73913	0.133333	0.8	1.2	4	0	0	2.4e-05	0	0	0	0	0	0	2.28e-05	2.16e-05	0	0	0	0	0	0
265.072	C13H13NO6S	CHO	13	13		6		1.07692	0.461538	7	0.4	-0.153846	0.538462	0.5	1.16667	0.00103394	0.000105903	0.000295057	0.000376402	0.00103394	0.000153849	0.000376402	0.000370915	0.000395272	0.000367083	0.000450528	0.00044482	0.000254958	0.000377805	0.000462896	0.000446403	0.000478908
265.075	C10H17NO6S1	CHOS	10	17		6	1	1.8	0.6	2	0	-0.4	0.2	0.111111	0.333333	0.000193955	4.41e-05	0.000227931	0.000269296	0.000193955	0.000288549	0.000269296	0.00022985	0.000133139	0.000124699	0.000103647	0.000189782	0.000257864	0.000193875	0.000484645	0.00016517	0.000217075
265.083	C12H13N2O5S	CHON	12	13	2	5		1.16667	0.416667	7	0.333333	0.166667	0.583333	0.5	1.4	0.000201267	0.000151663	0.000446387	0.000460201	0.000201267	0.00017794	0.000460201	0.000354674	0.000376079	0.000288406	0.000344066	0.000196713	0.000290718	0.000366246	0.000491809	0.000464859	0.000320702
265.087	C17H13NO3S	CHO	17	13		3		0.823529	0.176471	11	0.612903	-0.470588	0.647059	0.785714	3.66667	5.27e-05	0	0	0	5.27e-05	0	0	0	0	0	0	0	0	0	0	0	0
265.093	C10H17NO8S	CHO	10	17		8		1.8	0.8	2	0	-0.2	0.2	0.111111	0.25	0	0	0	0	0	0	0	0	0	2.31e-05	0	0	5.38e-05	0	0	0	5.84e-05
265.098	C16H13N2O2S	CHON	16	13	2	2		0.875	0.125	11	0.615385	-0.25	0.6875	0.785714	5.5	0	0	0	0	0	0	0	0	0	0	2.45e-05	0	0	0	0	0	0
265.108	C14H17NO5S	CHO	14	17		5		1.28571	0.357143	6	0.304348	-0.571429	0.428571	0.333333	1.2	0.00236117	0.000308166	0.000817054	0.000903848	0.00236117	0.000318531	0.000903848	0.00105008	0.00100576	0.000970526	0.00124235	0.000824522	0.000646461	0.00143076	0.00145376	0.00138397	0.000755075
265.112	C11H21NO5S1	CHOS	11	21		5	1	2	0.454545	1	0	-0.909091	0.0909091	0.0454545	0.2	0.000143469	6.09e-05	0.000163012	0.000131951	0.000143469	0.000131825	0.000131951	6.49e-05	3.46e-05	1.83e-05	0	0	0.000170243	9.97e-05	0.000150332	0	0.00011923
265.119	C13H17N2O4S	CHON	13	17	2	4		1.38462	0.307692	6	0.222222	-0.307692	0.461538	0.333333	1.5	0.000154166	0.000169687	0.000183007	0.000168577	0.000154166	0.000289084	0.000168577	0.000144892	0.000174585	0.00023479	0.000231614	0.000224001	0.000221751	0.000340067	0.000388011	0.000298996	0.000282379
265.123	C18H17NO2S	CHO	18	17		2		1	0.111111	10	0.529412	-0.777778	0.555556	0.555556	5	0	0	0	0	0	0	0	0	0	1.98e-05	0	0	0	0	0	0	0
265.145	C15H21NO4S	CHO	15	21		4		1.46667	0.266667	5	0.230769	-0.933333	0.333333	0.227273	1.25	0.000587146	0.000592029	0.000299325	0.000340938	0.000587146	0.000915412	0.000340938	0.000540527	0.000390132	0.000309678	0.000381262	0.000530339	0.00126046	0.00188357	0.000680108	0.000612011	0.00119238
265.148	C12H25NO4S1	CHOS	12	25		4	1	2.16667	0.333333	0	0	-1.33333	0	0	0	0	0	0	0	0	0	0	0	0	0	0	0	0.0175645	0.0173521	0	0	0
265.181	C16H25NO3S	CHO	16	25		3		1.625	0.1875	4	0.172414	-1.25	0.25	0.153846	1.33333	0.000620283	0.000155585	4.44e-05	2.54e-05	0.000620283	0.00034723	2.54e-05	4.84e-05	4.62e-05	3.9e-05	4.12e-05	0.000290959	0.000289772	0.000494256	0.000372114	0.000322694	0.00010235
265.217	C17H29NO2S	CHO	17	29		2		1.76471	0.117647	3	0.125	-1.52941	0.176471	0.1	1.5	0.000101498	1.91e-05	0	0	0.000101498	6.15e-05	0	2.78e-05	0	0	0	0	0	7.62e-05	0	0	0
266.005	C9H4N3O7S	CHON	9	4	3	7		0.555556	0.777778	9	1	2	1	1.8	1.28571	0	0	0.00019748	0.000616901	0	0	0.000616901	0.000269628	0.000281083	0.000289629	0.000276725	0	0	0	0	0	0
266.013	C11H8N1O5S1	CHONS	11	8	1	5	1	0.818182	0.454545	8	0.538462	0.545455	0.727273	0.888889	1.6	0	0	3.56e-05	0	0	0	0	0	2.67e-05	1.83e-05	1.77e-05	0	0	0	0	0	0
266.031	C11H8N1O7S	CHON	11	8	1	7		0.818182	0.636364	8	0.538462	0.727273	0.727273	0.888889	1.14286	0	1.73e-05	0.000147364	0.000114522	0	0	0.000114522	7.4e-05	7.72e-05	7.89e-05	7.03e-05	0	0	0	0	0	5.97e-05
266.034	C8H12N1O7S1	CHONS	8	12	1	7	1	1.625	0.875	3	0	0.75	0.375	0.230769	0.428571	0	0	0.000231987	4.75e-05	0	0	4.75e-05	3.89e-05	0	0	0	0	0	0	0	0	0
266.042	C10H8N3O6S	CHON	10	8	3	6		0.9	0.6	8	0.5	1.2	0.8	0.888889	1.33333	0	0	7.15e-05	8.9e-05	0	0	8.9e-05	3.72e-05	5.87e-05	2.84e-05	0	0	0	5.03e-05	0	0	0
266.049	C12H12N1O4S1	CHONS	12	12	1	4	1	1.08333	0.333333	7	0.375	0	0.583333	0.538462	1.75	0	0	2.84e-05	2.91e-05	0	0	2.91e-05	2.8e-05	3.73e-05	4.35e-05	2.27e-05	0	0	0	0	0	0
266.067	C12H12N1O6S	CHON	12	12	1	6		1.08333	0.5	7	0.375	0.166667	0.583333	0.538462	1.16667	0.000288969	0.000186161	0.000490034	0.00037704	0.000288969	0.000242983	0.00037704	0.00032696	0.000326384	0.000334081	0.000325592	0.000272642	0.000269585	0.000332678	0.000294959	0.000339108	0.000669551
266.07	C9H16N1O6S1	CHONS	9	16	1	6	1	1.88889	0.666667	2	0	0	0.222222	0.117647	0.333333	0	0	6.47e-05	5.63e-05	0	0	5.63e-05	4.91e-05	2.82e-05	2.55e-05	2.23e-05	0	0	0	0	0	0
266.078	C11H12N3O5S	CHON	11	12	3	5		1.18182	0.454545	7	0.272727	0.545455	0.636364	0.538462	1.4	0	1.91e-05	0	6.66e-05	0	0	6.66e-05	7.09e-05	9.43e-05	7.17e-05	8.31e-05	0	4.83e-05	0	0	0	7.38e-05
266.082	C16H12N1O3S	CHON	16	12	1	3		0.8125	0.1875	11	0.62963	-0.25	0.6875	0.846154	3.66667	4.84e-05	0	0	0	4.84e-05	0	0	0	0	0	2.2e-05	0	0	0	0	0	0
266.093	C15H12N3O2S	CHON	15	12	3	2		0.866667	0.133333	11	0.636364	0	0.733333	0.846154	5.5	0	0	0	0	0	0	0	0	1.92e-05	0	0	0	0	0	0	0	0
266.103	C13H16N1O5S	CHON	13	16	1	5		1.30769	0.384615	6	0.263158	-0.307692	0.461538	0.352941	1.2	0.000377939	0.000267818	0.000707631	0.000423702	0.000377939	0.000249345	0.000423702	0.000379153	0.000407401	0.000420721	0.000454835	0.000207698	0.000412021	0.000577936	0.000628624	0.000534141	0.00074654
266.115	C12H16N3O4S	CHON	12	16	3	4		1.41667	0.333333	6	0.142857	0	0.5	0.352941	1.5	0	2.79e-05	7.6e-05	6.78e-05	0	0	6.78e-05	5.59e-05	7.7e-05	7.81e-05	5.21e-05	0	0	7.67e-05	0	7.26e-05	4.76e-05
266.14	C14H20N1O4S	CHON	14	20	1	4		1.5	0.285714	5	0.181818	-0.714286	0.357143	0.238095	1.25	9.37e-05	7.59e-05	7.47e-05	6.33e-05	9.37e-05	7.73e-05	6.33e-05	6.85e-05	8.13e-05	7.33e-05	8.47e-05	6.77e-05	0.000117475	0.000173212	0.000206895	0.000118601	8.79e-05
266.151	C13H20N3O3S	CHON	13	20	3	3		1.61538	0.230769	5	0.0588235	-0.461538	0.384615	0.238095	1.66667	0	0	0	7.14e-05	0	0	7.14e-05	0.000221703	0.00022445	0.000148876	0.00013359	0	0	0	0	0	0
266.176	C15H24N1O3S	CHON	15	24	1	3		1.66667	0.2	4	0.12	-1.06667	0.266667	0.16	1.33333	0	0	0	0	0	0	0	0	2.08e-05	0	0	0	0	0	0	0	0
266.997	C11H7NO6S1	CHOS	11	7		6	1	0.727273	0.545455	8	0.571429	0.545455	0.727273	1	1.33333	0	0	0	2.44e-05	0	0	2.44e-05	0	0	0	0	0	0	0	0	0	0
267.015	C11H7NO8S	CHO	11	7		8		0.727273	0.727273	8	0.571429	0.727273	0.727273	1	1	0	0	4.56e-05	2.54e-05	0	0	2.54e-05	0	2.32e-05	1.75e-05	0	0	0	0	0	0	0
267.018	C8H11NO8S1	CHOS	8	11		8	1	1.5	1	3	0	0.75	0.375	0.25	0.375	0	0	2.84e-05	0	0	0	0	0	0	0	0	0	0	0	0	0	0
267.026	C10H7N2O7S	CHON	10	7	2	7		0.8	0.7	8	0.555556	1.2	0.8	1	1.14286	0	0	0.000101798	8.82e-05	0	0	8.82e-05	3.76e-05	4.27e-05	4.12e-05	3.11e-05	0	0	0	0	0	3.15e-05
267.03	C15H7NO5S	CHO	15	7		5		0.533333	0.333333	12	0.76	0.133333	0.8	1.5	2.4	5.82e-05	3.77e-05	0	0	5.82e-05	0	0	0	0	0	0	0	0	0	0	0	0
267.033	C12H11NO5S1	CHOS	12	11		5	1	1	0.416667	7	0.411765	0	0.583333	0.583333	1.4	0	0	0	3.54e-05	0	0	3.54e-05	0	1.98e-05	3.24e-05	2.62e-05	0	0	0	0.000102618	6.97e-05	0
267.041	C14H7N2O4S	CHON	14	7	2	4		0.571429	0.285714	12	0.8	0.428571	0.857143	1.5	3	0	0	3.35e-05	4.27e-05	0	0	4.27e-05	0	0	0	0	0	0	0	0	0	0
267.051	C12H11NO7S	CHO	12	11		7		1	0.583333	7	0.411765	0.166667	0.583333	0.583333	1	0.000290315	5.3e-05	0.000159633	0.000145792	0.000290315	6.13e-05	0.000145792	0.000120208	0.000108337	0.00015536	0.000134103	0.000137383	9.35e-05	0.00012139	0.000232425	0.000173899	0.000187137
267.054	C9H15NO7S1	CHOS	9	15		7	1	1.77778	0.777778	2	0	0	0.222222	0.125	0.285714	6.35e-05	2.41e-05	0.000195114	0.000128744	6.35e-05	0	0.000128744	0.000148392	2.76e-05	3.68e-05	1.98e-05	6.31e-05	0	0	0	0	0.000252317
267.062	C11H11N2O6S	CHON	11	11	2	6		1.09091	0.545455	7	0.333333	0.545455	0.636364	0.583333	1.16667	0.000124316	8.9e-05	0.000390225	0.000326699	0.000124316	0.000127186	0.000326699	0.000194101	0.000228375	0.000160923	0.000138423	0.000324505	9.13e-05	0.000120638	0.000213234	0.000195856	0.000178833
267.066	C16H11NO4S	CHO	16	11		4		0.75	0.25	11	0.642857	-0.25	0.6875	0.916667	2.75	7.63e-05	0	2.75e-05	0	7.63e-05	0	0	2.44e-05	0	2.23e-05	2.18e-05	0	0	9.81e-05	0.00011193	6.58e-05	3.59e-05
267.078	C15H11N2O3S	CHON	15	11	2	3		0.8	0.2	11	0.652174	0	0.733333	0.916667	3.66667	6e-05	0	2.79e-05	3.5e-05	6e-05	0	3.5e-05	0	3.04e-05	1.86e-05	2.41e-05	0	0	0	0	7.4e-05	0
267.087	C13H15NO6S	CHO	13	15		6		1.23077	0.461538	6	0.3	-0.307692	0.461538	0.375	1	0.000998924	0.000333662	0.0010206	0.000903822	0.000998924	0.000230852	0.000903822	0.000831417	0.000754778	0.00111998	0.00114456	0.000635019	0.000501638	0.000642812	0.000812894	0.000725144	0.000763616
267.091	C10H19NO6S1	CHOS	10	19		6	1	2	0.6	1	0	-0.6	0.1	0.05	0.166667	0.000164844	5.07e-05	0.000239609	0.000204394	0.000164844	7.75e-05	0.000204394	0.000166797	8.29e-05	4.79e-05	3.3e-05	0.000178407	0.000201444	0.000165783	0.00025643	0.000150117	0.000216625
267.099	C12H15N2O5S	CHON	12	15	2	5		1.33333	0.416667	6	0.2	0	0.5	0.375	1.2	0.000162652	0.000197021	0.000546281	0.000371243	0.000162652	0.00021333	0.000371243	0.000249104	0.000270664	0.000232177	0.000247846	0.000174644	0.000251698	0.000349289	0.000369478	0.000257603	0.000307687
267.103	C17H15NO3S	CHO	17	15		3		0.941176	0.176471	10	0.548387	-0.588235	0.588235	0.625	3.33333	7.55e-05	0	0	0	7.55e-05	0	0	2.11e-05	0	0	3.22e-05	0	0	5.79e-05	0	0	0
267.114	C16H15N2O2S	CHON	16	15	2	2		1	0.125	10	0.538462	-0.375	0.625	0.625	5	0.000142802	1.84e-05	0	0	0.000142802	6.88e-05	0	2.2e-05	0	0	0	0.000140477	0	5.53e-05	0	6.79e-05	2.97e-05
267.124	C14H19NO5S	CHO	14	19		5		1.42857	0.357143	5	0.217391	-0.714286	0.357143	0.25	1	0.00073322	0.000787382	0.00376761	0.00273836	0.00073322	0.000812331	0.00273836	0.00419628	0.00199323	0.00172288	0.00134112	0.000681067	0.000970111	0.0017674	0.00144734	0.00136618	0.00249915
267.127	C11H23NO5S1	CHOS	11	23		5	1	2.18182	0.454545	0	0	-1.09091	0	0	0	5.4e-05	0	0	0	5.4e-05	0	0	0	0	0	0	0	7.13e-05	0	0.000120288	0	3.96e-05
267.135	C13H19N2O4S	CHON	13	19	2	4		1.53846	0.307692	5	0.111111	-0.461538	0.384615	0.25	1.25	0	3.02e-05	6.81e-05	4.85e-05	0	0	4.85e-05	3.61e-05	4.37e-05	4.28e-05	3.66e-05	0	9.58e-05	0.000118398	0	9.48e-05	0.000104621
267.139	C18H19NO2S	CHO	18	19		2		1.11111	0.111111	9	0.470588	-0.888889	0.5	0.45	4.5	4.94e-05	0	0	0	4.94e-05	0	0	0	0	3.01e-05	3.05e-05	0	0	0	0	0	0
267.16	C15H23NO4S	CHO	15	23		4		1.6	0.266667	4	0.153846	-1.06667	0.266667	0.166667	1	0.000755732	0.000741538	0.000471404	0.000220543	0.000755732	0.000715316	0.000220543	0.000348248	0.00019532	0.000202397	0.000230219	0.000841196	0.000694024	0.000641716	0.000584996	0.000671573	0.00119649
267.171	C14H23N2O3S	CHON	14	23	2	3		1.71429	0.214286	4	0.047619	-0.857143	0.285714	0.166667	1.33333	0	0	0	0	0	0	0	0	0	0	0	0	0	5.05e-05	0	0	0
267.175	C19H23NO1S	CHO	19	23		1		1.26316	0.0526316	8	0.405405	-1.15789	0.421053	0.333333	8	0	4.19e-05	0	0	0	0	0	0	0	0	0	4.91e-05	0	0	0	0	0
267.197	C16H27NO3S	CHO	16	27		3		1.75	0.1875	3	0.103448	-1.375	0.1875	0.107143	1	0.003458	0.00163638	0.000165678	7.52e-05	0.003458	0.00338473	7.52e-05	0.000118821	0.000106688	0.000161216	0.000172036	0.0021021	0.00109228	0.00209835	0	0.00155306	0.000252533
267.233	C17H31NO2S	CHO	17	31		2		1.88235	0.117647	2	0.0625	-1.64706	0.117647	0.0625	1	0.000117917	2.4e-05	0	0	0.000117917	4.57e-05	0	0	0	0	0	4.97e-05	4.95e-05	0	0	0	2.98e-05
267.992	C10H6N1O6S1	CHONS	10	6	1	6	1	0.7	0.6	8	0.6	1	0.8	1.14286	1.33333	0	0	4.01e-05	5.47e-05	0	0	5.47e-05	3.19e-05	2.24e-05	3.5e-05	0	0.000193846	0	0	0	0	0
268.01	C10H6N1O8S	CHON	10	6	1	8		0.7	0.8	8	0.6	1.2	0.8	1.14286	1	0	0	2.97e-05	4.67e-05	0	0	4.67e-05	0	2.88e-05	0	2.13e-05	0	0	0	0	0	0
268.013	C7H10N1O8S1	CHONS	7	10	1	8	1	1.57143	1.14286	3	0	1.42857	0.428571	0.272727	0.375	0	0	3.17e-05	0	0	0	0	0	0	0	0	0	0	0	0	0	0
268.025	C14H6N1O5S	CHON	14	6	1	5		0.5	0.357143	12	0.809524	0.428571	0.857143	1.71429	2.4	4.87e-05	0	0	0	4.87e-05	0	0	2.12e-05	0	0	0	0	0	0	0.000112281	0	0
268.029	C11H10N1O5S1	CHONS	11	10	1	5	1	1	0.454545	7	0.384615	0.363636	0.636364	0.636364	1.4	0	2.04e-05	8e-05	6.8e-05	0	0	6.8e-05	5.39e-05	5.32e-05	3.58e-05	4.67e-05	0	5.8e-05	6.14e-05	0.000122325	7.32e-05	4.25e-05
268.036	C13H6N3O4S	CHON	13	6	3	4		0.538462	0.307692	12	0.875	0.769231	0.923077	1.71429	3	0	0	2.78e-05	2.95e-05	0	0	2.95e-05	0	2.46e-05	2.23e-05	0	0	0	0	0	0	0
268.046	C11H10N1O7S	CHON	11	10	1	7		1	0.636364	7	0.384615	0.545455	0.636364	0.636364	1	0.000127035	0.000119336	0.000400265	0.000379433	0.000127035	0.000127689	0.000379433	0.000336482	0.000194998	0.000141967	0.000135804	0.000118534	0.000148365	0.000151523	0.000185691	0.000139273	0.000520964
268.058	C10H10N3O6S	CHON	10	10	3	6		1.1	0.6	7	0.25	1	0.7	0.636364	1.16667	0	1.69e-05	0.000148365	0.000115579	0	0	0.000115579	7.98e-05	7.18e-05	5.44e-05	4.84e-05	5.15e-05	0	0	0	0	5.13e-05
268.062	C15H10N1O4S	CHON	15	10	1	4		0.733333	0.266667	11	0.666667	0	0.733333	1	2.75	5.6e-05	0	2.8e-05	0	5.6e-05	0	0	4.77e-05	5.21e-05	4.2e-05	4.1e-05	0	0	6.27e-05	0	7.77e-05	3.01e-05
268.065	C12H14N1O4S1	CHONS	12	14	1	4	1	1.25	0.333333	6	0.25	-0.166667	0.5	0.4	1.5	0	0	0	0	0	0	0	0	0	3.11e-05	0	0	0	7.12e-05	0	6.87e-05	0
268.073	C14H10N3O3S	CHON	14	10	3	3		0.785714	0.214286	11	0.684211	0.285714	0.785714	1	3.66667	0	0	0	2.77e-05	0	0	2.77e-05	2.87e-05	0	0	0	0	0	0	0	0	0
268.083	C12H14N1O6S	CHON	12	14	1	6		1.25	0.5	6	0.25	0	0.5	0.4	1	0.000305718	0.000353734	0.000701812	0.000790472	0.000305718	0.000563112	0.000790472	0.000609878	0.000598917	0.000499697	0.000555166	0.000628062	0.00071461	0.00101189	0.000763108	0.000681015	0.000546931
268.086	C9H18N1O6S1	CHONS	9	18	1	6	1	2.11111	0.666667	1	0	-0.222222	0.111111	0.0526316	0.166667	0	0	2.47e-05	0	0	0	0	0	0	0	0	0	0	0	0	0	0
268.094	C11H14N3O5S	CHON	11	14	3	5		1.36364	0.454545	6	0.0909091	0.363636	0.545455	0.4	1.2	0	0.000140361	0	0.000130977	0	4.6e-05	0.000130977	0.000116756	7.66e-05	5.47e-05	5.2e-05	6.85e-05	6.9e-05	7.39e-05	0	0	0.00075525
268.098	C16H14N1O3S	CHON	16	14	1	3		0.9375	0.1875	10	0.555556	-0.375	0.625	0.666667	3.33333	6.06e-05	0	0	0	6.06e-05	0	0	3.93e-05	2.14e-05	3.31e-05	3.29e-05	0	4.16e-05	6.8e-05	0.000110432	6.9e-05	4.54e-05
268.109	C15H14N3O2S	CHON	15	14	3	2		1	0.133333	10	0.545455	-0.133333	0.666667	0.666667	5	0	0	0	0	0	0	0	0	2.09e-05	2.54e-05	2.32e-05	0	0	0	0	0	0
268.119	C13H18N1O5S	CHON	13	18	1	5		1.46154	0.384615	5	0.157895	-0.461538	0.384615	0.263158	1	0.000232337	0.000175715	0.000399992	0.000386087	0.000232337	0.000243842	0.000386087	0.000374	0.000328607	0.000310568	0.000326123	0.000170933	0.000238961	0.000346997	0.000331418	0.000327548	0.000349487
268.13	C12H18N3O4S	CHON	12	18	3	4		1.58333	0.333333	5	0	-0.166667	0.416667	0.263158	1.25	0	0	0	3.27e-05	0	4.61e-05	3.27e-05	3.14e-05	2.44e-05	1.77e-05	2.9e-05	0	0	6.93e-05	0	0	0
268.155	C14H22N1O4S	CHON	14	22	1	4		1.64286	0.285714	4	0.0909091	-0.857143	0.285714	0.173913	1	0.000110239	2.48e-05	3.32e-05	0	0.000110239	0	0	2.92e-05	2.05e-05	2.64e-05	1.95e-05	6.66e-05	7.43e-05	0.000109037	9.92e-05	0	5.19e-05
269.013	C11H9NO6S1	CHOS	11	9		6	1	0.909091	0.545455	7	0.428571	0.363636	0.636364	0.7	1.16667	0	0	3.15e-05	5.03e-05	0	0	5.03e-05	4.71e-05	2.97e-05	3.14e-05	3.85e-05	0	0	0	0	7.5e-05	3.5e-05
269.02	C13H5N2O5S	CHON	13	5	2	5		0.461538	0.384615	12	0.882353	0.769231	0.923077	2	2.4	0	0	0	0	0	0	0	0	0	0	0	0	0	0	0	7.81e-05	0
269.03	C11H9NO8S	CHO	11	9		8		0.909091	0.727273	7	0.428571	0.545455	0.636364	0.7	0.875	0	1.7e-05	3.25e-05	4.14e-05	0	0	4.14e-05	3.72e-05	2.55e-05	2.28e-05	1.86e-05	0	0	0	0	0	3.93e-05
269.042	C10H9N2O7S	CHON	10	9	2	7		1	0.7	7	0.333333	1	0.7	0.7	1	0	0	0.000135081	0.000123086	0	0	0.000123086	9.65e-05	9.69e-05	9.57e-05	9.07e-05	0	0	0	0	0	4.86e-05
269.046	C15H9NO5S	CHO	15	9		5		0.666667	0.333333	11	0.68	0	0.733333	1.1	2.2	7.45e-05	4.12e-05	0	2.92e-05	7.45e-05	0	2.92e-05	3.41e-05	3.33e-05	3.86e-05	2.4e-05	0	0	7.3e-05	0.000229411	0.000111859	3.9e-05
269.049	C12H13NO5S1	CHOS	12	13		5	1	1.16667	0.416667	6	0.294118	-0.166667	0.5	0.428571	1.2	0.000111797	0.000108995	9.36e-05	5.61e-05	0.000111797	0	5.61e-05	6.47e-05	6.33e-05	8.34e-05	5.48e-05	6.38e-05	0.000159805	0.000116907	0.00020183	9.76e-05	0.000155847
269.057	C14H9N2O4S	CHON	14	9	2	4		0.714286	0.285714	11	0.7	0.285714	0.785714	1.1	2.75	0	0	4.05e-05	2.89e-05	0	0	2.89e-05	3.28e-05	4.02e-05	3.76e-05	3.35e-05	0	0	0	0	0	0
269.067	C12H13NO7S	CHO	12	13		7		1.16667	0.583333	6	0.294118	0	0.5	0.428571	0.857143	0.000585589	0.000118923	0.000439446	0.00040082	0.000585589	0.000132571	0.00040082	0.000411445	0.000447323	0.000605343	0.000619532	0.000290283	0.000290269	0.000352305	0.00061937	0.000458965	0.000374081
269.07	C9H17NO7S1	CHOS	9	17		7	1	2	0.777778	1	0	-0.222222	0.111111	0.0555556	0.142857	0	0	3.72e-05	4.26e-05	0	0	4.26e-05	3.01e-05	0	0	0	0	0	0	0	0	7.54e-05
269.078	C11H13N2O6S	CHON	11	13	2	6		1.27273	0.545455	6	0.166667	0.363636	0.545455	0.428571	1	7.36e-05	0.000125273	0.000454053	0.000289816	7.36e-05	0.000114273	0.000289816	0.000244162	0.000251754	0.000225394	0.000189558	0.000310201	0.000159774	0.000227028	0.000299894	0.000242761	0.000430931
269.082	C16H13NO4S	CHO	16	13		4		0.875	0.25	10	0.571429	-0.375	0.625	0.714286	2.5	0.000101957	3.52e-05	8.28e-05	8.21e-05	0.000101957	0	8.21e-05	0.000127159	9.43e-05	5.4e-05	6.5e-05	6.72e-05	0	0.000105664	0.000247794	0.000111873	7.83e-05
269.085	C13H17NO4S1	CHOS	13	17		4	1	1.38462	0.307692	5	0.2	-0.615385	0.384615	0.277778	1.25	6.48e-05	0	0	0	6.48e-05	0	0	0	0	0	0	5.35e-05	0	0	0	0.000258448	0
269.093	C15H13N2O3S	CHON	15	13	2	3		0.933333	0.2	10	0.565217	-0.133333	0.666667	0.714286	3.33333	0.000228807	0.000100567	6.75e-05	6.74e-05	0.000228807	0.000141939	6.74e-05	7.79e-05	0.000118795	0.000113329	9.84e-05	0.000220008	0.000134784	0.000167696	0.000236212	0.000277555	0.000159832
269.103	C13H17NO6S	CHO	13	17		6		1.38462	0.461538	5	0.2	-0.461538	0.384615	0.277778	0.833333	0.00103481	0.000469772	0.00157774	0.00137342	0.00103481	0.000301729	0.00137342	0.00175821	0.00175456	0.00232715	0.00235931	0.000557684	0.000719399	0.00129495	0.00136745	0.00113973	0.00143215
269.106	C10H21NO6S1	CHOS	10	21		6	1									0	0	0	0	0	0	0	0	0	0	0	0	0	0	0	0	3.45e-05
269.114	C12H17N2O5S	CHON	12	17	2	5		1.5	0.416667	5	0.0666667	-0.166667	0.416667	0.277778	1	7.41e-05	7.06e-05	0.000281356	0.000217423	7.41e-05	0.000132266	0.000217423	0.000310723	0.00026522	0.000275	0.000206616	0.000149143	0.000168267	0.00019412	0.000188179	8.79e-05	0.000253057
269.118	C17H17NO3S	CHO	17	17		3		1.05882	0.176471	9	0.483871	-0.705882	0.529412	0.5	3	0	2.02e-05	2.41e-05	3.65e-05	0	0	3.65e-05	0.000135177	0.000153892	0.000212487	0.000255466	0	0	8.7e-05	0.000110963	8.74e-05	7.32e-05
269.122	C14H21NO3S1	CHOS	14	21		3	1	1.57143	0.214286	4	0.130435	-1	0.285714	0.181818	1.33333	5.27e-05	0	0	0	5.27e-05	0	0	0	0	0	0	0	0	0	0	0	0
269.13	C16H17N2O2S	CHON	16	17	2	2		1.125	0.125	9	0.461538	-0.5	0.5625	0.5	4.5	0.000597846	6.04e-05	3.28e-05	4.19e-05	0.000597846	0.00031273	4.19e-05	5.75e-05	5.36e-05	9.76e-05	9.55e-05	0.000439903	0.000132714	0.000138319	9.87e-05	0	5.24e-05
269.139	C14H21NO5S	CHO	14	21		5		1.57143	0.357143	4	0.130435	-0.857143	0.285714	0.181818	0.8	0.000978578	0.00147763	0.00162696	0.000981365	0.000978578	0.00159959	0.000981365	0.00160312	0.00168173	0.00186097	0.0019578	0.00118988	0.00159174	0.00323285	0.00220418	0.00164302	0.00183039
269.151	C13H21N2O4S	CHON	13	21	2	4		1.69231	0.307692	4	0	-0.615385	0.307692	0.181818	1	0	4.62e-05	4.86e-05	2.86e-05	0	4.38e-05	2.86e-05	2.39e-05	2.09e-05	0	0	9.34e-05	0.000424104	0	0	0	7.73e-05
269.155	C18H21NO2S	CHO	18	21		2		1.22222	0.111111	8	0.411765	-1	0.444444	0.363636	4	9.21e-05	3.79e-05	0	0	9.21e-05	0	0	5.92e-05	6.49e-05	6.58e-05	0.00011831	0	0	0.00012188	0.000174741	0.000107388	0
269.176	C15H25NO4S	CHO	15	25		4		1.73333	0.266667	3	0.0769231	-1.2	0.2	0.115385	0.75	0.000514226	0.000696607	0.00016146	9.55e-05	0.000514226	0.000199119	9.55e-05	0.000170727	0.00018777	7.24e-05	7.57e-05	0.000296082	0.000259138	0.000345257	0.000215666	0.000181344	0.000291783
269.191	C19H25NO1S	CHO	19	25		1		1.36842	0.0526316	7	0.351351	-1.26316	0.368421	0.269231	7	0	7.96e-05	0	0	0	0	0	0	0	0	0	4.48e-05	0	0	0	0	0
269.212	C16H29NO3S	CHO	16	29		3		1.875	0.1875	2	0.0344828	-1.5	0.125	0.0666667	0.666667	0.00307134	5.81e-05	0	0	0.00307134	0.00411965	0	0	0	0	0	0.00310413	0.000165492	0.000432546	0	7.03e-05	8.75e-05
269.249	C17H33NO2S	CHO	17	33		2		2	0.117647	1	0	-1.76471	0.0588235	0.0294118	0.5	0.000308189	2.04e-05	0	0	0.000308189	0	0	0	0	0	0	7.23e-05	0.000146129	0	0	0	0
270.008	C10H8N1O6S1	CHONS	10	8	1	6	1	0.9	0.6	7	0.4	0.8	0.7	0.777778	1.16667	0	0	0	3.82e-05	0	0	3.82e-05	2.33e-05	0	1.8e-05	0	0	3.73e-05	0	0	0	0
270.026	C10H8N1O8S	CHON	10	8	1	8		0.9	0.8	7	0.4	1	0.7	0.777778	0.875	0	0	5.57e-05	5.81e-05	0	0	5.81e-05	2.9e-05	2.41e-05	2.26e-05	2.3e-05	0	0	0	0	0	3.13e-05
270.037	C9H8N3O7S	CHON	9	8	3	7		1	0.777778	7	0.2	1.55556	0.777778	0.777778	1	0	0	4.07e-05	2.87e-05	0	0	2.87e-05	2.23e-05	0	1.88e-05	0	0	0	0	0	0	0
270.041	C14H8N1O5S	CHON	14	8	1	5		0.642857	0.357143	11	0.714286	0.285714	0.785714	1.22222	2.2	0	0	4.31e-05	4.1e-05	0	0	4.1e-05	0	2.35e-05	2.34e-05	2.82e-05	0	0	0	0	6.88e-05	0
270.044	C11H12N1O5S1	CHONS	11	12	1	5	1	1.18182	0.454545	6	0.230769	0.181818	0.545455	0.461538	1.2	0	3.53e-05	9.78e-05	0.000111008	0	0	0.000111008	8.26e-05	8.29e-05	7.26e-05	6.78e-05	6.37e-05	8.02e-05	8.09e-05	0.000144951	0.000159831	0.000487519
270.052	C13H8N3O4S	CHON	13	8	3	4		0.692308	0.307692	11	0.75	0.615385	0.846154	1.22222	2.75	0	0	2.42e-05	3.19e-05	0	0	3.19e-05	2.1e-05	0	2.03e-05	2.24e-05	0	0	0	0	0	0
270.062	C11H12N1O7S	CHON	11	12	1	7		1.18182	0.636364	6	0.230769	0.363636	0.545455	0.461538	0.857143	0.000152456	0.000278031	0.00861665	0.00881289	0.000152456	0.000360983	0.00881289	0.00290131	0.00201022	0.000224648	0.000205821	0.000508368	0.000410276	0.000554336	0.000399696	0.000189147	0.00158705
270.073	C10H12N3O6S	CHON	10	12	3	6		1.3	0.6	6	0	0.8	0.6	0.461538	1	0	0	0.00015639	0.000159097	0	0	0.000159097	0.000102911	0.000163784	1.82e-05	0	0	0	0	0	0	9.18e-05
270.077	C15H12N1O4S	CHON	15	12	1	4		0.866667	0.266667	10	0.583333	-0.133333	0.666667	0.769231	2.5	7.6e-05	2.14e-05	5.81e-05	3.88e-05	7.6e-05	0	3.88e-05	4.15e-05	6.32e-05	6.07e-05	7.02e-05	0	5.76e-05	5.59e-05	0.000100009	0.000106152	5.05e-05
270.081	C12H16N1O4S1	CHONS	12	16	1	4	1	1.41667	0.333333	5	0.125	-0.333333	0.416667	0.294118	1.25	0	0	0	3.46e-05	0	0	3.46e-05	0	0	0	0	0	0	0	0	0	0
270.088	C14H12N3O3S	CHON	14	12	3	3		0.928571	0.214286	10	0.578947	0.142857	0.714286	0.769231	3.33333	0	2.2e-05	3.52e-05	2.95e-05	0	0	2.95e-05	4.67e-05	2.9e-05	3.96e-05	4.8e-05	6.03e-05	5.02e-05	5.63e-05	0	6.74e-05	4.63e-05
270.098	C12H16N1O6S	CHON	12	16	1	6		1.41667	0.5	5	0.125	-0.166667	0.416667	0.294118	0.833333	0.000438594	0.000242872	0.00108278	0.000710499	0.000438594	0.000631426	0.000710499	0.000471859	0.000352628	0.000308415	0.000310208	0.000583553	0.000420993	0.000399682	0.000432282	0.000350886	0.000458534
270.11	C11H16N3O5S	CHON	11	16	3	5		1.54545	0.454545	5	0	0.181818	0.454545	0.294118	1	9.08e-05	0.000108357	0.000135234	7.35e-05	9.08e-05	0.000133318	7.35e-05	5.37e-05	6.81e-05	3.62e-05	3.43e-05	0.000199954	0.0001661	5.52e-05	0	0	0.000418889
270.114	C16H16N1O3S	CHON	16	16	1	3		1.0625	0.1875	9	0.481481	-0.5	0.5625	0.529412	3	6.18e-05	2.21e-05	3.2e-05	2.95e-05	6.18e-05	5.94e-05	2.95e-05	2.5e-05	2.85e-05	4.15e-05	4.23e-05	0	4.5e-05	4.94e-05	0	0.000102687	3.53e-05
270.125	C15H16N3O2S	CHON	15	16	3	2		1.13333	0.133333	9	0.454545	-0.266667	0.6	0.529412	4.5	0	0	0	0	0	0	0	0	0	2.65e-05	2.18e-05	0	0	4.92e-05	0	0	0
270.135	C13H20N1O5S	CHON	13	20	1	5		1.61538	0.384615	4	0.0526316	-0.615385	0.307692	0.190476	0.8	0.00012419	0.000100387	0.000164968	8.58e-05	0.00012419	0.000169824	8.58e-05	8.74e-05	6.63e-05	5.37e-05	5.45e-05	9.6e-05	0.000130857	0.000145257	0.000126818	6.31e-05	0.000166624
270.146	C12H20N3O4S	CHON	12	20	3	4		1.75	0.333333	4	0	-0.333333	0.333333	0.190476	1	0	0	0	0	0	5.14e-05	0	0	0	0	3.12e-05	0	0	0	0	0	0
270.171	C14H24N1O4S	CHON	14	24	1	4		1.78571	0.285714	3	0	-1	0.214286	0.12	0.75	7.77e-05	4.29e-05	0	0	7.77e-05	0	0	0	0	0	0	0	0	9.16e-05	0	0	0
270.992	C10H7NO7S1	CHOS	10	7		7	1	0.8	0.7	7	0.454545	0.8	0.7	0.875	1	0	0	0	2.42e-05	0	0	2.42e-05	2.17e-05	0	0	0	0	0	0	0	0	0
271.021	C9H7N2O8S	CHON	9	7	2	8		0.888889	0.888889	7	0.333333	1.55556	0.777778	0.875	0.875	0	0	4.71e-05	5.42e-05	0	0	5.42e-05	0	3.78e-05	0	0	0	0	0	0	0	0
271.025	C14H7NO6S	CHO	14	7		6		0.571429	0.428571	11	0.727273	0.285714	0.785714	1.375	1.83333	0	0	0	0	0	0	0	0	0	1.99e-05	0	0	0	8.02e-05	0	0	0
271.028	C11H11NO6S1	CHOS	11	11		6	1	1.09091	0.545455	6	0.285714	0.181818	0.545455	0.5	1	6.15e-05	1.81e-05	8.37e-05	0.000102906	6.15e-05	6.88e-05	0.000102906	9.2e-05	6.3e-05	6.13e-05	7.08e-05	9e-05	6.03e-05	0.000115468	0.000168018	0.00012918	6.45e-05
271.036	C13H7N2O5S	CHON	13	7	2	5		0.615385	0.384615	11	0.764706	0.615385	0.846154	1.375	2.2	0	0	3.44e-05	4.02e-05	0	0	4.02e-05	3.08e-05	1.95e-05	2.23e-05	4.2e-05	5.6e-05	0	0	0	9.54e-05	0
271.046	C11H11NO8S	CHO	11	11		8		1.09091	0.727273	6	0.285714	0.363636	0.545455	0.5	0.75	9.17e-05	3.19e-05	0.000144798	0.00023171	9.17e-05	4.51e-05	0.00023171	0.000146087	0.000117662	0.000118119	0.000126719	9.35e-05	8.96e-05	0.000109908	0.000168595	0.000123069	9.56e-05
271.049	C8H15NO8S1	CHOS	8	15		8	1									0	0	0	0	0	0	0	0	0	0	0	0	0	0	0	0	0.000265517
271.057	C10H11N2O7S	CHON	10	11	2	7		1.2	0.7	6	0.111111	0.8	0.6	0.5	0.857143	0.000155202	3.56e-05	0.00020553	0.000195082	0.000155202	9.9e-05	0.000195082	0.000124358	9.52e-05	5.07e-05	3.54e-05	0.000323411	6.33e-05	0	0	6.86e-05	9.85e-05
271.061	C15H11NO5S	CHO	15	11		5		0.8	0.333333	10	0.6	-0.133333	0.666667	0.833333	2	0.00013978	2.33e-05	4.09e-05	5.35e-05	0.00013978	0	5.35e-05	6.56e-05	8.81e-05	6.84e-05	6.7e-05	5.84e-05	5.94e-05	0.000137313	0.000155382	0.000132833	6.1e-05
271.065	C12H15NO5S1	CHOS	12	15		5	1	1.33333	0.416667	5	0.176471	-0.333333	0.416667	0.3125	1	0.000471282	0.000378044	0	0	0.000471282	0	0	0	0	0.000175302	0.000190562	0.000218254	0.00102881	0.000461537	0.00109526	0.00103525	0.00145765
271.072	C14H11N2O4S	CHON	14	11	2	4		0.857143	0.285714	10	0.6	0.142857	0.714286	0.833333	2.5	0.000112593	6.48e-05	0.000105543	0.000130558	0.000112593	0.000127936	0.000130558	8.74e-05	0.000104256	0.000104916	0.000102571	8.73e-05	8.76e-05	0.000129912	0.000134702	0.000123394	0.000104535
271.082	C12H15NO7S	CHO	12	15		7		1.33333	0.583333	5	0.176471	-0.166667	0.416667	0.3125	0.714286	0.000749329	0.000262618	0.00115743	0.00144393	0.000749329	0.000188249	0.00144393	0.0011499	0.00103805	0.0011905	0.0012488	0.000346138	0.000545328	0.000939077	0.000985331	0.000987841	0.000583805
271.086	C9H19NO7S1	CHOS	9	19		7	1	2.22222	0.777778	0	0	-0.444444	0	0	0	0	0	0	0	0	0	0	0	0	0	0	0	3.92e-05	0	0	0	0
271.094	C11H15N2O6S	CHON	11	15	2	6		1.45455	0.545455	5	0	0.181818	0.454545	0.3125	0.833333	8.49e-05	0.000112436	0.000430943	0.000334646	8.49e-05	0.000126922	0.000334646	0.000231574	0.000204934	0.000150768	0.000151954	0.000179105	0.000513366	0.000269103	0.000248059	0.00015012	0.000205801
271.098	C16H15NO4S	CHO	16	15		4		1	0.25	9	0.5	-0.5	0.5625	0.5625	2.25	0.000657756	3.67e-05	7.66e-05	0.000107427	0.000657756	6.54e-05	0.000107427	0.000117968	0.000114036	0.000132938	0.000141911	0.000231179	0.000226011	0.000356342	0.000256329	0.000181869	0.000112672
271.101	C13H19NO4S1	CHOS	13	19		4	1	1.53846	0.307692	4	0.1	-0.769231	0.307692	0.2	1	9.86e-05	0	0	0	9.86e-05	0	0	0	0	0	0	0	0	0	0	8.83e-05	0
271.109	C15H15N2O3S	CHON	15	15	2	3		1.06667	0.2	9	0.478261	-0.266667	0.6	0.5625	3	0.000495353	0.00026467	0.000137644	0.000123973	0.000495353	0.000331677	0.000123973	0.000165798	0.000197084	0.00016867	0.000212906	0.000356709	0.000481323	0.000784371	0.000664133	0.000627381	0.000386761
271.119	C13H19NO6S	CHO	13	19		6		1.53846	0.461538	4	0.1	-0.615385	0.307692	0.2	0.666667	0.00188352	0.00081563	0.00193765	0.00217986	0.00188352	0.000942731	0.00217986	0.00232863	0.00155214	0.00165642	0.00192039	0.00131442	0.00148559	0.00219038	0.00177482	0.00174666	0.00148394
271.13	C12H19N2O5S	CHON	12	19	2	5		1.66667	0.416667	4	0	-0.333333	0.333333	0.2	0.8	7.11e-05	0.000154336	0.000102446	6.96e-05	7.11e-05	0.000142336	6.96e-05	8.59e-05	6.13e-05	8.45e-05	6.83e-05	7.03e-05	8.86e-05	8.83e-05	0	0	4.95e-05
271.134	C17H19NO3S	CHO	17	19		3		1.17647	0.176471	8	0.419355	-0.823529	0.470588	0.4	2.66667	8.47e-05	4.01e-05	2.71e-05	4.68e-05	8.47e-05	0.000118124	4.68e-05	9.79e-05	7.87e-05	0.000101735	0.000171037	0	6.58e-05	0.000158723	0.000167074	0.000129324	3.77e-05
271.145	C16H19N2O2S	CHON	16	19	2	2		1.25	0.125	8	0.384615	-0.625	0.5	0.4	4	0.000411277	4.69e-05	0	0	0.000411277	0.000151738	0	3.15e-05	2.63e-05	3.71e-05	3.89e-05	0.000305551	7.12e-05	9.1e-05	0	0	6.95e-05
271.155	C14H23NO5S	CHO	14	23		5		1.71429	0.357143	3	0.0434783	-1	0.214286	0.125	0.6	0.000865794	0.000802151	0.000734778	0.000620795	0.000865794	0.0013705	0.000620795	0.000990078	0.000393776	0.000319313	0.000373956	0.000735415	0.00116182	0.00120414	0.00066888	0.000575119	0.000657708
271.166	C13H23N2O4S	CHON	13	23	2	4		1.84615	0.307692	3	0	-0.769231	0.230769	0.125	0.75	0	0	0	0	0	0	0	0	0	0	0	6.49e-05	0	0	0	0	0
271.17	C18H23NO2S	CHO	18	23		2		1.33333	0.111111	7	0.352941	-1.11111	0.388889	0.291667	3.5	0.000136638	6.21e-05	2.87e-05	0	0.000136638	0.000112969	0	0	2.72e-05	2.94e-05	4.21e-05	0.000109374	0	0.000144056	0.000125069	8.58e-05	0
271.191	C15H27NO4S	CHO	15	27		4		1.86667	0.266667	2	0	-1.33333	0.133333	0.0714286	0.5	0.000917057	0.00255773	4.53e-05	0	0.000917057	0.000305136	0	3.03e-05	3.1e-05	2.7e-05	0	0.00056521	0.000302432	0.000475122	0.000158516	0.000119152	0.00022203
271.207	C19H27NO1S	CHO	19	27		1		1.47368	0.0526316	6	0.297297	-1.36842	0.315789	0.214286	6	5.03e-05	0	0	0	5.03e-05	0	0	0	0	0	0	4.49e-05	0	0	0	0	0
271.228	C16H31NO3S	CHO	16	31		3		2	0.1875	1	0	-1.625	0.0625	0.03125	0.333333	0.00554918	5.53e-05	0	0	0.00554918	0.00351849	0	0	0	0	0	0.00461321	0.000374398	0.000814071	0	0.000158686	0.000309319
272.02	C13H6N1O6S	CHON	13	6	1	6		0.538462	0.461538	11	0.777778	0.615385	0.846154	1.57143	1.83333	0	0	3.59e-05	0	0	0	0	2.22e-05	0	1.9e-05	1.86e-05	0	0	0	0	0	0
272.023	C10H10N1O6S1	CHONS	10	10	1	6	1	1.1	0.6	6	0.2	0.6	0.6	0.545455	1	0	0	7.04e-05	7.06e-05	0	0	7.06e-05	5.16e-05	6.17e-05	5.84e-05	4.53e-05	0	9.98e-05	9.7e-05	0.00014681	7.41e-05	4.4e-05
272.031	C12H6N3O5S	CHON	12	6	3	5		0.583333	0.416667	11	0.846154	1	0.916667	1.57143	2.2	0	0	3.71e-05	3.02e-05	0	0	3.02e-05	2.14e-05	3.68e-05	2.6e-05	2.98e-05	0	0	0	0	0	0
272.041	C10H10N1O8S	CHON	10	10	1	8		1.1	0.8	6	0.2	0.8	0.6	0.545455	0.75	0	5.18e-05	0.000429326	0.000325196	0	6.56e-05	0.000325196	0.000197956	6.63e-05	4.32e-05	3.54e-05	4.54e-05	5.77e-05	0	0	6.93e-05	0.00043586
272.052	C9H10N3O7S	CHON	9	10	3	7		1.22222	0.777778	6	0	1.33333	0.666667	0.545455	0.857143	0	0	3.78e-05	4.33e-05	0	0	4.33e-05	0	2.38e-05	0	0	0	0	0	0	0	0
272.056	C14H10N1O5S	CHON	14	10	1	5		0.785714	0.357143	10	0.619048	0.142857	0.714286	0.909091	2	7.75e-05	1.94e-05	0.000107835	0.000101724	7.75e-05	0	0.000101724	9.45e-05	7.5e-05	9.79e-05	7.99e-05	4.71e-05	0	9.14e-05	0	0	6.56e-05
272.06	C11H14N1O5S1	CHONS	11	14	1	5	1	1.36364	0.454545	5	0.0769231	0	0.454545	0.333333	1	0	2e-05	5.92e-05	5.74e-05	0	0	5.74e-05	5.86e-05	6.11e-05	6.82e-05	6.31e-05	0	9.82e-05	8.87e-05	0.000109126	0.000101654	5.84e-05
272.068	C13H10N3O4S	CHON	13	10	3	4		0.846154	0.307692	10	0.625	0.461538	0.769231	0.909091	2.5	0	0	5.17e-05	0	0	0	0	6.59e-05	5.27e-05	7.27e-05	5.96e-05	5e-05	0.000143374	8.8e-05	0.000159941	0.000126578	0.000211841
272.078	C11H14N1O7S	CHON	11	14	1	7		1.36364	0.636364	5	0.0769231	0.181818	0.454545	0.333333	0.714286	0.000106158	0.000165786	0.00105628	0.00071086	0.000106158	0.000158534	0.00071086	0.000641724	0.000458972	0.00039629	0.000345335	0.000351435	0.00287266	0.000563708	0.000354194	0.000391438	0.00112944
272.089	C10H14N3O6S	CHON	10	14	3	6		1.5	0.6	5	0	0.6	0.5	0.333333	0.833333	0.00216636	0	6.89e-05	6.23e-05	0.00216636	0.000487057	6.23e-05	5.22e-05	3.79e-05	0	0	0.00277179	5.92e-05	0	0	0	3.15e-05
272.093	C15H14N1O4S	CHON	15	14	1	4		1	0.266667	9	0.5	-0.266667	0.6	0.6	2.25	0.000783626	8.13e-05	0.000154751	0.000211102	0.000783626	0.000172772	0.000211102	0.00025878	0.00021333	0.000143593	0.000162942	0.000195602	0.0014829	0.000968146	0.000926003	0.000681176	0.000666268
272.104	C14H14N3O3S	CHON	14	14	3	3		1.07143	0.214286	9	0.473684	0	0.642857	0.6	3	0	2.5e-05	5.46e-05	5.13e-05	0	4.57e-05	5.13e-05	6e-05	7.18e-05	5.75e-05	6.77e-05	0	0	6.1e-05	0	0.000104561	5.66e-05
272.114	C12H18N1O6S	CHON	12	18	1	6		1.58333	0.5	4	0	-0.333333	0.333333	0.210526	0.666667	0.000102026	0.000128171	0.000305386	0.000198546	0.000102026	0.000153361	0.000198546	0.000194123	0.000207431	0.000164073	0.000169889	0.000200827	0.000205983	0.000180969	0.000192482	0.000122081	0.000252033
272.125	C11H18N3O5S	CHON	11	18	3	5		1.72727	0.454545	4	0	0	0.363636	0.210526	0.8	0	0	0	0	0	5.59e-05	0	3e-05	2.17e-05	0	0	5.05e-05	0	5.86e-05	0	0	0
272.129	C16H18N1O3S	CHON	16	18	1	3		1.1875	0.1875	8	0.407407	-0.625	0.5	0.421053	2.66667	6.27e-05	5.2e-05	2.99e-05	4.17e-05	6.27e-05	6.46e-05	4.17e-05	3.5e-05	4.47e-05	4.25e-05	4.99e-05	5.37e-05	5.29e-05	8.54e-05	0.000111215	7.9e-05	4.66e-05
272.14	C15H18N3O2S	CHON	15	18	3	2		1.26667	0.133333	8	0.363636	-0.4	0.533333	0.421053	4	0	0	0	0	0	0	0	0	0	1.76e-05	0	0	7.32e-05	7.77e-05	0	0	0
272.15	C13H22N1O5S	CHON	13	22	1	5		1.76923	0.384615	3	0	-0.769231	0.230769	0.130435	0.6	0.000107956	4.45e-05	8.22e-05	4.9e-05	0.000107956	8.64e-05	4.9e-05	4.76e-05	3.18e-05	2.49e-05	0	0	0	0	0	0	7.33e-05
272.162	C12H22N3O4S	CHON	12	22	3	4		1.91667	0.333333	3	0	-0.5	0.25	0.130435	0.75	0	0	0	0	0	0.000236116	0	0	0	0	0	0.000328101	0	0	0	0	0
272.187	C14H26N1O4S	CHON	14	26	1	4		1.92857	0.285714	2	0	-1.14286	0.142857	0.0740741	0.5	0.000120262	1.9e-05	0	0	0.000120262	0	0	0	0	0	0	5.93e-05	0	8.96e-05	0	0	0
273.007	C10H9NO7S1	CHOS	10	9		7	1	1	0.7	6	0.272727	0.6	0.6	0.6	0.857143	0	0	3.57e-05	5.34e-05	0	0	5.34e-05	2.52e-05	2.82e-05	3.65e-05	3.09e-05	0	5.79e-05	0	0	0	0
273.015	C12H5N2O6S	CHON	12	5	2	6		0.5	0.5	11	0.857143	1	0.916667	1.83333	1.83333	0	0	2.79e-05	0	0	0	0	0	2.15e-05	0	0	0	0	0	0	0	0
273.036	C9H9N2O8S	CHON	9	9	2	8		1.11111	0.888889	6	0	1.33333	0.666667	0.6	0.75	0	0	5.7e-05	0	0	0	0	0	2.1e-05	0	0	0	0	0	0	0	0
273.04	C14H9NO6S	CHO	14	9		6		0.714286	0.428571	10	0.636364	0.142857	0.714286	1	1.66667	0.000134566	3.21e-05	5.77e-05	4.9e-05	0.000134566	0	4.9e-05	5.14e-05	0.000100671	6.26e-05	5.67e-05	5.14e-05	0.000169144	0.00100812	0.000739145	0.000345962	6.39e-05
273.044	C11H13NO6S1	CHOS	11	13		6	1	1.27273	0.545455	5	0.142857	0	0.454545	0.357143	0.833333	0.000145376	3.67e-05	8.76e-05	0.000102419	0.000145376	9.29e-05	0.000102419	9.24e-05	7.78e-05	0.000104218	0.000102799	7.68e-05	0.00016833	0.000202419	0.000231255	0.00029447	7.22e-05
273.052	C13H9N2O5S	CHON	13	9	2	5		0.769231	0.384615	10	0.647059	0.461538	0.769231	1	2	0	0	7.84e-05	8.28e-05	0	0	8.28e-05	7.16e-05	6.84e-05	7.36e-05	7.24e-05	7.86e-05	4.39e-05	0	0.000149173	0.000115931	3.17e-05
273.062	C11H13NO8S	CHO	11	13		8		1.27273	0.727273	5	0.142857	0.181818	0.454545	0.357143	0.625	0.000138196	5.96e-05	0.000453083	0.000509295	0.000138196	6.26e-05	0.000509295	0.000374197	0.000311247	0.000410346	0.000381107	0.000102545	0.000252082	0.000145949	0.000194293	0.000227511	0.000137796
273.065	C8H17NO8S1	CHOS	8	17		8	1									0	0	0	0	0	0	0	0	0	0	0	0	0	0	0	0	3.89e-05
273.073	C10H13N2O7S	CHON	10	13	2	7		1.4	0.7	5	0	0.6	0.5	0.357143	0.714286	0	0	6.92e-05	7.16e-05	0	0	7.16e-05	4.31e-05	3.75e-05	1.69e-05	3.88e-05	5.42e-05	0	0	0	7.16e-05	5.18e-05
273.077	C15H13NO5S	CHO	15	13		5		0.933333	0.333333	9	0.52	-0.266667	0.6	0.642857	1.8	0.000340565	3.02e-05	9.88e-05	9.79e-05	0.000340565	0	9.79e-05	8.97e-05	0.000110713	0.00016012	0.000207137	0.000123876	9.57e-05	0.000265906	0.000253757	0.000245061	0.000102393
273.08	C12H17NO5S1	CHOS	12	17		5	1	1.5	0.416667	4	0.0588235	-0.5	0.333333	0.222222	0.8	7.01e-05	1.79e-05	0	0	7.01e-05	0	0	0	0	4.79e-05	0	0	0	8.14e-05	0.000169753	0.000108411	0
273.088	C14H13N2O4S	CHON	14	13	2	4		1	0.285714	9	0.5	0	0.642857	0.642857	2.25	0.000262803	0.000256392	0.000349279	0.000315092	0.000262803	0.000558286	0.000315092	0.000355404	0.000403763	0.00035611	0.000337916	0.000314074	0.000506891	0.00104172	0.000765232	0.000659449	0.000525723
273.098	C12H17NO7S	CHO	12	17		7		1.5	0.583333	4	0.0588235	-0.333333	0.333333	0.222222	0.571429	0.000802984	0.000223042	0.00128165	0.00154155	0.000802984	0.000277926	0.00154155	0.00134596	0.00127429	0.00132372	0.00140634	0.000601295	0.000637423	0.00105479	0.00100388	0.00103853	0.000699928
273.109	C11H17N2O6S	CHON	11	17	2	6		1.63636	0.545455	4	0	0	0.363636	0.222222	0.666667	0.000526234	3.93e-05	0.000101843	0.000102783	0.000526234	0.000317816	0.000102783	7.49e-05	6.08e-05	3.73e-05	2.87e-05	0.000469117	3.94e-05	8.95e-05	0.000121645	0	7.63e-05
273.113	C16H17NO4S	CHO	16	17		4		1.125	0.25	8	0.428571	-0.625	0.5	0.444444	2	0.000249871	4.12e-05	7.82e-05	0.000101971	0.000249871	8.98e-05	0.000101971	9.69e-05	0.000128711	0.000164057	0.000205683	0.000100972	0.000157306	0.000256446	0.00025511	0.000257734	6.63e-05
273.124	C15H17N2O3S	CHON	15	17	2	3		1.2	0.2	8	0.391304	-0.4	0.533333	0.444444	2.66667	0.00184049	0.00105874	0.000336378	0.000208857	0.00184049	0.000711498	0.000208857	0.000304157	0.000341404	0.000249655	0.000337332	0.00131586	0.00162489	0.00114367	0.000627532	0.000607433	0.000805735
273.134	C13H21NO6S	CHO	13	21		6		1.69231	0.461538	3	0	-0.769231	0.230769	0.136364	0.5	0.000865343	0.000517246	0.000707208	0.000574725	0.000865343	0.00107247	0.000574725	0.000655679	0.000538201	0.000448804	0.000497021	0.000901184	0.00100265	0.00114283	0.000917383	0.000692499	0.000673315
273.146	C12H21N2O5S	CHON	12	21	2	5		1.83333	0.416667	3	0	-0.5	0.25	0.136364	0.6	0	0	3.51e-05	3.68e-05	0	6.02e-05	3.68e-05	0	0	0	0	6.32e-05	8.6e-05	5.37e-05	0	0	3.6e-05
273.15	C17H21NO3S	CHO	17	21		3		1.29412	0.176471	7	0.354839	-0.941176	0.411765	0.318182	2.33333	0.000278583	7.65e-05	5.55e-05	4.39e-05	0.000278583	9.33e-05	4.39e-05	7.1e-05	9.48e-05	8.84e-05	0.000112171	0.000113123	0.0001709	0.00025111	0.000233004	0.000295897	6.03e-05
273.171	C14H25NO5S	CHO	14	25		5		1.85714	0.357143	2	0	-1.14286	0.142857	0.0769231	0.4	0.000598892	0.000157589	7.75e-05	2.54e-05	0.000598892	0.000185151	2.54e-05	5.48e-05	4.05e-05	2.16e-05	2.57e-05	0.000278904	0.0002701	0.000330527	0.000207976	0.00012113	0.00020352
273.186	C18H25NO2S	CHO	18	25		2		1.44444	0.111111	6	0.294118	-1.22222	0.333333	0.230769	3	0.000203969	0.000135666	0	0	0.000203969	0.000224026	0	0	2.25e-05	1.72e-05	3.11e-05	0.000256615	0.000143633	8.29e-05	0	6.45e-05	0
273.207	C15H29NO4S	CHO	15	29		4		2	0.266667	1	0	-1.46667	0.0666667	0.0333333	0.25	0.000328784	0.000166296	0	0	0.000328784	5.81e-05	0	0	0	0	0	0.000110945	7.68e-05	0.000165913	0	0	3e-05
273.222	C19H29NO1S	CHO	19	29		1		1.57895	0.0526316	5	0.243243	-1.47368	0.263158	0.166667	5	0	2.14e-05	0	0	0	0	0	0	0	0	0	0	0	0	0	0	0
274.003	C9H8N1O7S1	CHONS	9	8	1	7	1	1	0.777778	6	0.142857	1.11111	0.666667	0.666667	0.857143	0	0	0	4.68e-05	0	0	4.68e-05	0	0	0	0	0	0	0	0	0	0
274.011	C11H4N3O6S	CHON	11	4	3	6		0.454545	0.545455	11	1	1.45455	1	2.2	1.83333	0	0	0	0	0	0	0	0	2.56e-05	0	0	0	0	0	0	0	0
274.036	C13H8N1O6S	CHON	13	8	1	6		0.692308	0.461538	10	0.666667	0.461538	0.769231	1.11111	1.66667	8.06e-05	2.48e-05	0.000105437	0.000124554	8.06e-05	0	0.000124554	9.04e-05	7.97e-05	6.79e-05	5.89e-05	6.39e-05	0	5.71e-05	0	7.27e-05	5.91e-05
274.039	C10H12N1O6S1	CHONS	10	12	1	6	1	1.3	0.6	5	0	0.4	0.5	0.384615	0.833333	0.000228301	0.00036618	0.0019227	0.00262112	0.000228301	0.00093307	0.00262112	0.00139521	0.00108289	0.000234729	0.000151827	0.000569227	0.000738991	0.000787688	0.000843627	0.000611928	0.000245043
274.047	C12H8N3O5S	CHON	12	8	3	5		0.75	0.416667	10	0.692308	0.833333	0.833333	1.11111	2	0	0	5.77e-05	5.12e-05	0	0	5.12e-05	4.24e-05	3.15e-05	2.9e-05	4.44e-05	0	0	0	0	8.49e-05	0
274.057	C10H12N1O8S	CHON	10	12	1	8		1.3	0.8	5	0	0.6	0.5	0.384615	0.625	0	0	8.04e-05	9.75e-05	0	0	9.75e-05	4.68e-05	5.01e-05	3.4e-05	3.9e-05	0	0	0	0	6.97e-05	3.9e-05
274.068	C9H12N3O7S	CHON	9	12	3	7		1.44444	0.777778	5	0	1.11111	0.555556	0.384615	0.714286	0	0	2.7e-05	2.9e-05	0	0	2.9e-05	0	0	0	0	0	0	0	0	0	0
274.072	C14H12N1O5S	CHON	14	12	1	5		0.928571	0.357143	9	0.52381	0	0.642857	0.692308	1.8	0.000173091	8.14e-05	0.00017649	0.000173993	0.000173091	0.000102933	0.000173993	0.000158949	0.000153473	0.000165301	0.000165404	0.000149386	0.000111476	0.000205889	0.000229118	0.000261234	0.000182235
274.075	C11H16N1O5S1	CHONS	11	16	1	5	1	1.54545	0.454545	4	0	-0.181818	0.363636	0.235294	0.8	4.9e-05	0	3.88e-05	5e-05	4.9e-05	5.95e-05	5e-05	4.11e-05	3.7e-05	2.44e-05	1.94e-05	5.61e-05	6.21e-05	8.01e-05	0	0	5.36e-05
274.083	C13H12N3O4S	CHON	13	12	3	4		1	0.307692	9	0.5	0.307692	0.692308	0.692308	2.25	0	1.91e-05	8.19e-05	7.77e-05	0	5.15e-05	7.77e-05	9.11e-05	8.54e-05	7.87e-05	7.29e-05	0	4.81e-05	0.000119597	0	9.24e-05	6.8e-05
274.093	C11H16N1O7S	CHON	11	16	1	7		1.54545	0.636364	4	0	0	0.363636	0.235294	0.571429	0.00494265	0.000174974	0.000421423	0.000346026	0.00494265	0.00188323	0.000346026	0.000288532	0.000196049	0.000165736	0.000146715	0.00403142	0.000200819	0.000198995	0.000135905	0.000101073	0.000473027
274.104	C10H16N3O6S	CHON	10	16	3	6		1.7	0.6	4	0	0.4	0.4	0.235294	0.666667	0	0	0	3.02e-05	0	0	3.02e-05	0	2.09e-05	0	0	4.58e-05	0	0	0	0	0
274.108	C15H16N1O4S	CHON	15	16	1	4		1.13333	0.266667	8	0.416667	-0.4	0.533333	0.470588	2	0.000320221	0.000544695	0.000335858	0.000221375	0.000320221	0.000480039	0.000221375	0.000290805	0.000377262	0.000363093	0.000440541	0.000358646	0.000890427	0.0011761	0.00107317	0.00112563	0.000595385
274.12	C14H16N3O3S	CHON	14	16	3	3		1.21429	0.214286	8	0.368421	-0.142857	0.571429	0.470588	2.66667	0.000118075	3.42e-05	4.74e-05	4.05e-05	0.000118075	7.95e-05	4.05e-05	3.27e-05	4.18e-05	3.84e-05	3.43e-05	0.000121528	0	0.000119753	0	8.5e-05	5.37e-05
274.13	C12H20N1O6S	CHON	12	20	1	6		1.75	0.5	3	0	-0.5	0.25	0.142857	0.5	9.32e-05	2.4e-05	0.000129478	7.12e-05	9.32e-05	5.18e-05	7.12e-05	6.14e-05	5.02e-05	2.33e-05	2.91e-05	7.26e-05	6.7e-05	8.92e-05	0	0	5.02e-05
274.141	C11H20N3O5S	CHON	11	20	3	5		1.90909	0.454545	3	0	-0.181818	0.272727	0.142857	0.6	0	0	0	0	0	7.03e-05	0	0	0	0	0	8.12e-05	0	0	0	0	0
274.145	C16H20N1O3S	CHON	16	20	1	3		1.3125	0.1875	7	0.333333	-0.75	0.4375	0.333333	2.33333	6.13e-05	7.29e-05	2.51e-05	4.09e-05	6.13e-05	0	4.09e-05	3.99e-05	3.83e-05	2.49e-05	4.04e-05	0	6.31e-05	9.75e-05	0	0	3.28e-05
274.166	C13H24N1O5S	CHON	13	24	1	5		1.92308	0.384615	2	0	-0.923077	0.153846	0.08	0.4	6.62e-05	2.27e-05	0	0	6.62e-05	0	0	0	0	0	0	4.61e-05	0	5.54e-05	0	0	0.000107697
275.02	C13H7NO7S	CHO	13	7		7		0.615385	0.538462	10	0.684211	0.461538	0.769231	1.25	1.42857	8.01e-05	0	0	2.55e-05	8.01e-05	0	2.55e-05	3.4e-05	0	2.33e-05	0	0	0	0	0	7.95e-05	0
275.023	C10H11NO7S1	CHOS	10	11		7	1	1.2	0.7	5	0.0909091	0.4	0.5	0.416667	0.714286	0	0	4.74e-05	4.44e-05	0	0	4.44e-05	6.21e-05	4.11e-05	5.09e-05	4.96e-05	0	3.78e-05	0	0	0	4.91e-05
275.031	C12H7N2O6S	CHON	12	7	2	6		0.666667	0.5	10	0.714286	0.833333	0.833333	1.25	1.66667	0	0	0.000117437	8.46e-05	0	0	8.46e-05	5.51e-05	5.41e-05	4.93e-05	5.52e-05	0	0	0	0	0	3.24e-05
275.038	C14H11NO4S1	CHOS	14	11		4	1	0.857143	0.285714	9	0.545455	-0.142857	0.642857	0.75	2.25	0	0	0	0	0	0	0	0	0	0	4.34e-05	0	0	0	0	0	0
275.041	C10H11NO9S	CHO	10	11		9		1.2	0.9	5	0.0909091	0.6	0.5	0.416667	0.555556	0	0	0	0	0	0	0	0	0	0	2.37e-05	0	0	0	0	0	0
275.052	C9H11N2O8S	CHON	9	11	2	8		1.33333	0.888889	5	0	1.11111	0.555556	0.416667	0.625	0	0	3.08e-05	2.53e-05	0	0	2.53e-05	0	0	0	2.61e-05	0	0	0	0	0	0
275.056	C14H11NO6S	CHO	14	11		6		0.857143	0.428571	9	0.545455	0	0.642857	0.75	1.5	0.000374198	4.16e-05	8.03e-05	7.3e-05	0.000374198	8.47e-05	7.3e-05	0.000119972	0.000144242	0.000138268	0.000159633	0.000181607	0.000136951	0.000210079	0.000383735	0.000230351	0.000302489
275.059	C11H15NO6S1	CHOS	11	15		6	1	1.45455	0.545455	4	0	-0.181818	0.363636	0.25	0.666667	7.25e-05	4.32e-05	0.000154478	0.000194366	7.25e-05	0.000164298	0.000194366	0.000205746	0.000168053	0.000200202	0.000137753	9.8e-05	0.000169566	0.000157296	0.000343225	0.000229921	0.000129171
275.067	C13H11N2O5S	CHON	13	11	2	5		0.923077	0.384615	9	0.529412	0.307692	0.692308	0.75	1.8	9.6e-05	6.05e-05	0.000210627	0.000184673	9.6e-05	7.3e-05	0.000184673	0.000167434	0.000198039	0.000187401	0.000212063	8.63e-05	0.000129673	0.000146652	0.000227417	0.000178876	0.000167087
275.077	C11H15NO8S	CHO	11	15		8		1.45455	0.727273	4	0	0	0.363636	0.25	0.5	0.000269081	9.04e-05	0.000549692	0.000675125	0.000269081	0	0.000675125	0.000912481	0.00100328	0.000671314	0.000558555	0.000182254	0.000203238	0.000458605	0.000378412	0.000324918	0.000267718
275.088	C10H15N2O7S	CHON	10	15	2	7		1.6	0.7	4	0	0.4	0.4	0.25	0.571429	0	0	6.62e-05	5.34e-05	0	0	5.34e-05	2.2e-05	0	0	2.18e-05	0	0	0	0	0	3.14e-05
275.092	C15H15NO5S	CHO	15	15		5		1.06667	0.333333	8	0.44	-0.4	0.533333	0.5	1.6	0.000456109	0.000104045	0.000190474	0.000170635	0.000456109	0.000100493	0.000170635	0.000225036	0.000246402	0.000356243	0.000378492	0.00023964	0.000208541	0.000418008	0.000336486	0.000299236	0.000244755
275.096	C12H19NO5S1	CHOS	12	19		5	1	1.66667	0.416667	3	0	-0.666667	0.25	0.15	0.6	0	3.5e-05	9.84e-05	7.95e-05	0	0	7.95e-05	9.16e-05	5.76e-05	4.86e-05	2.26e-05	0	0.000111684	0.000108152	0.000127409	0.000114542	6.88e-05
275.104	C14H15N2O4S	CHON	14	15	2	4		1.14286	0.285714	8	0.4	-0.142857	0.571429	0.5	2	0.000394984	0.000286237	0.000319657	0.000242297	0.000394984	0.00045424	0.000242297	0.000275995	0.000300672	0.000323068	0.000370832	0.000480603	0.000402808	0.000573675	0.000671151	0.000623079	0.00048542
275.114	C12H19NO7S	CHO	12	19		7		1.66667	0.583333	3	0	-0.5	0.25	0.15	0.428571	0.000314317	0.000301493	0.000924846	0.000712575	0.000314317	0.00024531	0.000712575	0.000698951	0.000655133	0.000517796	0.000515629	0.000333866	0.000556831	0.00063754	0.000631495	0.00050213	0.0007309
275.125	C11H19N2O6S	CHON	11	19	2	6		1.81818	0.545455	3	0	-0.181818	0.272727	0.15	0.5	5.99e-05	0	0	0	5.99e-05	8.19e-05	0	0	0	0	0	0.000108857	0	0	0	0	0
275.129	C16H19NO4S	CHO	16	19		4		1.25	0.25	7	0.357143	-0.75	0.4375	0.35	1.75	0.000250833	0.000188436	0.000177182	0.000204529	0.000250833	0.000104776	0.000204529	0.000274814	0.000327573	0.000242033	0.000333063	0.000146261	0.000291722	0.000552314	0.000393327	0.000366996	0.000207471
275.14	C15H19N2O3S	CHON	15	19	2	3		1.33333	0.2	7	0.304348	-0.533333	0.466667	0.35	2.33333	0.000538387	0.000184023	6.89e-05	4.33e-05	0.000538387	0.000100948	4.33e-05	7.17e-05	9.4e-05	6.93e-05	0.000103795	0.000345799	0.000222298	0.000193122	0.000168188	0.000137996	0.000268743
275.15	C13H23NO6S	CHO	13	23		6		1.84615	0.461538	2	0	-0.923077	0.153846	0.0833333	0.333333	0.000334732	0.000105221	0.000104904	4.44e-05	0.000334732	0.000268151	4.44e-05	0.000108067	5.48e-05	4.02e-05	4.62e-05	0.000244166	0.000256202	0.00022381	0.000151198	0.000110169	0.000268623
275.165	C17H23NO3S	CHO	17	23		3		1.41176	0.176471	6	0.290323	-1.05882	0.352941	0.25	2	0.000297549	0.000110662	3.8e-05	0	0.000297549	0.000175067	0	0.00015111	0.000139913	0.000160995	0.000130286	0.000190493	0.000215476	0.000310737	0.000254265	0.000194816	0.000162981
275.169	C14H27NO3S1	CHOS	14	27		3	1	2	0.214286	1	0	-1.42857	0.0714286	0.0357143	0.333333	0	0	0	0	0	0	0	0	0	0	0	0	0.000300145	0	0	9.64e-05	5.62e-05
275.186	C14H27NO5S	CHO	14	27		5		2	0.357143	1	0	-1.28571	0.0714286	0.0357143	0.2	0.000104404	0	0	0	0.000104404	0	0	0	2.18e-05	0	0	6.35e-05	5.78e-05	5.41e-05	0	0	3.42e-05
275.202	C18H27NO2S	CHO	18	27		2		1.55556	0.111111	5	0.235294	-1.33333	0.277778	0.178571	2.5	0.00117681	6.08e-05	0	0	0.00117681	0.00068919	0	2.2e-05	2.69e-05	0	0	0.00122586	5.2e-05	0	0	0	0
275.982	C8H6N1O8S1	CHONS	8	6	1	8	1	0.875	1	6	0	1.75	0.75	0.857143	0.75	0	0	4.35e-05	4.21e-05	0	0	4.21e-05	0	0	0	0	0	0	0	0	0	0
276.015	C12H6N1O7S	CHON	12	6	1	7		0.583333	0.583333	10	0.733333	0.833333	0.833333	1.42857	1.42857	0	0	3.09e-05	0	0	0	0	0	2.45e-05	2.14e-05	0	0	0	0	0	0	0
276.018	C9H10N1O7S1	CHONS	9	10	1	7	1	1.22222	0.777778	5	0	0.888889	0.555556	0.454545	0.714286	0	0	5.14e-05	6.4e-05	0	0	6.4e-05	3.1e-05	8.77e-05	2.75e-05	2.12e-05	0	0	0	0	0	4.61e-05
276.026	C11H6N3O6S	CHON	11	6	3	6		0.636364	0.545455	10	0.8	1.27273	0.909091	1.42857	1.66667	0	0	2.7e-05	5.45e-05	0	0	5.45e-05	0	2.87e-05	1.8e-05	2.38e-05	0	0	0	0	0	0
276.034	C13H10N1O4S1	CHONS	13	10	1	4	1	0.846154	0.307692	9	0.555556	0.153846	0.692308	0.818182	2.25	0	0	0	0	0	0	0	0	0	0	1.98e-05	0	0	0	0	0	0
276.051	C13H10N1O6S	CHON	13	10	1	6		0.846154	0.461538	9	0.555556	0.307692	0.692308	0.818182	1.5	0.000113694	4.39e-05	0.000188991	0.000146214	0.000113694	5.58e-05	0.000146214	0.000125321	0.000135902	0.000141998	0.00015103	7.77e-05	7.84e-05	7.83e-05	0.000126533	0.000104687	9.07e-05
276.055	C10H14N1O6S1	CHONS	10	14	1	6	1	1.5	0.6	4	0	0.2	0.4	0.266667	0.666667	0	2.19e-05	9.72e-05	0.000117439	0	4.79e-05	0.000117439	7.34e-05	7.77e-05	5.95e-05	6.19e-05	8.36e-05	6.48e-05	0	0	0	6.3e-05
276.063	C12H10N3O5S	CHON	12	10	3	5		0.916667	0.416667	9	0.538462	0.666667	0.75	0.818182	1.8	0	2.5e-05	0.000112694	0.000107295	0	0	0.000107295	8.37e-05	0.000109513	9.55e-05	8.24e-05	6.95e-05	0	5.24e-05	0.000121042	7.85e-05	0.000136555
276.072	C10H14N1O8S	CHON	10	14	1	8		1.5	0.8	4	0	0.4	0.4	0.266667	0.5	0	7.49e-05	0.00010369	7.96e-05	0	0	7.96e-05	3.65e-05	2.44e-05	2.57e-05	3.5e-05	0	0	0	0	0	0
276.088	C14H14N1O5S	CHON	14	14	1	5		1.07143	0.357143	8	0.428571	-0.142857	0.571429	0.533333	1.6	0.000338832	0.000224717	0.00037368	0.000350312	0.000338832	0.000266959	0.000350312	0.000324208	0.000294523	0.000332316	0.000365172	0.000188187	0.000274784	0.000348134	0.000550813	0.000606967	0.000467536
276.091	C11H18N1O5S1	CHONS	11	18	1	5	1	1.72727	0.454545	3	0	-0.363636	0.272727	0.157895	0.6	0.000133084	0	0	0	0.000133084	4.69e-05	0	4.63e-05	6.99e-05	5.89e-05	4.21e-05	9.51e-05	9.26e-05	0.000108172	0	0	3.85e-05
276.099	C13H14N3O4S	CHON	13	14	3	4		1.15385	0.307692	8	0.375	0.153846	0.615385	0.533333	2	0	4.87e-05	8.26e-05	8.78e-05	0	5.58e-05	8.78e-05	9.29e-05	9.7e-05	9.37e-05	8.03e-05	0	7.35e-05	0.000154417	0.000155378	0.000189209	0.000114959
276.109	C11H18N1O7S	CHON	11	18	1	7		1.72727	0.636364	3	0	-0.181818	0.272727	0.157895	0.428571	0	2.81e-05	6.39e-05	0.000101034	0	0	0.000101034	5.29e-05	6.36e-05	6.21e-05	5.31e-05	0	5.68e-05	0.000137274	0	0.000125005	4.72e-05
276.124	C15H18N1O4S	CHON	15	18	1	4		1.26667	0.266667	7	0.333333	-0.533333	0.466667	0.368421	1.75	0.00117649	0.00324287	0.00105263	0.000518137	0.00117649	0.00182877	0.000518137	0.00128322	0.00144493	0.00177243	0.00224856	0.00150491	0.00231042	0.00373572	0.00386326	0.00371864	0.00493937
276.135	C14H18N3O3S	CHON	14	18	3	3		1.35714	0.214286	7	0.263158	-0.285714	0.5	0.368421	2.33333	0	1.86e-05	0	0	0	0	0	2.37e-05	0	2.57e-05	0	0	0	0	0	0	0
276.145	C12H22N1O6S	CHON	12	22	1	6		1.91667	0.5	2	0	-0.666667	0.166667	0.0869565	0.333333	5.56e-05	0	0	0	5.56e-05	0	0	0	0	0	0	0	0	0	0	0	0
276.156	C11H22N3O5S	CHON	11	22	3	5		2.09091	0.454545	2	0	-0.363636	0.181818	0.0869565	0.4	0	0	0	0	0	0	0	0	0	0	0	4.59e-05	0	0	0	0	0
276.161	C16H22N1O3S	CHON	16	22	1	3		1.4375	0.1875	6	0.259259	-0.875	0.375	0.26087	2	6.89e-05	0	0	0	6.89e-05	4.4e-05	0	2.15e-05	0	0	0	0	0	8.5e-05	0	0	0
277.01	C11H5N2O7S	CHON	11	5	2	7		0.545455	0.636364	10	0.818182	1.27273	0.909091	1.66667	1.42857	0	0	0	3.31e-05	0	0	3.31e-05	0	0	0	1.84e-05	0	0	0	0	0	0
277.018	C13H9NO5S1	CHOS	13	9		5	1	0.769231	0.384615	9	0.578947	0.153846	0.692308	0.9	1.8	0	0	0	0	0	0	0	3.94e-05	3.49e-05	2.13e-05	0	0	0	0	0	0	0
277.035	C13H9NO7S	CHO	13	9		7		0.769231	0.538462	9	0.578947	0.307692	0.692308	0.9	1.28571	0.000210327	2.13e-05	6.6e-05	6.97e-05	0.000210327	5.46e-05	6.97e-05	5.23e-05	4.83e-05	6.03e-05	4.26e-05	6.51e-05	8.97e-05	6.11e-05	0.000192977	0.000113127	6.72e-05
277.039	C10H13NO7S1	CHOS	10	13		7	1	1.4	0.7	4	0	0.2	0.4	0.285714	0.571429	8.56e-05	0	8.98e-05	0.000157051	8.56e-05	4.97e-05	0.000157051	9.46e-05	7.37e-05	7.91e-05	7.6e-05	0.000154017	0.000133093	8.17e-05	0.00014622	0.000139825	6.53e-05
277.047	C12H9N2O6S	CHON	12	9	2	6		0.833333	0.5	9	0.571429	0.666667	0.75	0.9	1.5	0	2.25e-05	0.000248287	0.000293554	0	0	0.000293554	0.000173853	0.000160378	0.000144932	0.000155847	9.06e-05	4.73e-05	7.83e-05	0.000100587	0.000169894	8.08e-05
277.054	C14H13NO4S1	CHOS	14	13		4	1	1	0.285714	8	0.454545	-0.285714	0.571429	0.571429	2	0	0	0	0	0	0	0	0	0	0	2.31e-05	0	0	0	0	0	0
277.057	C10H13NO9S	CHO	10	13		9		1.4	0.9	4	0	0.4	0.4	0.285714	0.444444	0	0	4.87e-05	0	0	0	0	0	0	0	0	0	0	0	0	0	0
277.062	C16H9N2O3S	CHON	16	9	2	3		0.625	0.1875	13	0.76	0.125	0.8125	1.3	4.33333	0	0	0	2.52e-05	0	0	2.52e-05	0	0	0	0	0	0	0	0	0	0
277.072	C14H13NO6S	CHO	14	13		6		1	0.428571	8	0.454545	-0.142857	0.571429	0.571429	1.33333	0.0017075	0.000180307	0.000249294	0.00027642	0.0017075	0.000235681	0.00027642	0.000353642	0.000349632	0.000408023	0.000476783	0.000655577	0.000408397	0.000669976	0.000810046	0.000610761	0.000365831
277.075	C11H17NO6S1	CHOS	11	17		6	1	1.63636	0.545455	3	0	-0.363636	0.272727	0.166667	0.5	0.00013676	3.04e-05	0.00016165	0.000265977	0.00013676	9.84e-05	0.000265977	0.00023466	0.000158885	0.000138121	0.000129659	0.000163483	0.000278527	0.000266687	0.000352128	0.000326568	0.00010478
277.083	C13H13N2O5S	CHON	13	13	2	5		1.07692	0.384615	8	0.411765	0.153846	0.615385	0.571429	1.6	0.000205619	0.000188674	0.000456185	0.000541327	0.000205619	0.000309317	0.000541327	0.000424967	0.000375373	0.000396745	0.000425177	0.000272908	0.000372142	0.000525178	0.000402611	0.000562328	0.000527283
277.093	C11H17NO8S	CHO	11	17		8		1.63636	0.727273	3	0	-0.181818	0.272727	0.166667	0.375	6.16e-05	0	0.000134179	0.000193111	6.16e-05	0	0.000193111	0.000155171	0.000160709	0.000148534	0.000101721	6.58e-05	0.000117573	6.76e-05	0	0	8.83e-05
277.108	C15H17NO5S	CHO	15	17		5		1.2	0.333333	7	0.36	-0.533333	0.466667	0.388889	1.4	0.000707472	0.000218426	0.000430362	0.000493724	0.000707472	0.000298544	0.000493724	0.000558299	0.000575093	0.000661516	0.000825016	0.000483288	0.000561891	0.000985597	0.000879109	0.000926496	0.000420808
277.112	C12H21NO5S1	CHOS	12	21		5	1	1.83333	0.416667	2	0	-0.833333	0.166667	0.0909091	0.4	0.000250029	5.43e-05	5.8e-05	6.1e-05	0.000250029	0.00060274	6.1e-05	0.000124579	8.42e-05	7.74e-05	7.51e-05	0.000196268	0.000486268	0.000460652	0.000707157	0.000601228	0.000176145
277.119	C14H17N2O4S	CHON	14	17	2	4		1.28571	0.285714	7	0.3	-0.285714	0.5	0.388889	1.75	0.000339366	0.00016906	0.000195627	0.000188689	0.000339366	0.000313189	0.000188689	0.000219922	0.000241809	0.000239782	0.000259477	0.000301449	0.000393086	0.000728763	0.000678473	0.000609258	0.000322606
277.129	C12H21NO7S	CHO	12	21		7		1.83333	0.583333	2	0	-0.666667	0.166667	0.0909091	0.285714	0.00012419	7.61e-05	0.000684862	0.00031838	0.00012419	8.19e-05	0.00031838	0.000294815	0.00016673	6.73e-05	6.19e-05	0.000142517	0.000174268	0.00020553	0.000167657	0	0.000210834
277.145	C16H21NO4S	CHO	16	21		4		1.375	0.25	6	0.285714	-0.875	0.375	0.272727	1.5	0.00250924	0.000499248	0.000318886	0.000161618	0.00250924	0.000735689	0.000161618	0.000329858	0.000283998	0.000373885	0.00040927	0.00129787	0.00147304	0.00227784	0.0018895	0.0015465	0.000684641
277.148	C13H25NO4S1	CHOS	13	25		4	1	2	0.307692	1	0	-1.23077	0.0769231	0.0384615	0.25	0	0	0	0	0	0	0	0	0	0	0	0	5.61e-05	5.2e-05	0	0	0
277.156	C15H21N2O3S	CHON	15	21	2	3		1.46667	0.2	6	0.217391	-0.666667	0.4	0.272727	2	0.000435807	3.14e-05	0	2.78e-05	0.000435807	0.000538006	2.78e-05	0	2.15e-05	1.92e-05	0	0.000623481	6.48e-05	0.000108517	0.00010913	8.66e-05	3.75e-05
277.166	C13H25NO6S	CHO	13	25		6										0	0	0	0	0	0	0	0	0	0	0	0	0	0	0	0	5.04e-05
277.181	C17H25NO3S	CHO	17	25		3		1.52941	0.176471	5	0.225806	-1.17647	0.294118	0.192308	1.66667	0.00249444	0.000314583	4.71e-05	3.86e-05	0.00249444	0.0003136	3.86e-05	7.58e-05	9.23e-05	5.15e-05	5.83e-05	0.000526702	0.000294025	0.000573357	0.000256724	0.000224117	6.99e-05
277.184	C14H29NO3S1	CHOS	14	29		3	1	2.14286	0.214286	0	0	-1.57143	0	0	0	0	0	0	0	0	0	0	0	0	0	0	0	0.000189262	0	0	0	4.85e-05
277.217	C18H29NO2S	CHO	18	29		2		1.66667	0.111111	4	0.176471	-1.44444	0.222222	0.133333	2	0.00212962	3.32e-05	0	0	0.00212962	0.000567447	0	0	0	0	0	0.00101804	5.53e-05	8.77e-05	0	0	0
277.976	C11H4N1O6S1	CHONS	11	4	1	6	1	0.454545	0.545455	10	0.833333	1.09091	0.909091	2	1.66667	0	0	0	0	0	0	0	0	0	1.85e-05	0	0	0	0	0	0	0
278.013	C12H8N1O5S1	CHONS	12	8	1	5	1	0.75	0.416667	9	0.6	0.5	0.75	1	1.8	0	0	0	0	0	0	0	3.2e-05	3.1e-05	2.2e-05	2.47e-05	0	0	0	0	0	0
278.031	C12H8N1O7S	CHON	12	8	1	7		0.75	0.583333	9	0.6	0.666667	0.75	1	1.28571	0	0	5.68e-05	5.83e-05	0	0	5.83e-05	4.13e-05	4.65e-05	8.56e-05	6.36e-05	5.32e-05	0	0	0	0	4.76e-05
278.034	C9H12N1O7S1	CHONS	9	12	1	7	1	1.44444	0.777778	4	0	0.666667	0.444444	0.307692	0.571429	0	1.79e-05	4.9e-05	4.71e-05	0	0	4.71e-05	4.79e-05	3.87e-05	2.2e-05	0	5.41e-05	7.26e-05	6.52e-05	0	0	3.69e-05
278.042	C11H8N3O6S	CHON	11	8	3	6		0.818182	0.545455	9	0.6	1.09091	0.818182	1	1.5	0	0	8.52e-05	0.000115167	0	0	0.000115167	8.02e-05	6.22e-05	4.99e-05	6.16e-05	0	0	0	0	0	0
278.046	C16H8N1O4S	CHON	16	8	1	4		0.5625	0.25	13	0.769231	0.125	0.8125	1.44444	3.25	0	0	0	0	0	0	0	0	0	1.73e-05	0	0	0	0	0	0	0
278.049	C13H12N1O4S1	CHONS	13	12	1	4	1	1	0.307692	8	0.444444	0	0.615385	0.615385	2	0	0	0	3.63e-05	0	0	3.63e-05	3.23e-05	3.2e-05	0	2.72e-05	0	0	0	0	0	0
278.067	C13H12N1O6S	CHON	13	12	1	6		1	0.461538	8	0.444444	0.153846	0.615385	0.615385	1.33333	0.000257926	0.000107145	0.000307009	0.000398395	0.000257926	0.000125675	0.000398395	0.000331825	0.000371935	0.000398132	0.000396864	0.000189013	0.000230679	0.0002699	0.000304138	0.000287557	0.000238274
278.07	C10H16N1O6S1	CHONS	10	16	1	6	1	1.7	0.6	3	0	0	0.3	0.176471	0.5	0	3.56e-05	4.03e-05	4.37e-05	0	0	4.37e-05	3.78e-05	3.88e-05	2.65e-05	2.35e-05	0	0	0	0	0	6.63e-05
278.078	C12H12N3O5S	CHON	12	12	3	5		1.08333	0.416667	8	0.384615	0.5	0.666667	0.615385	1.6	0	0.000634367	0.00016714	0.000134081	0	0	0.000134081	0.000204838	0.00022598	0.000166773	0.000134949	9.11e-05	0.000186273	7.85e-05	0.000128535	7.27e-05	0.00012697
278.088	C10H16N1O8S	CHON	10	16	1	8		1.7	0.8	3	0	0.2	0.3	0.176471	0.375	0	0	0	0	0	0	0	0	2.04e-05	2.05e-05	0	0	0	0	0	0	3.78e-05
278.103	C14H16N1O5S	CHON	14	16	1	5		1.21429	0.357143	7	0.333333	-0.285714	0.5	0.411765	1.4	0.000400731	0.000438255	0.000429047	0.000524747	0.000400731	0.000710708	0.000524747	0.000535902	0.000598456	0.000594038	0.000668158	0.000482885	0.000681435	0.000843905	0.0010949	0.000890626	0.000602047
278.107	C11H20N1O5S1	CHONS	11	20	1	5	1	1.90909	0.454545	2	0	-0.545455	0.181818	0.0952381	0.4	0	0	0	0	0	0	0	0	0	0	0	4.9e-05	0	0	0	0	0
278.115	C13H16N3O4S	CHON	13	16	3	4		1.30769	0.307692	7	0.25	0	0.538462	0.411765	1.75	0.000108836	3.18e-05	5.35e-05	6.65e-05	0.000108836	0.000102482	6.65e-05	6.48e-05	7.18e-05	7.67e-05	8.59e-05	0.000171051	0	8.49e-05	0.000186125	0.000137778	5.14e-05
278.125	C11H20N1O7S	CHON	11	20	1	7		1.90909	0.636364	2	0	-0.363636	0.181818	0.0952381	0.285714	0	0	0	0	0	0	0	0	0	0	0	0	5e-05	6.3e-05	0	0	0
278.14	C15H20N1O4S	CHON	15	20	1	4		1.4	0.266667	6	0.25	-0.666667	0.4	0.285714	1.5	0.000187282	0.000151468	9.11e-05	0.000109526	0.000187282	0.000203165	0.000109526	0.000147298	0.00015014	0.0002259	0.000276946	0.00017762	0.000273209	0.000905746	0.000838784	0.000784503	0.000161503
278.151	C14H20N3O3S	CHON	14	20	3	3		1.5	0.214286	6	0.157895	-0.428571	0.428571	0.285714	2	0	0	0	0	0	0	0	2.28e-05	0	0	0	0	0	0	0	0	0
278.176	C16H24N1O3S	CHON	16	24	1	3		1.5625	0.1875	5	0.185185	-1	0.3125	0.2	1.66667	5.11e-05	0	0	0	5.11e-05	0	0	0	0	0	0	0	5.19e-05	7.63e-05	0	0	0
279.015	C12H7NO8S	CHO	12	7		8		0.666667	0.666667	9	0.625	0.666667	0.75	1.125	1.125	7.56e-05	0	0	3.26e-05	7.56e-05	0	3.26e-05	0	0	2.49e-05	2.14e-05	0	4.12e-05	0	0.000107066	0	0
279.018	C9H11NO8S1	CHOS	9	11		8	1	1.33333	0.888889	4	0	0.666667	0.444444	0.333333	0.5	0	0	0	3.46e-05	0	0	3.46e-05	0	0	2.29e-05	0	0	0	0	0	0	0
279.026	C11H7N2O7S	CHON	11	7	2	7		0.727273	0.636364	9	0.636364	1.09091	0.818182	1.125	1.28571	0	1.82e-05	5.16e-05	5.41e-05	0	0	5.41e-05	2.79e-05	3.38e-05	4.78e-05	4.82e-05	0	0	0	0	0	3.06e-05
279.033	C13H11NO5S1	CHOS	13	11		5	1	0.923077	0.384615	8	0.473684	0	0.615385	0.666667	1.6	0	0	0	0	0	0	0	6.83e-05	3.11e-05	8.33e-05	2.97e-05	0	0	0	0	0	0
279.051	C13H11NO7S	CHO	13	11		7		0.923077	0.538462	8	0.473684	0.153846	0.615385	0.666667	1.14286	0.00045114	4.3e-05	0.000175258	0.000177736	0.00045114	7.27e-05	0.000177736	0.00017332	0.000178328	0.000224344	0.000209844	0.000221749	0.000142305	0.00015066	0.000222567	0.000160998	0.000204628
279.054	C10H15NO7S1	CHOS	10	15		7	1	1.6	0.7	3	0	0	0.3	0.1875	0.428571	0.000100001	2.93e-05	0.000151672	0.00020832	0.000100001	0	0.00020832	0.000183722	0.000107527	0.000129329	0.000105391	6.92e-05	0.000141781	0.000147532	0.000158853	0.00013419	0.000122859
279.062	C12H11N2O6S	CHON	12	11	2	6		1	0.5	8	0.428571	0.5	0.666667	0.666667	1.33333	0.000104329	0.000137178	0.00036753	0.000315915	0.000104329	8.77e-05	0.000315915	0.000274641	0.000285713	0.000301598	0.000246663	0.000156302	0.000166148	0.000235651	0.000257928	0.000258562	0.000256582
279.066	C17H11NO4S	CHO	17	11		4		0.705882	0.235294	12	0.666667	-0.235294	0.705882	1	3	4.86e-05	0	0	0	4.86e-05	0	0	0	0	0	0	0	0	0	0	0	0
279.078	C16H11N2O3S	CHON	16	11	2	3		0.75	0.1875	12	0.68	0	0.75	1	4	0	0	0	3.03e-05	0	0	3.03e-05	0	0	3.29e-05	2.85e-05	0	0	0	0	0	0
279.087	C14H15NO6S	CHO	14	15		6		1.14286	0.428571	7	0.363636	-0.285714	0.5	0.4375	1.16667	0.000848361	0.000262554	0.000768327	0.000893279	0.000848361	0.00026388	0.000893279	0.00115533	0.00144487	0.00175227	0.00206289	0.000415789	0.000462238	0.000681736	0.000827586	0.000974724	0.000701987
279.091	C11H19NO6S1	CHOS	11	19		6	1	1.81818	0.545455	2	0	-0.545455	0.181818	0.1	0.333333	0.000199001	5.48e-05	0.000292272	0.000326556	0.000199001	0.000195848	0.000326556	0.000302989	0.000153205	0.000120088	9.8e-05	0.000249785	0.000204157	0.00036723	0.00064865	0.000651061	0.000193524
279.099	C13H15N2O5S	CHON	13	15	2	5		1.23077	0.384615	7	0.294118	0	0.538462	0.4375	1.4	0.000271751	0.000187538	0.000426516	0.000382748	0.000271751	0.000343776	0.000382748	0.000402766	0.000402263	0.000483293	0.000502898	0.000419123	0.000330383	0.000440939	0.000618182	0.000543684	0.000471994
279.103	C18H15NO3S	CHO	18	15		3		0.888889	0.166667	11	0.575758	-0.555556	0.611111	0.6875	3.66667	5.88e-05	0	0	0	5.88e-05	0	0	0	0	0	0	0	0	0	0	0	3.39e-05
279.109	C11H19NO8S	CHO	11	19		8		1.81818	0.727273	2	0	-0.363636	0.181818	0.1	0.25	7.65e-05	2.18e-05	3.88e-05	0	7.65e-05	0	0	4.72e-05	8.15e-05	0	0	0	0.000113446	9.89e-05	0	0	3.51e-05
279.124	C15H19NO5S	CHO	15	19		5		1.33333	0.333333	6	0.28	-0.666667	0.4	0.3	1.2	0.00062698	0.000464384	0.00103107	0.00110803	0.00062698	0.000549622	0.00110803	0.0017332	0.00180341	0.00147913	0.00149175	0.000516799	0.000817872	0.00130105	0.00120427	0.00113435	0.00105671
279.127	C12H23NO5S1	CHOS	12	23		5	1	2	0.416667	1	0	-1	0.0833333	0.0416667	0.2	0.000266824	4.79e-05	7.08e-05	8.29e-05	0.000266824	0.000135834	8.29e-05	3.88e-05	5.18e-05	4.37e-05	3.4e-05	0	0.000169593	0.000155927	0.000287256	0	0.000171439
279.135	C14H19N2O4S	CHON	14	19	2	4		1.42857	0.285714	6	0.2	-0.428571	0.428571	0.3	1.5	0.000215384	9.31e-05	9.74e-05	9.06e-05	0.000215384	0.000246922	9.06e-05	0.000102801	0.00011561	0.000127473	0.000110125	0.000217174	0.00010637	0.000108978	0.000217959	0.000196378	0.000127584
279.139	C19H19NO2S	CHO	19	19		2		1.05263	0.105263	10	0.5	-0.842105	0.526316	0.5	5	5.45e-05	0	0	0	5.45e-05	0	0	0	0	0	1.94e-05	0	0	0	0	0	0
279.145	C12H23NO7S	CHO	12	23		7		2	0.583333	1	0	-0.833333	0.0833333	0.0416667	0.142857	0	0	0	0	0	0	0	0	0	0	0	0	4e-05	0	0	0	0
279.16	C16H23NO4S	CHO	16	23		4		1.5	0.25	5	0.214286	-1	0.3125	0.208333	1.25	0.000884625	0.00165422	0.000156325	0.000167366	0.000884625	0.000563486	0.000167366	0.00031681	0.000302077	0.000263769	0.000229501	0.000686908	0.000844645	0.000889179	0.00074878	0.000575508	0.000287167
279.164	C13H27NO4S1	CHOS	13	27		4	1	2.15385	0.307692	0	0	-1.38462	0	0	0	0	0	0	0	0	0	0	0	0	0	0	0	0.000163466	0.000189308	0	0	0
279.197	C17H27NO3S	CHO	17	27		3		1.64706	0.176471	4	0.16129	-1.29412	0.235294	0.142857	1.33333	0.000404286	7.28e-05	0	0	0.000404286	0.000290859	0	4.5e-05	1.99e-05	0	3.98e-05	0.000323082	8.67e-05	0.000151705	0.000104866	7.76e-05	5.13e-05
279.233	C18H31NO2S	CHO	18	31		2		1.77778	0.111111	3	0.117647	-1.55556	0.166667	0.09375	1.5	0.00115876	5.41e-05	0	0	0.00115876	0.000161521	0	0	0	0	0	0.000250085	0.00028804	0.000696448	0	0	0
280.01	C11H6N1O8S	CHON	11	6	1	8		0.636364	0.727273	9	0.666667	1.09091	0.818182	1.28571	1.125	0	0	3.38e-05	0	0	0	0	0	0	2.17e-05	2.14e-05	0	0	0	0	0	0
280.013	C8H10N1O8S1	CHONS	8	10	1	8	1	1.375	1	4	0	1.25	0.5	0.363636	0.5	0	0	0	3.06e-05	0	0	3.06e-05	0	0	0	0	0	0	0	0	0	0
280.021	C10H6N3O7S	CHON	10	6	3	7		0.7	0.7	9	0.714286	1.6	0.9	1.28571	1.28571	0	0	4.61e-05	9.73e-05	0	0	9.73e-05	3.88e-05	2.95e-05	2.86e-05	0	0	0	0	0	0	0
280.029	C12H10N1O5S1	CHONS	12	10	1	5	1	0.916667	0.416667	8	0.466667	0.333333	0.666667	0.727273	1.6	0	0	4.26e-05	3.99e-05	0	0	3.99e-05	0	0	3.53e-05	3.97e-05	0	0	0	0	0	0
280.036	C14H6N3O4S	CHON	14	6	3	4		0.5	0.285714	13	0.888889	0.714286	0.928571	1.85714	3.25	0	0	0	2.7e-05	0	0	2.7e-05	3.59e-05	3.9e-05	2.14e-05	2.44e-05	0	0	0	0	0	0.00011194
280.046	C12H10N1O7S	CHON	12	10	1	7		0.916667	0.583333	8	0.466667	0.5	0.666667	0.727273	1.14286	0.000115939	3.37e-05	0.000229661	0.000273615	0.000115939	4.8e-05	0.000273615	0.000165382	0.000156411	0.00019061	0.000145478	0.000145387	9.66e-05	0.000121006	0	0.000129872	0.000146913
280.05	C9H14N1O7S1	CHONS	9	14	1	7	1	1.66667	0.777778	3	0	0.444444	0.333333	0.2	0.428571	0	0	7.29e-05	5.95e-05	0	0	5.95e-05	0	0	0	0	0	0	0	0	0	0
280.058	C11H10N3O6S	CHON	11	10	3	6		1	0.545455	8	0.4	0.909091	0.727273	0.727273	1.33333	0	1.77e-05	8.04e-05	0.000107497	0	0	0.000107497	6.83e-05	5.78e-05	8.5e-05	7.17e-05	0	3.85e-05	0	0	8.2e-05	3.11e-05
280.062	C16H10N1O4S	CHON	16	10	1	4		0.6875	0.25	12	0.692308	0	0.75	1.09091	3	6.16e-05	0	0	0	6.16e-05	0	0	3.42e-05	3.62e-05	4.03e-05	4.03e-05	0	4.01e-05	0	0	0.000100621	0
280.065	C13H14N1O4S1	CHONS	13	14	1	4	1	1.15385	0.307692	7	0.333333	-0.153846	0.538462	0.466667	1.75	0	0	0	0	0	0	0	0	0	4.59e-05	3.57e-05	0	0	0	0	0	0
280.067	C9H14N1O9S	CHON	9	14	1	9		1.66667	1	3	0	0.666667	0.333333	0.2	0.333333	0	0	0	0	0	0	0	2.14e-05	0	0	0	0	0	0	0	0	0
280.073	C15H10N3O3S	CHON	15	10	3	3		0.733333	0.2	12	0.714286	0.266667	0.8	1.09091	4	0	0	3.56e-05	0	0	0	0	0	2.51e-05	1.85e-05	0	0	0	0	0	0	0
280.083	C13H14N1O6S	CHON	13	14	1	6		1.15385	0.461538	7	0.333333	0	0.538462	0.466667	1.16667	0.000517177	0.000228083	0.000693897	0.000732959	0.000517177	0.000416734	0.000732959	0.000762912	0.000654716	0.000536196	0.000570311	0.000542227	0.000479166	0.000547863	0.000668737	0.000720541	0.00133569
280.086	C10H18N1O6S1	CHONS	10	18	1	6	1	1.9	0.6	2	0	-0.2	0.2	0.105263	0.333333	0	0	2.66e-05	4.66e-05	0	0	4.66e-05	3.7e-05	0	0	0	4.73e-05	4.44e-05	0	0	0	0
280.094	C12H14N3O5S	CHON	12	14	3	5		1.25	0.416667	7	0.230769	0.333333	0.583333	0.466667	1.4	0	8.1e-05	0.000172009	0.000138661	0	5.76e-05	0.000138661	9.97e-05	0.000117894	9.27e-05	9.83e-05	0	7.57e-05	0.000118682	0.000157726	0.000122837	0.00013553
280.098	C17H14N1O3S	CHON	17	14	1	3		0.882353	0.176471	11	0.586207	-0.352941	0.647059	0.733333	3.66667	0	0	0	0	0	0	0	0	0	1.72e-05	0	0	0	0	0	0	0
280.119	C14H18N1O5S	CHON	14	18	1	5		1.35714	0.357143	6	0.238095	-0.428571	0.428571	0.315789	1.2	0.000265011	0.000224949	0.000320772	0.00031608	0.000265011	0.000322556	0.00031608	0.00027114	0.000322863	0.000286505	0.000342145	0.000183995	0.000323966	0.000512823	0.000628178	0.00061569	0.000263362
280.13	C13H18N3O4S	CHON	13	18	3	4		1.46154	0.307692	6	0.125	-0.153846	0.461538	0.315789	1.5	0	2.17e-05	3.67e-05	5.43e-05	0	5.72e-05	5.43e-05	2.61e-05	3.06e-05	2.96e-05	3.69e-05	0.000100793	0	5.71e-05	0	0	6.02e-05
280.155	C15H22N1O4S	CHON	15	22	1	4		1.53333	0.266667	5	0.166667	-0.8	0.333333	0.217391	1.25	0.000122454	8.56e-05	2.83e-05	3.22e-05	0.000122454	9.51e-05	3.22e-05	6.04e-05	5.72e-05	4.85e-05	4.94e-05	0	9.68e-05	0.000178069	0.000179348	0.000115896	0.000159285
281.013	C12H9NO6S1	CHOS	12	9		6	1	0.833333	0.5	8	0.5	0.333333	0.666667	0.8	1.33333	0	0	0	0	0	0	0	0	0	1.8e-05	0	0	0	0	0	0	3.31e-05
281.03	C12H9NO8S	CHO	12	9		8		0.833333	0.666667	8	0.5	0.5	0.666667	0.8	1	8.28e-05	0	3.8e-05	7.25e-05	8.28e-05	0	7.25e-05	5.04e-05	5.09e-05	5.7e-05	3.82e-05	7.26e-05	5.59e-05	9.84e-05	0.00012575	7.75e-05	3.86e-05
281.034	C9H13NO8S1	CHOS	9	13		8	1	1.55556	0.888889	3	0	0.444444	0.333333	0.214286	0.375	0	0	0	3.15e-05	0	0	3.15e-05	0	0	3.44e-05	0	5.32e-05	0	0	0	0	0
281.042	C11H9N2O7S	CHON	11	9	2	7		0.909091	0.636364	8	0.454545	0.909091	0.727273	0.8	1.14286	5.44e-05	0	0.000149549	0.000240829	5.44e-05	0	0.000240829	0.00012099	0.000127281	0.000107323	9.09e-05	4.96e-05	4.91e-05	5.27e-05	0.000137998	6.86e-05	5.42e-05
281.046	C16H9NO5S	CHO	16	9		5		0.625	0.3125	12	0.703704	0	0.75	1.2	2.4	0	0	0	0	0	0	0	0	0	0	0	0	0	0.000123344	0	0	5.37e-05
281.049	C13H13NO5S1	CHOS	13	13		5	1	1.07692	0.384615	7	0.368421	-0.153846	0.538462	0.5	1.4	0	0	0	0	0	0	0	2.88e-05	0	4.78e-05	0	0	7e-05	5.67e-05	0.000117348	8.34e-05	3.96e-05
281.057	C15H9N2O4S	CHON	15	9	2	4		0.666667	0.266667	12	0.727273	0.266667	0.8	1.2	3	0	0	3.61e-05	4.99e-05	0	0	4.99e-05	3.03e-05	3.31e-05	3.34e-05	3.28e-05	0	0	0	0	0	0
281.067	C13H13NO7S	CHO	13	13		7		1.07692	0.538462	7	0.368421	0	0.538462	0.5	1	0.000705047	0.000115244	0.000261378	0.000388745	0.000705047	0.000109864	0.000388745	0.000378495	0.000342632	0.000457673	0.000528923	0.000335185	0.00026867	0.000381522	0.000487256	0.000453297	0.00027016
281.07	C10H17NO7S1	CHOS	10	17		7	1	1.8	0.7	2	0	-0.2	0.2	0.111111	0.285714	0.000103932	5.31e-05	0.000449451	0.000468762	0.000103932	0.00029165	0.000468762	0.000352593	0.00011054	0.000101749	9.06e-05	0.00027788	0.000115817	8.73e-05	0.000182502	0.000119469	0.000303188
281.078	C12H13N2O6S	CHON	12	13	2	6		1.16667	0.5	7	0.285714	0.333333	0.583333	0.5	1.16667	0.000104229	0.000159634	0.000429022	0.00056574	0.000104229	0.000139816	0.00056574	0.000379137	0.000386221	0.000311166	0.000332056	0.000176211	0.000270984	0.000583735	0.000662175	0.000628566	0.000360713
281.082	C17H13NO4S	CHO	17	13		4		0.823529	0.235294	11	0.6	-0.352941	0.647059	0.785714	2.75	6.31e-05	0	0	0	6.31e-05	0	0	0	0	2.57e-05	3.01e-05	0	0	7.17e-05	0	0	0
281.093	C16H13N2O3S	CHON	16	13	2	3		0.875	0.1875	11	0.6	-0.125	0.6875	0.785714	3.66667	0.000478602	2.28e-05	2.75e-05	2.9e-05	0.000478602	0	2.9e-05	3.87e-05	4.13e-05	2.67e-05	0	0.00011993	0	8.11e-05	0	0	0
281.103	C14H17NO6S	CHO	14	17		6		1.28571	0.428571	6	0.272727	-0.428571	0.428571	0.333333	1	0.0011506	0.000375807	0.000853066	0.00120259	0.0011506	0.00033362	0.00120259	0.00129929	0.00122829	0.00166669	0.00196571	0.000568637	0.000951384	0.00145798	0.00166535	0.00152785	0.000725013
281.106	C11H21NO6S1	CHOS	11	21		6	1	2	0.545455	1	0	-0.727273	0.0909091	0.0454545	0.166667	0.000408657	5.92e-05	0.000258882	0.000364185	0.000408657	0.000226281	0.000364185	0.000271591	0.000113997	7.46e-05	6.91e-05	0.000311687	0.000266049	0.000254737	0.000354418	0.000145255	0.000173343
281.114	C13H17N2O5S	CHON	13	17	2	5		1.38462	0.384615	6	0.176471	-0.153846	0.461538	0.333333	1.2	0.00022316	0.000167571	0.000357383	0.000533407	0.00022316	0.000252181	0.000533407	0.000419179	0.000423853	0.00032992	0.000352951	0.000298229	0.000278507	0.000413435	0.000434424	0.000401775	0.000253835
281.118	C18H17NO3S	CHO	18	17		3		1	0.166667	10	0.515152	-0.666667	0.555556	0.555556	3.33333	8.09e-05	0	0	0	8.09e-05	0	0	0	2.53e-05	4.04e-05	5.22e-05	0	7.31e-05	0.000160502	0.000114059	0.000159241	3.12e-05
281.122	C15H21NO3S1	CHOS	15	21		3	1	1.46667	0.2	5	0.2	-0.933333	0.333333	0.227273	1.66667	0	3.24e-05	0	0	0	0	0	0	0	0	0	0	0	0	0	0	0
281.13	C17H17N2O2S	CHON	17	17	2	2		1.05882	0.117647	10	0.5	-0.470588	0.588235	0.555556	5	0	2.02e-05	0	4.29e-05	0	7.15e-05	4.29e-05	0	3.61e-05	5.82e-05	5.2e-05	0	0	8.08e-05	0	0	4.54e-05
281.139	C15H21NO5S	CHO	15	21		5		1.46667	0.333333	5	0.2	-0.8	0.333333	0.227273	1	0.000925807	0.00105039	0.00221214	0.0023674	0.000925807	0.0014424	0.0023674	0.0026718	0.00251645	0.00123918	0.00123328	0.00136338	0.00168485	0.00176	0.00145099	0.00133649	0.00179788
281.143	C12H25NO5S1	CHOS	12	25		5	1	2.16667	0.416667	0	0	-1.16667	0	0	0	0.000360951	1.87e-05	0	3.07e-05	0.000360951	0.000192857	3.07e-05	4.26e-05	0	0	3.29e-05	0	0.000214905	0	0.000370165	0	0.000160372
281.151	C14H21N2O4S	CHON	14	21	2	4		1.57143	0.285714	5	0.1	-0.571429	0.357143	0.227273	1.25	0	2.89e-05	3.84e-05	4.02e-05	0	0	4.02e-05	3.33e-05	0	2.91e-05	2.47e-05	0	4.6e-05	6.65e-05	0	0	0
281.155	C19H21NO2S	CHO	19	21		2		1.15789	0.105263	9	0.444444	-0.947368	0.473684	0.409091	4.5	0	1.75e-05	0	0	0	0	0	0	0	2.14e-05	2.16e-05	0	0	6.27e-05	0	0	0
281.176	C16H25NO4S	CHO	16	25		4		1.625	0.25	4	0.142857	-1.125	0.25	0.153846	1	0.00156111	0.000441628	0.000101987	0.000100763	0.00156111	0.000744911	0.000100763	0.000249222	0.000207208	0.000166697	0.000210819	0.000911102	0.00070354	0.000932691	0.000695099	0.000565563	0.000303492
281.212	C17H29NO3S	CHO	17	29		3		1.76471	0.176471	3	0.0967742	-1.41176	0.176471	0.1	1	0.000926602	0.00013921	0	0	0.000926602	0.000466308	0	2.37e-05	2.7e-05	0	0	0.000547651	8.41e-05	0.000190605	0.000370312	0.00037665	0
281.249	C18H33NO2S	CHO	18	33		2		1.88889	0.111111	2	0.0588235	-1.66667	0.111111	0.0588235	1	0.000901691	0.00014295	0	0	0.000901691	0	0	0	0	0	0	0.000177105	0.000545152	0	0	0	3.5e-05
282.008	C11H8N1O6S1	CHONS	11	8	1	6	1	0.818182	0.545455	8	0.5	0.727273	0.727273	0.888889	1.33333	0	0	0	0.000115537	0	0	0.000115537	4.39e-05	2.58e-05	2.68e-05	2.68e-05	5.17e-05	0	0	0	0	0
282.026	C11H8N1O8S	CHON	11	8	1	8		0.818182	0.727273	8	0.5	0.909091	0.727273	0.888889	1	0	0	8.28e-05	8.51e-05	0	0	8.51e-05	6.68e-05	2.79e-05	4.98e-05	3.05e-05	0	0	0	0	0	0
282.029	C8H12N1O8S1	CHONS	8	12	1	8	1	1.625	1	3	0	1	0.375	0.230769	0.375	0	0	3.53e-05	2.84e-05	0	0	2.84e-05	0	0	0	0	0	0	0	0	0	0
282.037	C10H8N3O7S	CHON	10	8	3	7		0.9	0.7	8	0.428571	1.4	0.8	0.888889	1.14286	0	0	7.59e-05	0.000168955	0	0	0.000168955	6.87e-05	8.83e-05	2.87e-05	2.65e-05	6.27e-05	0	0	0	0	0
282.041	C15H8N1O5S	CHON	15	8	1	5		0.6	0.333333	12	0.73913	0.266667	0.8	1.33333	2.4	0	0	0	0	0	0	0	0	0	2.11e-05	2.04e-05	5.43e-05	0	4.95e-05	0	0	0
282.044	C12H12N1O5S1	CHONS	12	12	1	5	1	1.08333	0.416667	7	0.333333	0.166667	0.583333	0.538462	1.4	0	2.04e-05	5.3e-05	8.13e-05	0	0	8.13e-05	5.2e-05	4.26e-05	6.83e-05	4.95e-05	7.42e-05	0	9.16e-05	0	7.86e-05	4.68e-05
282.052	C14H8N3O4S	CHON	14	8	3	4		0.642857	0.285714	12	0.777778	0.571429	0.857143	1.33333	3	0	0	3.43e-05	3.3e-05	0	0	3.3e-05	3.94e-05	5.93e-05	5.12e-05	4.37e-05	0	0	0	0	0	4.71e-05
282.062	C12H12N1O7S	CHON	12	12	1	7		1.08333	0.583333	7	0.333333	0.333333	0.583333	0.538462	1	0.000151994	0.000252227	0.000811713	0.000710251	0.000151994	0.00017973	0.000710251	0.000626498	0.000590123	0.000424399	0.00037891	0.000221433	0.000243645	0.000271175	0.000416944	0.000319252	0.000395804
282.065	C9H16N1O7S1	CHONS	9	16	1	7	1	1.88889	0.777778	2	0	0.222222	0.222222	0.117647	0.285714	0	0	2.77e-05	2.73e-05	0	0	2.73e-05	2.94e-05	0	0	0	0	0	0	0	0	0
282.073	C11H12N3O6S	CHON	11	12	3	6		1.18182	0.545455	7	0.2	0.727273	0.636364	0.538462	1.16667	0	2.37e-05	0	0.000234111	0	0.000159494	0.000234111	0.000151651	0.000192327	7.87e-05	6.51e-05	0.000158892	6.05e-05	6.76e-05	0.000145742	8.22e-05	0.000128861
282.077	C16H12N1O4S	CHON	16	12	1	4		0.8125	0.25	11	0.615385	-0.125	0.6875	0.846154	2.75	5.64e-05	0	2.64e-05	2.84e-05	5.64e-05	0	2.84e-05	4.22e-05	5.66e-05	6.54e-05	7.64e-05	0	0	0	0.000112547	0	8.65e-05
282.088	C15H12N3O3S	CHON	15	12	3	3		0.866667	0.2	11	0.619048	0.133333	0.733333	0.846154	3.66667	0	0	0	2.56e-05	0	0	2.56e-05	4.55e-05	3.53e-05	2.85e-05	2.22e-05	0	0	0	0	0	0
282.098	C13H16N1O6S	CHON	13	16	1	6		1.30769	0.461538	6	0.222222	-0.153846	0.461538	0.352941	1	0.00035014	0.000331984	0.000778071	0.000665736	0.00035014	0.000411367	0.000665736	0.000716663	0.00076908	0.000626532	0.000670037	0.000351144	0.000584757	0.000637278	0.000870346	0.000745213	0.000554066
282.11	C12H16N3O5S	CHON	12	16	3	5		1.41667	0.416667	6	0.0769231	0.166667	0.5	0.352941	1.2	6.38e-05	6.69e-05	0	0.000150787	6.38e-05	0	0.000150787	0.000128485	0.000187307	0.000173008	0.000187834	0	7.34e-05	0.00010325	0.000170408	9.71e-05	0.000158279
282.114	C17H16N1O3S	CHON	17	16	1	3		1	0.176471	10	0.517241	-0.470588	0.588235	0.588235	3.33333	5.31e-05	0	4.46e-05	0.000103023	5.31e-05	0	0.000103023	0.000103254	0.000137789	0.000154156	0.000125744	0	0	0	0	8.17e-05	0
282.125	C16H16N3O2S	CHON	16	16	3	2		1.0625	0.125	10	0.5	-0.25	0.625	0.588235	5	0	0	0	0	0	0	0	2.58e-05	2.3e-05	3.39e-05	2.19e-05	0	0	0	0	0	0
282.135	C14H20N1O5S	CHON	14	20	1	5		1.5	0.357143	5	0.142857	-0.571429	0.357143	0.238095	1	0.000150014	0.000104725	0.000259993	0.000165069	0.000150014	0.000117353	0.000165069	0.000161009	0.00016704	0.000152405	0.000166829	0	0.000183783	0.000201846	0.000223194	0.000178421	0.000162955
282.146	C13H20N3O4S	CHON	13	20	3	4		1.61538	0.307692	5	0	-0.307692	0.384615	0.238095	1.25	0	0	2.83e-05	3.03e-05	0	5.62e-05	3.03e-05	0	2.24e-05	4.54e-05	3.04e-05	0	0	5.71e-05	0.000108374	0	0
282.171	C15H24N1O4S	CHON	15	24	1	4		1.66667	0.266667	4	0.0833333	-0.933333	0.266667	0.16	1	0.000127853	2.74e-05	2.93e-05	2.85e-05	0.000127853	0	2.85e-05	2.75e-05	2.04e-05	0	0	0	6.47e-05	6e-05	0	0	4.38e-05
283.021	C10H7N2O8S	CHON	10	7	2	8		0.8	0.8	8	0.5	1.4	0.8	1	1	0	0	8.19e-05	0.000120118	0	0	0.000120118	5.14e-05	5.49e-05	4.92e-05	5.93e-05	5.24e-05	0	0	0	0	0
283.025	C15H7NO6S	CHO	15	7		6		0.533333	0.4	12	0.75	0.266667	0.8	1.5	2	0	3.55e-05	0	0	0	0	0	0	0	0	2.71e-05	0	0	7.84e-05	0	0	0
283.028	C12H11NO6S1	CHOS	12	11		6	1	1	0.5	7	0.375	0.166667	0.583333	0.583333	1.16667	0	0	3.68e-05	4.65e-05	0	0	4.65e-05	4.28e-05	4.47e-05	7.26e-05	5.57e-05	0	6.9e-05	6.53e-05	0	9.72e-05	4.13e-05
283.036	C14H7N2O5S	CHON	14	7	2	5		0.571429	0.357143	12	0.789474	0.571429	0.857143	1.5	2.4	0	0	2.64e-05	4.4e-05	0	0	4.4e-05	2.24e-05	2.77e-05	3.37e-05	0	0	0	0	0	0	0
283.046	C12H11NO8S	CHO	12	11		8		1	0.666667	7	0.375	0.333333	0.583333	0.583333	0.875	0.000132281	5.23e-05	0.000142729	0.000179624	0.000132281	5.64e-05	0.000179624	0.000106259	7.93e-05	0.000120016	9.15e-05	7.77e-05	6.75e-05	7.33e-05	0.000153045	0.00013915	9.22e-05
283.049	C9H15NO8S1	CHOS	9	15		8	1	1.77778	0.888889	2	0	0.222222	0.222222	0.125	0.25	0	0	3.57e-05	3.95e-05	0	0	3.95e-05	0	0	0	0	0	0	0	0	0	3.53e-05
283.057	C11H11N2O7S	CHON	11	11	2	7		1.09091	0.636364	7	0.272727	0.727273	0.636364	0.583333	1	0	3.43e-05	0.000348222	0.000325375	0	8.44e-05	0.000325375	0.000215364	0.000167951	0.000141987	0.000118786	8.85e-05	6.71e-05	0.000126702	0.000173545	0.000119489	0.00018023
283.061	C16H11NO5S	CHO	16	11		5		0.75	0.3125	11	0.62963	-0.125	0.6875	0.916667	2.2	0.000162107	3.1e-05	0	2.97e-05	0.000162107	6.22e-05	2.97e-05	5.96e-05	5.18e-05	5.25e-05	5.02e-05	7.45e-05	0	0.00010086	0.000284575	0.000143814	6.61e-05
283.065	C13H15NO5S1	CHOS	13	15		5	1	1.23077	0.384615	6	0.263158	-0.307692	0.461538	0.375	1.2	0.000143378	5.65e-05	0	0	0.000143378	7.49e-05	0	0.000106077	0.000103275	0.000113589	6.86e-05	7.94e-05	0.000151647	0.000225131	0.000318707	0.000220081	0.000178869
283.072	C15H11N2O4S	CHON	15	11	2	4		0.8	0.266667	11	0.636364	0.133333	0.733333	0.916667	2.75	0	1.93e-05	3.45e-05	4.78e-05	0	0	4.78e-05	5.44e-05	4.14e-05	7.01e-05	4.61e-05	8.18e-05	0	8.43e-05	0	0	3.98e-05
283.082	C13H15NO7S	CHO	13	15		7		1.23077	0.538462	6	0.263158	-0.153846	0.461538	0.375	0.857143	0.00128145	0.000292534	0.000950572	0.00105862	0.00128145	0.000220821	0.00105862	0.000992209	0.000902459	0.00111126	0.00125009	0.000595679	0.000508997	0.00066424	0.000917422	0.000753528	0.000614498
283.086	C10H19NO7S1	CHOS	10	19		7	1	2	0.7	1	0	-0.4	0.1	0.05	0.142857	0	1.89e-05	9.68e-05	6.21e-05	0	7.45e-05	6.21e-05	4.21e-05	3.37e-05	1.76e-05	0	0	6.77e-05	6.33e-05	0.000134196	6.8e-05	0.000115497
283.094	C12H15N2O6S	CHON	12	15	2	6		1.33333	0.5	6	0.142857	0.166667	0.5	0.375	1	0.000113581	0.000278964	0.000572832	0.000475878	0.000113581	0.000235953	0.000475878	0.000383603	0.000416586	0.000363276	0.000370388	0.00026548	0.000312267	0.00038444	0.000407009	0.000381419	0.000379395
283.098	C17H15NO4S	CHO	17	15		4		0.941176	0.235294	10	0.533333	-0.470588	0.588235	0.625	2.5	0.000126037	2.59e-05	5.41e-05	6.41e-05	0.000126037	0	6.41e-05	6.26e-05	5.93e-05	7.46e-05	8.43e-05	0	0	0.000120984	0.000145063	0.000127816	4.28e-05
283.101	C14H19NO4S1	CHOS	14	19		4	1	1.42857	0.285714	5	0.181818	-0.714286	0.357143	0.25	1.25	0.0001191	0	0	0	0.0001191	0	0	0	0	0	0	6.04e-05	0	0	0	0.000154089	0
283.109	C16H15N2O3S	CHON	16	15	2	3		1	0.1875	10	0.52	-0.25	0.625	0.625	3.33333	0.000250032	0.000143285	0.000210818	0.000298411	0.000250032	0.000209942	0.000298411	0.000201943	0.000223281	0.000219986	0.000207942	0.000216424	0.000152181	0.000223191	0.000236763	0.000202358	0.000112853
283.119	C14H19NO6S	CHO	14	19		6		1.42857	0.428571	5	0.181818	-0.571429	0.357143	0.25	0.833333	0.00117376	0.000851726	0.0027067	0.00291536	0.00117376	0.000712796	0.00291536	0.0033743	0.00281186	0.00354854	0.0038736	0.000815911	0.00131556	0.00296298	0.00272254	0.00262618	0.00214122
283.122	C11H23NO6S1	CHOS	11	23		6	1	2.18182	0.545455	0	0	-0.909091	0	0	0	0	0	0	0	0	4.61e-05	0	0	0	0	0	0	0	0	0	0	0
283.13	C13H19N2O5S	CHON	13	19	2	5		1.53846	0.384615	5	0.0588235	-0.307692	0.384615	0.25	1	0.000133937	8.24e-05	0.000277639	0.000250942	0.000133937	0.000127677	0.000250942	0.000197869	0.00018979	0.000155967	0.000183957	0.000104056	0.000133851	0.000188135	0.00019339	0.000190936	0.000170739
283.134	C18H19NO3S	CHO	18	19		3		1.11111	0.166667	9	0.454545	-0.777778	0.5	0.45	3	0.000280481	0.000106753	5.1e-05	3.56e-05	0.000280481	0	3.56e-05	0.000158805	0.000201106	0.000230375	0.000253091	0.000505232	0.000765045	0.000781147	0.000323149	0.00016725	0.000110321
283.137	C15H23NO3S1	CHOS	15	23		3	1	1.6	0.2	4	0.12	-1.06667	0.266667	0.166667	1.33333	0.000118571	7.79e-05	0	0	0.000118571	0	0	0	0	0	0	7.56e-05	0	0	0	0	7.82e-05
283.145	C17H19N2O2S	CHON	17	19	2	2		1.17647	0.117647	9	0.428571	-0.588235	0.529412	0.45	4.5	0	3.25e-05	0	4.84e-05	0	5.23e-05	4.84e-05	6.51e-05	6.28e-05	6.72e-05	5.84e-05	0.000151433	4.9e-05	0.000133803	0	0	8.76e-05
283.155	C15H23NO5S	CHO	15	23		5		1.6	0.333333	4	0.12	-0.933333	0.266667	0.166667	0.8	0.00164571	0.00151457	0.000632646	0.000524399	0.00164571	0.00354656	0.000524399	0.000743662	0.000613033	0.000641977	0.00073463	0.0030537	0.00211862	0.00130133	0.00115781	0.000952139	0.00111292
283.166	C14H23N2O4S	CHON	14	23	2	4		1.71429	0.285714	4	0	-0.714286	0.285714	0.166667	1	0	0	0	3.94e-05	0	0	3.94e-05	0	0	0	0	0	4.76e-05	0	0	0	0
283.17	C19H23NO2S	CHO	19	23		2		1.26316	0.105263	8	0.388889	-1.05263	0.421053	0.333333	4	9.71e-05	0.000133789	0	0	9.71e-05	0	0	2.75e-05	0	2.43e-05	3.18e-05	5.99e-05	0	0.000123552	0.000111556	0.000154199	0
283.191	C16H27NO4S	CHO	16	27		4		1.75	0.25	3	0.0714286	-1.25	0.1875	0.107143	0.75	0.00121827	0.00025414	4.02e-05	5.34e-05	0.00121827	0.00136326	5.34e-05	4.55e-05	5.65e-05	6.33e-05	5.92e-05	0.000838218	0.000306663	0.000602223	0.000370553	0.000250847	0.00024744
283.207	C20H27NO1S	CHO	20	27		1		1.4	0.05	7	0.333333	-1.3	0.35	0.25	7	0	0	0	0	0	0	0	0	0	0	0	5.84e-05	0	0	0	0	0
283.228	C17H31NO3S	CHO	17	31		3		1.88235	0.176471	2	0.0322581	-1.52941	0.117647	0.0625	0.666667	0.00103917	2.79e-05	0	0	0.00103917	0.000400225	0	0	0	0	0	0.000474016	6.44e-05	0.000190852	0	0	4.19e-05
283.264	C18H35NO2S	CHO	18	35		2		2	0.111111	1	0	-1.77778	0.0555556	0.0277778	0.5	0.0122465	6.43e-05	0	0	0.0122465	0.000104016	0	0	0	0	0	0.00206069	0.0025531	0	0	0	3.92e-05
283.987	C10H6N1O7S1	CHONS	10	6	1	7	1	0.7	0.7	8	0.555556	1.2	0.8	1.14286	1.14286	0	0	0	3.06e-05	0	0	3.06e-05	0	0	0	0	0	0	0	0	0	0
284.016	C9H6N3O8S	CHON	9	6	3	8		0.777778	0.888889	8	0.5	2	0.888889	1.14286	1	0	0	0	5.41e-05	0	0	5.41e-05	0	0	0	0	0	0	0	0	0	0
284.02	C14H6N1O6S	CHON	14	6	1	6		0.5	0.428571	12	0.8	0.571429	0.857143	1.71429	2	0	0	3.35e-05	3.07e-05	0	0	3.07e-05	0	0	2.13e-05	2.03e-05	0	0	0	0	0	0
284.023	C11H10N1O6S1	CHONS	11	10	1	6	1	1	0.545455	7	0.333333	0.545455	0.636364	0.636364	1.16667	0	1.84e-05	5.21e-05	0.000127653	0	0	0.000127653	7.3e-05	6.36e-05	5.73e-05	7.01e-05	4.86e-05	4.19e-05	6.19e-05	0	9.34e-05	6.56e-05
284.031	C13H6N3O5S	CHON	13	6	3	5		0.538462	0.384615	12	0.866667	0.923077	0.923077	1.71429	2.4	0	2.24e-05	0.000567809	0.000896291	0	0	0.000896291	0.00125906	0.00128048	0.000868125	0.00129443	0	0	0	0	0	0.000119459
284.041	C11H10N1O8S	CHON	11	10	1	8		1	0.727273	7	0.333333	0.727273	0.636364	0.636364	0.875	0	0	0.000137046	0.000189936	0	5.1e-05	0.000189936	0.000111226	8.51e-05	5.72e-05	5.79e-05	6.97e-05	5.79e-05	9.93e-05	0	9.19e-05	7.85e-05
284.045	C8H14N1O8S1	CHONS	8	14	1	8	1	1.875	1	2	0	0.75	0.25	0.133333	0.25	0	0	0.000272477	0.000181871	0	0	0.000181871	0	0	0	0	0	0	0	0	0	0
284.052	C10H10N3O7S	CHON	10	10	3	7		1.1	0.7	7	0.142857	1.2	0.7	0.636364	1	0	0	5.97e-05	0.000113053	0	0	0.000113053	5.93e-05	4.98e-05	3.86e-05	3.81e-05	0	0	0	0	0	0
284.056	C15H10N1O5S	CHON	15	10	1	5		0.733333	0.333333	11	0.652174	0.133333	0.733333	1	2.2	0.000113174	1.86e-05	9.63e-05	0.00012755	0.000113174	0	0.00012755	9.07e-05	8.69e-05	8.2e-05	8.61e-05	0	4.68e-05	5.26e-05	0.00010963	7.86e-05	3.21e-05
284.06	C12H14N1O5S1	CHONS	12	14	1	5	1	1.25	0.416667	6	0.2	0	0.5	0.4	1.2	0	2.61e-05	6.31e-05	8.85e-05	0	0	8.85e-05	7.83e-05	5.59e-05	7.29e-05	8.49e-05	8.3e-05	7.1e-05	0.000106034	0.000174421	0.000136337	5.4e-05
284.068	C14H10N3O4S	CHON	14	10	3	4		0.785714	0.285714	11	0.666667	0.428571	0.785714	1	2.75	0	0	4.58e-05	6.03e-05	0	0	6.03e-05	3.99e-05	5.09e-05	4.39e-05	6.04e-05	5.5e-05	0	0	0	0	4.39e-05
284.078	C12H14N1O7S	CHON	12	14	1	7		1.25	0.583333	6	0.2	0.166667	0.5	0.4	0.857143	0.000240574	0.000266156	0.000938721	0.00114395	0.000240574	0.00063153	0.00114395	0.000692206	0.000667173	0.000516739	0.000523136	0.000336032	0.000552026	0.000601945	0.000555719	0.00047149	0.000421302
284.089	C11H14N3O6S	CHON	11	14	3	6		1.36364	0.545455	6	0	0.545455	0.545455	0.4	1	5.43e-05	0	0.00010783	0.00016127	5.43e-05	6.95e-05	0.00016127	8.95e-05	8.55e-05	2.74e-05	4.15e-05	0.000105057	0	0	0.000100301	0	4.55e-05
284.093	C16H14N1O4S	CHON	16	14	1	4		0.9375	0.25	10	0.538462	-0.25	0.625	0.666667	2.5	8.88e-05	3.3e-05	5.88e-05	7.76e-05	8.88e-05	0.000140454	7.76e-05	6.46e-05	7.18e-05	6.09e-05	7.6e-05	0.000107613	3.99e-05	8.99e-05	0.000124283	9.6e-05	5.62e-05
284.104	C15H14N3O3S	CHON	15	14	3	3		1	0.2	10	0.52381	0	0.666667	0.666667	3.33333	6.96e-05	2.56e-05	2.72e-05	4.18e-05	6.96e-05	7.3e-05	4.18e-05	4.25e-05	3.95e-05	4.12e-05	4.25e-05	0	5.96e-05	9.94e-05	0	7.61e-05	5.96e-05
284.114	C13H18N1O6S	CHON	13	18	1	6		1.46154	0.461538	5	0.111111	-0.307692	0.384615	0.263158	0.833333	0.000425348	0.000266978	0.000787351	0.000822417	0.000425348	0.0024856	0.000822417	0.000619687	0.0005432	0.00038362	0.000425654	0.000527446	0.000435958	0.000561635	0.000574921	0.000503834	0.000451882
284.125	C12H18N3O5S	CHON	12	18	3	5		1.58333	0.416667	5	0	0	0.416667	0.263158	1	0.000175638	3.39e-05	8.88e-05	9.61e-05	0.000175638	0.00027804	9.61e-05	8.86e-05	7.97e-05	5.79e-05	6.73e-05	0.000234128	0.000124372	0.000162465	0.000119344	7.57e-05	8.27e-05
284.129	C17H18N1O3S	CHON	17	18	1	3		1.11765	0.176471	9	0.448276	-0.588235	0.529412	0.473684	3	7.79e-05	0	0	4.43e-05	7.79e-05	0	4.43e-05	0	2.71e-05	3.33e-05	2.67e-05	0	3.88e-05	0	0.000129235	7.13e-05	0
284.14	C16H18N3O2S	CHON	16	18	3	2		1.1875	0.125	9	0.416667	-0.375	0.5625	0.473684	4.5	0	0	0	0	0	0	0	0	2.52e-05	2.99e-05	2.31e-05	0	5.73e-05	0	0	0	0
284.15	C14H22N1O5S	CHON	14	22	1	5		1.64286	0.357143	4	0.047619	-0.714286	0.285714	0.173913	0.8	0.000115564	3.85e-05	7.86e-05	7.91e-05	0.000115564	0.000204649	7.91e-05	6.16e-05	7.18e-05	5.34e-05	6.06e-05	8.81e-05	7.33e-05	0.000136577	0	8.78e-05	0.000102398
284.162	C13H22N3O4S	CHON	13	22	3	4		1.76923	0.307692	4	0	-0.461538	0.307692	0.173913	1	0	0	0	2.53e-05	0	4.7e-05	2.53e-05	0	0	2.6e-05	4.16e-05	0.000128982	0	0	0	0	0
284.187	C15H26N1O4S	CHON	15	26	1	4		1.8	0.266667	3	0	-1.06667	0.2	0.111111	0.75	7.79e-05	2.18e-05	0	0	7.79e-05	0	0	0	0	0	0	0	0	5.54e-05	0	0	0
285.004	C14H5NO7S	CHO	14	5		7		0.428571	0.5	12	0.809524	0.571429	0.857143	2	1.71429	0	0	0	0	0	0	0	0	0	2.05e-05	0	0	0	0	0	0	0
285.007	C11H9NO7S1	CHOS	11	9		7	1	0.909091	0.636364	7	0.384615	0.545455	0.636364	0.7	1	0	1.82e-05	3.85e-05	3.65e-05	0	4.78e-05	3.65e-05	4.99e-05	3.96e-05	2.79e-05	3.68e-05	0	4.01e-05	0	0	0	4.68e-05
285.025	C11H9NO9S	CHO	11	9		9		0.909091	0.818182	7	0.384615	0.727273	0.636364	0.7	0.777778	0	0	0	0	0	0	0	0	2.37e-05	0	0	0	0	0	0	0	0
285.036	C10H9N2O8S	CHON	10	9	2	8		1	0.8	7	0.25	1.2	0.7	0.7	0.875	0	0	5.65e-05	4.9e-05	0	0	4.9e-05	3.9e-05	5.58e-05	3.41e-05	3.17e-05	0	0	0	0	0	0
285.04	C15H9NO6S	CHO	15	9		6		0.666667	0.4	11	0.666667	0.133333	0.733333	1.1	1.83333	7.74e-05	3.73e-05	3.89e-05	3.06e-05	7.74e-05	0	3.06e-05	3.81e-05	3.84e-05	4.87e-05	3.87e-05	6.46e-05	0	0	0.000181876	0	3.78e-05
285.044	C12H13NO6S1	CHOS	12	13		6	1	1.16667	0.5	6	0.25	0	0.5	0.428571	1	0	0	7.56e-05	0.000109315	0	0	0.000109315	9.99e-05	9.57e-05	9.16e-05	0.000112856	6.56e-05	9.93e-05	8e-05	0.000141349	0.000145863	9.74e-05
285.052	C14H9N2O5S	CHON	14	9	2	5		0.714286	0.357143	11	0.684211	0.428571	0.785714	1.1	2.2	6.05e-05	0	5.72e-05	7.65e-05	6.05e-05	0	7.65e-05	5.11e-05	5.98e-05	6.64e-05	6.34e-05	0	0	0	0	0	0
285.062	C12H13NO8S	CHO	12	13		8		1.16667	0.666667	6	0.25	0.166667	0.5	0.428571	0.75	0.0002321	9.25e-05	0.000358295	0.000604481	0.0002321	5.2e-05	0.000604481	0.000482059	0.000429865	0.000501308	0.000518454	0.000213508	0.00019069	0.000247858	0.000298039	0.000408298	0.000157922
285.065	C9H17NO8S1	CHOS	9	17		8	1	2	0.888889	1	0	0	0.111111	0.0555556	0.125	0	2.27e-05	0	0	0	0	0	2.69e-05	0	0	0	4.86e-05	0	0	0	0	5.77e-05
285.073	C11H13N2O7S	CHON	11	13	2	7		1.27273	0.636364	6	0.0909091	0.545455	0.545455	0.428571	0.857143	0.000100063	5.87e-05	0.000715946	0.000938048	0.000100063	0.000144045	0.000938048	0.000891636	0.000885774	0.000908362	0.000809209	0.000190835	9.57e-05	0.000125478	0.000238187	0.000196783	0.000100835
285.077	C16H13NO5S	CHO	16	13		5		0.875	0.3125	10	0.555556	-0.25	0.625	0.714286	2	0.000181466	4.34e-05	5.93e-05	5.82e-05	0.000181466	0	5.82e-05	7.14e-05	9.51e-05	8.91e-05	9.62e-05	6.96e-05	0.000119705	0.000106815	0.000281411	0.000201228	9.22e-05
285.08	C13H17NO5S1	CHOS	13	17		5	1	1.38462	0.384615	5	0.157895	-0.461538	0.384615	0.277778	1	0.000534232	0.00039388	0.000560995	0.000362854	0.000534232	0.000101772	0.000362854	0.00050082	0.00033012	0.000204132	0.000177596	0.000334445	0.000947328	0.000426263	0.00100448	0.000730423	0.0014711
285.088	C15H13N2O4S	CHON	15	13	2	4		0.933333	0.266667	10	0.545455	0	0.666667	0.714286	2.5	0.000179064	0.000115526	0.00013633	0.000155794	0.000179064	0.000151159	0.000155794	0.000167739	0.000185255	0.000194453	0.00020616	0.000229598	0.000281148	0.00055466	0.000507486	0.000394341	0.000185191
285.098	C13H17NO7S	CHO	13	17		7		1.38462	0.538462	5	0.157895	-0.307692	0.384615	0.277778	0.714286	0.000886039	0.000450477	0.00181608	0.00280461	0.000886039	0.000290419	0.00280461	0.00276643	0.00251538	0.00320678	0.00327985	0.000591673	0.000858434	0.00120977	0.00153549	0.00127708	0.000822618
285.109	C12H17N2O6S	CHON	12	17	2	6		1.5	0.5	5	0	0	0.416667	0.277778	0.833333	7.72e-05	9.04e-05	0.000322766	0.000308945	7.72e-05	0.000291296	0.000308945	0.000275296	0.000275195	0.000229892	0.000231193	0.000135364	0.000300209	0.000183658	0.000157331	0.000149731	0.000226983
285.113	C17H17NO4S	CHO	17	17		4		1.05882	0.235294	9	0.466667	-0.588235	0.529412	0.5	2.25	0.000199934	4.59e-05	6.54e-05	7.14e-05	0.000199934	5.54e-05	7.14e-05	0.000183769	0.00021426	0.000280471	0.000323058	8.67e-05	0	0	0	0	9.09e-05
285.117	C14H21NO4S1	CHOS	14	21		4	1	1.57143	0.285714	4	0.0909091	-0.857143	0.285714	0.181818	1	0.0018567	0.00016034	0	0	0.0018567	0	0	0	0	0	0	0.000532077	0	0	0	0.00993623	0
285.124	C16H17N2O3S	CHON	16	17	2	3		1.125	0.1875	9	0.44	-0.375	0.5625	0.5	3	0.000342039	0.000176697	7.48e-05	7.54e-05	0.000342039	0.000219298	7.54e-05	9.5e-05	0.000117579	0.000144436	0.000178386	0.000309044	0.000291359	0.000349008	0.000359463	0.000273562	0.000160314
285.134	C14H21NO6S	CHO	14	21		6		1.57143	0.428571	4	0.0909091	-0.714286	0.285714	0.181818	0.666667	0.00125172	0.000953108	0.00137419	0.00158928	0.00125172	0.00116886	0.00158928	0.0023274	0.002441	0.00257407	0.00279983	0.00113287	0.00166915	0.00234839	0.0020927	0.00173448	0.00169091
285.146	C13H21N2O5S	CHON	13	21	2	5		1.69231	0.384615	4	0	-0.461538	0.307692	0.181818	0.8	0.00010882	1.8e-05	0.000103101	6.89e-05	0.00010882	0	6.89e-05	7.84e-05	6.95e-05	5.39e-05	3.79e-05	8.34e-05	5.17e-05	8.53e-05	0	7.28e-05	4.12e-05
285.15	C18H21NO3S	CHO	18	21		3		1.22222	0.166667	8	0.393939	-0.888889	0.444444	0.363636	2.66667	0.000125706	7.95e-05	3.69e-05	3.79e-05	0.000125706	0.000151787	3.79e-05	0.000104585	0.000152602	0.00015206	0.000155118	0.000184723	0.00016814	0.000317293	0.000250892	0.000236971	0.000151188
285.161	C17H21N2O2S	CHON	17	21	2	2		1.29412	0.117647	8	0.357143	-0.705882	0.470588	0.363636	4	0.000982276	2.28e-05	0	0	0.000982276	0.000257675	0	0	0	0	0	0.000973043	0	0	0	0	0.0001152
285.171	C15H25NO5S	CHO	15	25		5		1.73333	0.333333	3	0.04	-1.06667	0.2	0.115385	0.6	0.000651784	0.000577205	0.000363339	0.000285794	0.000651784	0.000752854	0.000285794	0.000414615	0.000361865	0.000282429	0.000305638	0.000493027	0.000673108	0.000604006	0.000359116	0.000311305	0.000377464
285.182	C14H25N2O4S	CHON	14	25	2	4		1.85714	0.285714	3	0	-0.857143	0.214286	0.115385	0.75	0	0	0	4.75e-05	0	0	4.75e-05	3.15e-05	3.41e-05	0	0	6.74e-05	0	0	0	0	0
285.186	C19H25NO2S	CHO	19	25		2		1.36842	0.105263	7	0.333333	-1.15789	0.368421	0.269231	3.5	0.000143529	0.000169844	0	0	0.000143529	0.000106591	0	3.4e-05	2.57e-05	3.13e-05	2.38e-05	0.000178763	0	0.000360312	0.000359689	0.000311576	0
285.207	C16H29NO4S	CHO	16	29		4		1.875	0.25	2	0	-1.375	0.125	0.0666667	0.5	0.00213149	0.000260537	0	0	0.00213149	0.00340567	0	5.15e-05	5.14e-05	3.5e-05	3.69e-05	0.00245207	0.000406057	0.000508988	0.000474729	0.000230944	0.000460045
285.244	C17H33NO3S	CHO	17	33		3		2	0.176471	1	0	-1.64706	0.0588235	0.0294118	0.333333	0.00028422	1.73e-05	0	0	0.00028422	0.000124528	0	0	0	0	0	0.000186965	0.000103964	0.000176804	0	0	0.000480127
286.003	C10H8N1O7S1	CHONS	10	8	1	7	1	0.9	0.7	7	0.333333	1	0.7	0.777778	1	0	0	4.05e-05	3.6e-05	0	0	3.6e-05	3.45e-05	0	3.06e-05	2.19e-05	0	4.32e-05	0	0	0	0
286.011	C12H4N3O6S	CHON	12	4	3	6		0.416667	0.5	12	1	1.33333	1	2.4	2	0	0	2.65e-05	0	0	0	0	0	0	0	0	0	0	0	0	0	0
286.032	C9H8N3O8S	CHON	9	8	3	8		1	0.888889	7	0	1.77778	0.777778	0.777778	0.875	0	0	2.51e-05	0	0	0	0	0	0	0	0	0	0	0	0	0	0
286.036	C14H8N1O6S	CHON	14	8	1	6		0.642857	0.428571	11	0.7	0.428571	0.785714	1.22222	1.83333	7.47e-05	0	8.15e-05	9.8e-05	7.47e-05	0	9.8e-05	4.12e-05	5.27e-05	5.19e-05	5.62e-05	4.76e-05	0	0	0	6.61e-05	0
286.039	C11H12N1O6S1	CHONS	11	12	1	6	1	1.18182	0.545455	6	0.166667	0.363636	0.545455	0.461538	1	7.96e-05	3.04e-05	0.000146248	0.000188364	7.96e-05	0.000132869	0.000188364	0.000146736	0.000138535	0.00016177	0.000114953	0.000197459	0.000133033	0.000172111	0.000244331	0.000221091	0.000237401
286.047	C13H8N3O5S	CHON	13	8	3	5		0.692308	0.384615	11	0.733333	0.769231	0.846154	1.22222	2.2	0	0	3.64e-05	3.98e-05	0	0	3.98e-05	0	3.64e-05	3.24e-05	4.11e-05	0	0	0	0	0	0
286.057	C11H12N1O8S	CHON	11	12	1	8		1.18182	0.727273	6	0.166667	0.545455	0.545455	0.461538	0.75	0	3.32e-05	0.000346985	0.000355483	0	0	0.000355483	0.000187301	0.000182365	0.000172898	0.000134427	5.02e-05	7.08e-05	0	0.0001344	9.54e-05	0.000130324
286.068	C10H12N3O7S	CHON	10	12	3	7		1.3	0.7	6	0	1	0.6	0.461538	0.857143	0	0	7.56e-05	6.79e-05	0	0	6.79e-05	5.34e-05	5.54e-05	0	0	0	0	0	0	0	0
286.072	C15H12N1O5S	CHON	15	12	1	5		0.866667	0.333333	10	0.565217	0	0.666667	0.769231	2	0.000158626	1.73e-05	0.000295166	0.00035783	0.000158626	0	0.00035783	0.000187291	0.000206631	0.000264252	0.000227757	5.61e-05	7.24e-05	0.000133153	0.000150326	0.000128633	8.08e-05
286.075	C12H16N1O5S1	CHONS	12	16	1	5	1	1.41667	0.416667	5	0.0666667	-0.166667	0.416667	0.294118	1	5.34e-05	2.93e-05	0	0	5.34e-05	0	0	0	0	0	0	6.82e-05	7.02e-05	6.71e-05	0.00012237	0.000110816	6.95e-05
286.083	C14H12N3O4S	CHON	14	12	3	4		0.928571	0.285714	10	0.555556	0.285714	0.714286	0.769231	2.5	9.03e-05	0	0	8.65e-05	9.03e-05	0	8.65e-05	8.05e-05	0.000103825	8.46e-05	9.29e-05	0	0.000106944	0	0.000147274	0.000114459	0.000231359
286.093	C12H16N1O7S	CHON	12	16	1	7		1.41667	0.583333	5	0.0666667	0	0.416667	0.294118	0.714286	0.000197472	0.000212421	0.00137361	0.0011466	0.000197472	0.000476209	0.0011466	0.000968517	0.000790825	0.000487031	0.000460583	0.000511989	0.001379	0.000601594	0.000521507	0.000441993	0.000629772
286.104	C11H16N3O6S	CHON	11	16	3	6		1.54545	0.545455	5	0	0.363636	0.454545	0.294118	0.833333	7.79e-05	9.61e-05	7.41e-05	5.68e-05	7.79e-05	7.93e-05	5.68e-05	6.01e-05	4.75e-05	3.18e-05	2.59e-05	7.69e-05	4.87e-05	0	0.000105858	0	0.00123943
286.108	C16H16N1O4S	CHON	16	16	1	4		1.0625	0.25	9	0.461538	-0.375	0.5625	0.529412	2.25	0.000131698	3.47e-05	9.32e-05	0.000167614	0.000131698	0.000113207	0.000167614	0.000155568	0.000155524	0.000167567	0.000156861	9.86e-05	0.000216227	9.09e-05	0.00011673	0.00012406	8.13e-05
286.12	C15H16N3O3S	CHON	15	16	3	3		1.13333	0.2	9	0.428571	-0.133333	0.6	0.529412	3	0.000273198	0	5.94e-05	4.78e-05	0.000273198	0.000219818	4.78e-05	0.000280999	0.000222016	0.000453317	0.000276921	0.000114373	0.0010228	0.00119997	0	0.00168364	0.000798892
286.13	C13H20N1O6S	CHON	13	20	1	6		1.61538	0.461538	4	0	-0.461538	0.307692	0.190476	0.666667	0.000120968	0.000101309	0.000432585	0.000346769	0.000120968	0.000134965	0.000346769	0.000409928	0.000308596	0.000271297	0.000242223	9.27e-05	0.000173097	0.000204785	0.000193229	0.00017798	0.00017172
286.141	C12H20N3O5S	CHON	12	20	3	5		1.75	0.416667	4	0	-0.166667	0.333333	0.190476	0.8	0	0	0	0	0	6.47e-05	0	2.24e-05	3.02e-05	2.1e-05	0	6.69e-05	4.47e-05	5.81e-05	0	0	0
286.145	C17H20N1O3S	CHON	17	20	1	3		1.23529	0.176471	8	0.37931	-0.705882	0.470588	0.380952	2.66667	0	0	0	0	0	0	0	3.52e-05	2.25e-05	2.84e-05	2.83e-05	0	4.04e-05	0	0.000102094	7.38e-05	0
286.166	C14H24N1O5S	CHON	14	24	1	5		1.78571	0.357143	3	0	-0.857143	0.214286	0.12	0.6	0.000100365	1.87e-05	3.38e-05	0	0.000100365	9.97e-05	0	0	0	0	0	6.92e-05	5.63e-05	0.000113851	0.000123069	0	4.05e-05
286.177	C13H24N3O4S	CHON	13	24	3	4		1.92308	0.307692	3	0	-0.615385	0.230769	0.12	0.75	0	0	0	0	0	0.000394891	0	0	0	0	0	0.000574793	0	0	0	0	0
286.202	C15H28N1O4S	CHON	15	28	1	4		1.93333	0.266667	2	0	-1.2	0.133333	0.0689655	0.5	7.55e-05	0	0	0	7.55e-05	0	0	0	0	0	0	0	0	0	0	0	4e-05
287.02	C14H7NO7S	CHO	14	7		7		0.571429	0.5	11	0.714286	0.428571	0.785714	1.375	1.57143	0	0	0	0	0	0	0	0	0	0	0	0	0	0	0.000137184	0	0
287.023	C11H11NO7S1	CHOS	11	11		7	1	1.09091	0.636364	6	0.230769	0.363636	0.545455	0.5	0.857143	0.000108991	2.17e-05	4.43e-05	7.72e-05	0.000108991	0	7.72e-05	6.48e-05	4.93e-05	5.69e-05	5.09e-05	8.72e-05	5.85e-05	6.31e-05	0.000129722	0.000116693	7.08e-05
287.031	C13H7N2O6S	CHON	13	7	2	6		0.615385	0.461538	11	0.75	0.769231	0.846154	1.375	1.83333	0	1.87e-05	6.35e-05	4.09e-05	0	0	4.09e-05	2.84e-05	3.96e-05	3.14e-05	2.78e-05	5.47e-05	0	0	0	6.53e-05	0
287.041	C11H11NO9S	CHO	11	11		9		1.09091	0.818182	6	0.230769	0.545455	0.545455	0.5	0.666667	5.21e-05	0	5.53e-05	7.37e-05	5.21e-05	0	7.37e-05	3.97e-05	3.73e-05	3.31e-05	2.23e-05	0	0	0	0	0	0
287.052	C10H11N2O8S	CHON	10	11	2	8		1.2	0.8	6	0	1	0.6	0.5	0.75	0	0	8.82e-05	5.77e-05	0	0	5.77e-05	2.54e-05	4.45e-05	1.77e-05	2.16e-05	0	0	0	0	0	0
287.056	C15H11NO6S	CHO	15	11		6		0.8	0.4	10	0.583333	0	0.666667	0.833333	1.66667	0.000205182	2.57e-05	7.27e-05	6.34e-05	0.000205182	0	6.34e-05	5.98e-05	8.88e-05	7.47e-05	0.000103094	0.00013385	0.000135396	0.000256633	0.000302733	0.000113482	6.52e-05
287.059	C12H15NO6S1	CHOS	12	15		6	1	1.33333	0.5	5	0.125	-0.166667	0.416667	0.3125	0.833333	0.0001275	4e-05	8.45e-05	0.00012234	0.0001275	5.99e-05	0.00012234	0.000147863	0.000103991	0.000181881	0.00013086	0.000125088	0.000184939	0.00021933	0.000397962	0.000376902	0.000121369
287.067	C14H11N2O5S	CHON	14	11	2	5		0.857143	0.357143	10	0.578947	0.285714	0.714286	0.833333	2	0.000136578	5.34e-05	0.000139708	0.000201564	0.000136578	0	0.000201564	0.000134908	0.000143028	0.000138545	0.000148041	9.89e-05	0	0	0.000219339	0.000245672	9.79e-05
287.077	C12H15NO8S	CHO	12	15		8		1.33333	0.666667	5	0.125	0	0.416667	0.3125	0.625	0.00041674	0.000150746	0.000707808	0.00094044	0.00041674	0.000112095	0.00094044	0.000755115	0.000723275	0.000888413	0.000970256	0.000249965	0.000317223	0.000451631	0.000668349	0.000652293	0.000359055
287.088	C11H15N2O7S	CHON	11	15	2	7		1.45455	0.636364	5	0	0.363636	0.454545	0.3125	0.714286	6.5e-05	0.000154749	0.000190794	0.000191591	6.5e-05	0.00012879	0.000191591	0.000110144	0.000128923	0.000101035	0.000101083	0.000309667	7.49e-05	6.11e-05	0.000117194	0	0.000390006
287.092	C16H15NO5S	CHO	16	15		5		1	0.3125	9	0.481481	-0.375	0.5625	0.5625	1.8	0.00027907	8.07e-05	0.00021391	0.000261372	0.00027907	0.000104665	0.000261372	0.000291592	0.00034015	0.000586174	0.000739736	0.000127613	0.000204049	0.000281975	0.000510301	0.00033258	0.000207122
287.096	C13H19NO5S1	CHOS	13	19		5	1	1.53846	0.384615	4	0.0526316	-0.615385	0.307692	0.2	0.8	0.000101605	3.74e-05	0	0	0.000101605	9.72e-05	0	0.000149827	0.000111851	0.000109187	9.02e-05	9.14e-05	0.000222758	0.000206837	0.000271678	0.000221263	8.8e-05
287.104	C15H15N2O4S	CHON	15	15	2	4		1.06667	0.266667	9	0.454545	-0.133333	0.6	0.5625	2.25	0.000654347	0.000568709	0.000407394	0.000377092	0.000654347	0.00183136	0.000377092	0.000587851	0.000639377	0.000534491	0.000452607	0.00133697	0.00107495	0.00112324	0.00131021	0.00118099	0.00148491
287.114	C13H19NO7S	CHO	13	19		7		1.53846	0.538462	4	0.0526316	-0.461538	0.307692	0.2	0.571429	0.000809117	0.000424052	0.00151485	0.00185513	0.000809117	0.000656069	0.00185513	0.00176206	0.00166156	0.00183204	0.00189588	0.000803281	0.000891766	0.00152286	0.00167266	0.00173012	0.00113539
287.125	C12H19N2O6S	CHON	12	19	2	6		1.66667	0.5	4	0	-0.166667	0.333333	0.2	0.666667	8.78e-05	5.47e-05	0.000121018	0.000127163	8.78e-05	0.000281155	0.000127163	0.000116346	0.000110596	6.79e-05	8.11e-05	0.000216929	0.000120448	0.000177104	0.000213174	0.000149829	0.000108204
287.129	C17H19NO4S	CHO	17	19		4		1.17647	0.235294	8	0.4	-0.705882	0.470588	0.4	2	0.000138328	6.35e-05	6.91e-05	8.72e-05	0.000138328	8.27e-05	8.72e-05	0.000127376	0.000167886	0.000251927	0.000240975	5.8e-05	0.000188458	0.000260533	0.000258093	0.000246406	0.000102457
287.132	C14H23NO4S1	CHOS	14	23		4	1	1.71429	0.285714	3	0	-1	0.214286	0.125	0.75	6.7e-05	0	0	0	6.7e-05	0	0	0	0	0	0	0	0	0	0	0	0
287.14	C16H19N2O3S	CHON	16	19	2	3		1.25	0.1875	8	0.36	-0.5	0.5	0.4	2.66667	0.00222928	0.00019291	7.93e-05	0.000111918	0.00222928	0.000945981	0.000111918	0.000109852	0.000106132	0.000141554	0.000160078	0.00212533	0.000279428	0.000282424	0.000289835	0.000366116	0.000138972
287.15	C14H23NO6S	CHO	14	23		6		1.71429	0.428571	3	0	-0.857143	0.214286	0.125	0.5	0.00109206	0.000882504	0.00101008	0.00101433	0.00109206	0.00186721	0.00101433	0.00111271	0.00105259	0.000893609	0.0010067	0.00102045	0.00125339	0.00160025	0.00125573	0.000922858	0.000986336
287.161	C13H23N2O5S	CHON	13	23	2	5		1.84615	0.384615	3	0	-0.615385	0.230769	0.125	0.6	0	0	3.7e-05	2.64e-05	0	0	2.64e-05	0	0	0	0	0	8.72e-05	0	0	0	0
287.165	C18H23NO3S	CHO	18	23		3		1.33333	0.166667	7	0.333333	-1	0.388889	0.291667	2.33333	0.000800174	9.88e-05	4.77e-05	4.87e-05	0.000800174	0.000497443	4.87e-05	0.000297178	0.000324731	8.23e-05	0.000103773	0.000952926	0.000536495	0.000257389	0.000248439	0.000232848	0.000112377
287.186	C15H27NO5S	CHO	15	27		5		1.86667	0.333333	2	0	-1.2	0.133333	0.0714286	0.4	0.000512198	0.000176077	5.79e-05	5.67e-05	0.000512198	0.000309243	5.67e-05	5.86e-05	7.21e-05	4.95e-05	5.59e-05	0.000364863	0.000196509	0.000300954	0.000190316	0.0001184	0.000151285
287.202	C19H27NO2S	CHO	19	27		2		1.47368	0.105263	6	0.277778	-1.26316	0.315789	0.214286	3	0	0.000288892	0	0	0	5.6e-05	0	0	0	2.18e-05	1.89e-05	9.66e-05	0.000114659	8.86e-05	0	0	0
287.223	C16H31NO4S	CHO	16	31		4		2	0.25	1	0	-1.5	0.0625	0.03125	0.25	0.00337874	0.000403859	0	0	0.00337874	0.00234932	0	0	2.55e-05	0	2.22e-05	0.0034451	0.000202233	0.000383583	0.000285021	0.000127026	0.000103682
287.238	C20H31NO1S	CHO	20	31		1		1.6	0.05	5	0.230769	-1.5	0.25	0.15625	5	5.22e-05	0	0	0	5.22e-05	0	0	0	0	0	0	0	0	0	0	0	0
288.015	C13H6N1O7S	CHON	13	6	1	7		0.538462	0.538462	11	0.764706	0.769231	0.846154	1.57143	1.57143	0	0	2.96e-05	0	0	0	0	0	0	0	0	0	0	0	0	0	0
288.018	C10H10N1O7S1	CHONS	10	10	1	7	1	1.1	0.7	6	0.111111	0.8	0.6	0.545455	0.857143	0	0	7.08e-05	7.79e-05	0	0	7.79e-05	5.21e-05	0	4.49e-05	3.98e-05	0	8.06e-05	0	0	0	4.27e-05
288.026	C12H6N3O6S	CHON	12	6	3	6		0.583333	0.5	11	0.833333	1.16667	0.916667	1.57143	1.83333	0	0	0	5.42e-05	0	0	5.42e-05	2.49e-05	0	1.99e-05	2.31e-05	0	0	0	0	0	0
288.034	C14H10N1O4S1	CHONS	14	10	1	4	1	0.785714	0.285714	10	0.6	0.142857	0.714286	0.909091	2.5	0	0	0	0	0	0	0	0	0	0	1.99e-05	0	0	0	0	0	0
288.036	C10H10N1O9S	CHON	10	10	1	9		1.1	0.9	6	0.111111	1	0.6	0.545455	0.666667	0	0	0	0	0	0	0	0	0	0	0	4.7e-05	0	0	0	0	0
288.047	C9H10N3O8S	CHON	9	10	3	8		1.22222	0.888889	6	0	1.55556	0.666667	0.545455	0.75	0	0	0	0	0	0	0	2.88e-05	0	0	0	0	0	0	0	0	0
288.051	C14H10N1O6S	CHON	14	10	1	6		0.785714	0.428571	10	0.6	0.285714	0.714286	0.909091	1.66667	0.000142132	2.79e-05	0.000100015	0.000136934	0.000142132	0	0.000136934	0.000104814	9.11e-05	0.000111695	0.000104782	8.6e-05	6.88e-05	0	0	0.000101345	5.65e-05
288.055	C11H14N1O6S1	CHONS	11	14	1	6	1	1.36364	0.545455	5	0	0.181818	0.454545	0.333333	0.833333	0.000151676	3.78e-05	0.00012158	0.000192471	0.000151676	0.000291863	0.000192471	0.000226134	0.000166469	0.000110587	9.29e-05	0.000194985	0.000527619	0.000317493	0.000520925	0.000323701	0.000453608
288.063	C13H10N3O5S	CHON	13	10	3	5		0.846154	0.384615	10	0.6	0.615385	0.769231	0.909091	2	0.00010357	2.21e-05	8.26e-05	7.99e-05	0.00010357	0	7.99e-05	8.92e-05	8.42e-05	7.62e-05	8.79e-05	0	0	0.000107477	0	9.07e-05	4.9e-05
288.072	C11H14N1O8S	CHON	11	14	1	8		1.36364	0.727273	5	0	0.363636	0.454545	0.333333	0.625	0	2.66e-05	0.00571267	0.0400356	0	5.87e-05	0.0400356	0.0185084	0.0124242	0.00174319	0.0021254	0.000347401	0.000281868	0.00285895	0.00268992	0.00199566	0.000409597
288.084	C10H14N3O7S	CHON	10	14	3	7		1.5	0.7	5	0	0.8	0.5	0.333333	0.714286	0	0	3.57e-05	3.75e-05	0	0	3.75e-05	3e-05	2.81e-05	0	0	0	0	0	0	0	3.74e-05
288.088	C15H14N1O5S	CHON	15	14	1	5		1	0.333333	9	0.478261	-0.133333	0.6	0.6	1.8	0.000302654	0.000113229	0.000174383	0.000251872	0.000302654	0.000174944	0.000251872	0.000257662	0.000295203	0.000267834	0.000291443	0.000218049	0.000324203	0.000384498	0.000376059	0.000363635	0.000359286
288.091	C12H18N1O5S1	CHONS	12	18	1	5	1	1.58333	0.416667	4	0	-0.333333	0.333333	0.210526	0.8	0	0	0	3.15e-05	0	0	3.15e-05	3.02e-05	2.42e-05	2.89e-05	0	0	4.06e-05	0	0	0	0
288.099	C14H14N3O4S	CHON	14	14	3	4		1.07143	0.285714	9	0.444444	0.142857	0.642857	0.6	2.25	9.07e-05	4.31e-05	8.02e-05	0.000120801	9.07e-05	0.000119467	0.000120801	0.000141688	0.000124618	0.000110611	0.000120344	8.61e-05	9.6e-05	0.000154373	0.000174926	0.000121034	0.000109606
288.109	C12H18N1O7S	CHON	12	18	1	7		1.58333	0.583333	4	0	-0.166667	0.333333	0.210526	0.571429	0.000151814	7.78e-05	0.000752217	0.000547933	0.000151814	0.000101542	0.000547933	0.000321929	0.000221817	0.000180513	0.000152131	0.000111203	0.000161466	0.000202256	0.000170992	0.000151451	0.000170589
288.12	C11H18N3O6S	CHON	11	18	3	6		1.72727	0.545455	4	0	0.181818	0.363636	0.210526	0.666667	0	1.93e-05	7.73e-05	4.17e-05	0	0	4.17e-05	0.000105915	3.67e-05	2.61e-05	0	0.000116275	0	0	0	0	0.000197329
288.124	C16H18N1O4S	CHON	16	18	1	4		1.1875	0.25	8	0.384615	-0.5	0.5	0.421053	2	0.000171934	0.000151426	0.000109922	0.000135176	0.000171934	0.000254892	0.000135176	0.00013147	0.000154001	0.000130389	0.000160935	0.000165688	0.000226086	0.000282684	0.000463493	0.000451135	0.000114121
288.135	C15H18N3O3S	CHON	15	18	3	3		1.26667	0.2	8	0.333333	-0.266667	0.533333	0.421053	2.66667	0	2.76e-05	0	3.26e-05	0	0	3.26e-05	3.82e-05	2.79e-05	4.56e-05	4.14e-05	4.91e-05	0	7.22e-05	0	0.000100877	3.74e-05
288.145	C13H22N1O6S	CHON	13	22	1	6		1.76923	0.461538	3	0	-0.615385	0.230769	0.130435	0.5	9.08e-05	0	8.78e-05	8.27e-05	9.08e-05	7.63e-05	8.27e-05	3.83e-05	5.06e-05	3.51e-05	2.44e-05	0	7.09e-05	7.05e-05	0	7.34e-05	7.15e-05
288.156	C12H22N3O5S	CHON	12	22	3	5		1.91667	0.416667	3	0	-0.333333	0.25	0.130435	0.6	0.000279973	0	0	0	0.000279973	0.000490539	0	0	0	0	0	0.000598525	0	0	0	0	0
288.161	C17H22N1O3S	CHON	17	22	1	3		1.35294	0.176471	7	0.310345	-0.823529	0.411765	0.304348	2.33333	0	1.94e-05	0	2.86e-05	0	5.3e-05	2.86e-05	0	0	2.76e-05	2.75e-05	0	5.74e-05	5.81e-05	0	0	0
288.182	C14H26N1O5S	CHON	14	26	1	5		1.92857	0.357143	2	0	-1	0.142857	0.0740741	0.4	5.2e-05	0	0	0	5.2e-05	0	0	0	0	0	0	0	4.28e-05	0	0.000106583	0	0
289.002	C10H9NO8S1	CHOS	10	9		8	1	1	0.8	6	0.2	0.8	0.6	0.6	0.75	0	0	0	3.19e-05	0	0	3.19e-05	0	2.6e-05	0	2.31e-05	0	0	0	0	0	0
289.035	C14H9NO7S	CHO	14	9		7		0.714286	0.5	10	0.619048	0.285714	0.714286	1	1.42857	0.00017837	2.01e-05	4.27e-05	5.68e-05	0.00017837	0	5.68e-05	5.81e-05	4.95e-05	5.34e-05	5.61e-05	9.19e-05	4.13e-05	0	0	7.96e-05	5.54e-05
289.039	C11H13NO7S1	CHOS	11	13		7	1	1.27273	0.636364	5	0.0769231	0.181818	0.454545	0.357143	0.714286	6.33e-05	0	7e-05	0.00010537	6.33e-05	6.4e-05	0.00010537	9.35e-05	7.46e-05	0.000101029	9.34e-05	7.02e-05	9.85e-05	0.000122933	0.000153301	0.000121689	7.44e-05
289.047	C13H9N2O6S	CHON	13	9	2	6		0.769231	0.461538	10	0.625	0.615385	0.769231	1	1.66667	0	0	7.69e-05	0.000105375	0	0	0.000105375	9.41e-05	0.000104192	8.58e-05	8.37e-05	5.59e-05	0	0	0	0	3.41e-05
289.054	C15H13NO4S1	CHOS	15	13		4	1	0.933333	0.266667	9	0.5	-0.266667	0.6	0.642857	2.25	0	0	0	0	0	0	0	0	0	0	4.16e-05	0	0	0	0	0	0
289.057	C11H13NO9S	CHO	11	13		9		1.27273	0.818182	5	0.0769231	0.363636	0.454545	0.357143	0.555556	0	0	0.000271524	0.000276593	0	0	0.000276593	0	0	0.000129797	0.000104748	0	0	5.43e-05	0	9.23e-05	5.05e-05
289.068	C10H13N2O8S	CHON	10	13	2	8		1.4	0.8	5	0	0.8	0.5	0.357143	0.625	0	0	6.41e-05	5.72e-05	0	0	5.72e-05	0	2.73e-05	2.71e-05	0	0	0	0	0	0	0
289.072	C15H13NO6S	CHO	15	13		6		0.933333	0.4	9	0.5	-0.133333	0.6	0.642857	1.5	0.000410983	6.51e-05	0.000130023	0.000136393	0.000410983	0	0.000136393	0.000199022	0.000227475	0.000305558	0.00030192	0.000230827	0.000119418	0.000200711	0.000234555	0.000196023	0.000279692
289.075	C12H17NO6S1	CHOS	12	17		6	1	1.5	0.5	4	0	-0.333333	0.333333	0.222222	0.666667	9.09e-05	2.67e-05	7.9e-05	0	9.09e-05	7.87e-05	0	0	0	0.000201079	0	0.000116695	0.000186295	0	0	0	9.96e-05
289.083	C14H13N2O5S	CHON	14	13	2	5		1	0.357143	9	0.473684	0.142857	0.642857	0.642857	1.8	0.000173718	0.000151079	0.000424521	0.000494803	0.000173718	0.000246669	0.000494803	0.000550899	0.000525546	0.000508291	0.000471771	0.000259697	0.000293835	0.00043278	0.000508598	0.000430206	0.000448813
289.093	C12H17NO8S	CHO	12	17		8		1.5	0.666667	4	0	-0.166667	0.333333	0.222222	0.5	0.000203965	0.000104988	0.000619073	0.00088254	0.000203965	6.47e-05	0.00088254	0.000896202	0.000925879	0.00118047	0.00109085	0.000178695	0.000339019	0.00045819	0.000497213	0.000491028	0.000420445
289.104	C11H17N2O7S	CHON	11	17	2	7		1.63636	0.636364	4	0	0.181818	0.363636	0.222222	0.571429	0.000218398	0.000409721	0.000435466	0.000203017	0.000218398	0.00016085	0.000203017	0.000163803	9.77e-05	6.91e-05	9.2e-05	0.000198122	0.000210444	8.37e-05	0	6.84e-05	0.000906159
289.108	C16H17NO5S	CHO	16	17		5		1.125	0.3125	8	0.407407	-0.5	0.5	0.444444	1.6	0.000311327	0.000158394	0.00034732	0.000457742	0.000311327	0.000122261	0.000457742	0.000751878	0.000980213	0.000816519	0.000835945	0.000200601	0.000382081	0.000825955	0.000486496	0.000430623	0.000599299
289.112	C13H21NO5S1	CHOS	13	21		5	1	1.69231	0.384615	3	0	-0.769231	0.230769	0.136364	0.6	9.09e-05	4.08e-05	0	0	9.09e-05	7.58e-05	0	0.000119843	5.87e-05	6.72e-05	6.96e-05	0.000168719	0.000173854	0.000113076	0.00034501	0.000242469	6.79e-05
289.119	C15H17N2O4S	CHON	15	17	2	4		1.2	0.266667	8	0.363636	-0.266667	0.533333	0.444444	2	0.000616602	0.000553962	0.000273128	0.00025191	0.000616602	0.000693576	0.00025191	0.000359731	0.000466786	0.000349347	0.000394633	0.000804826	0.000835353	0.000940056	0.000815507	0.000613772	0.000775022
289.129	C13H21NO7S	CHO	13	21		7		1.69231	0.538462	3	0	-0.615385	0.230769	0.136364	0.428571	0.000356389	0.000330988	0.00104445	0.00080815	0.000356389	0.000506112	0.00080815	0.00129823	0.00126539	0.00112811	0.00090497	0.000652834	0.000664757	0.000743622	0.000647862	0.000632277	0.000763295
289.141	C12H21N2O6S	CHON	12	21	2	6		1.83333	0.5	3	0	-0.333333	0.25	0.136364	0.5	0	0	2.73e-05	0	0	0	0	0	2.1e-05	1.82e-05	0	0	0	0	0	0	0
289.145	C17H21NO4S	CHO	17	21		4		1.29412	0.235294	7	0.333333	-0.823529	0.411765	0.318182	1.75	0.000551226	0.000102431	8.12e-05	0.000111916	0.000551226	0.000243391	0.000111916	0.000173022	0.000225308	0.000260358	0.00030309	0.000594485	0.000415943	0.00076507	0.000340538	0.000285249	0.000101004
289.156	C16H21N2O3S	CHON	16	21	2	3		1.375	0.1875	7	0.28	-0.625	0.4375	0.318182	2.33333	9.89e-05	7.16e-05	0	0	9.89e-05	8.28e-05	0	0	4.15e-05	2.92e-05	2.67e-05	0.00011746	5.53e-05	6.87e-05	0	0	4.57e-05
289.166	C14H25NO6S	CHO	14	25		6		1.85714	0.428571	2	0	-1	0.142857	0.0769231	0.333333	0.000301311	6.19e-05	0.000109336	6.46e-05	0.000301311	0.00020053	6.46e-05	0.000110377	0.000116248	7.31e-05	6.87e-05	0.000212361	0.000246774	0.000220564	0.000176075	0	0.000255388
289.181	C18H25NO3S	CHO	18	25		3		1.44444	0.166667	6	0.272727	-1.11111	0.333333	0.230769	2	0.000494046	0.000234824	3.73e-05	4.27e-05	0.000494046	0.00189284	4.27e-05	6.54e-05	6.55e-05	6.74e-05	8.32e-05	0.00117871	0.00023772	0.00020665	0.000242959	0.000126115	7.7e-05
289.202	C15H29NO5S	CHO	15	29		5		2	0.333333	1	0	-1.33333	0.0666667	0.0333333	0.2	9.85e-05	5.69e-05	0	0	9.85e-05	4.73e-05	0	0	0	0	0	7.86e-05	0.000107778	0	0	0	0
289.217	C19H29NO2S	CHO	19	29		2		1.57895	0.105263	5	0.222222	-1.36842	0.263158	0.166667	2.5	0	3.92e-05	0	0	0	0	0	0	3.13e-05	0	0	0	0	0	0	0	0
289.998	C9H8N1O8S1	CHONS	9	8	1	8	1	1	0.888889	6	0	1.33333	0.666667	0.666667	0.75	0	0	4.52e-05	5.91e-05	0	0	5.91e-05	2.99e-05	0	3.21e-05	2.46e-05	0	0	0	0	0	0
290.013	C13H8N1O5S1	CHONS	13	8	1	5	1	0.692308	0.384615	10	0.647059	0.461538	0.769231	1.11111	2	0	0	0	0	0	0	0	0	2.08e-05	0	0	0	0	0	0	0	0
290.031	C13H8N1O7S	CHON	13	8	1	7		0.692308	0.538462	10	0.647059	0.615385	0.769231	1.11111	1.42857	5.13e-05	0	7.09e-05	9.98e-05	5.13e-05	5.82e-05	9.98e-05	5.36e-05	4.8e-05	6.1e-05	5.52e-05	0	3.94e-05	0	0.000105916	0	4.89e-05
290.034	C10H12N1O7S1	CHONS	10	12	1	7	1	1.3	0.7	5	0	0.6	0.5	0.384615	0.714286	0	1.99e-05	0.000158574	0.00021584	0	0	0.00021584	0.00011226	0.000110853	0.000130354	8.91e-05	6.2e-05	8.6e-05	0.000119254	0	0	7.79e-05
290.042	C12H8N3O6S	CHON	12	8	3	6		0.75	0.5	10	0.666667	1	0.833333	1.11111	1.66667	0	0	6.27e-05	7.61e-05	0	0	7.61e-05	5.47e-05	5.88e-05	5.25e-05	6.72e-05	0	0	0	0	0	0
290.049	C14H12N1O4S1	CHONS	14	12	1	4	1	0.928571	0.285714	9	0.5	0	0.642857	0.692308	2.25	0	0	0	0	0	0	0	0	2.13e-05	0	0	0	0	0	0	0	0
290.052	C10H12N1O9S	CHON	10	12	1	9		1.3	0.9	5	0	0.8	0.5	0.384615	0.555556	0	0	4.03e-05	0	0	0	0	0	0	0	0	0	0	0	0	0	0
290.067	C14H12N1O6S	CHON	14	12	1	6		0.928571	0.428571	9	0.5	0.142857	0.642857	0.692308	1.5	0.000326535	0.000152756	0.000303415	0.000372794	0.000326535	0.00046703	0.000372794	0.000367693	0.000353387	0.000391137	0.000332251	0.000573876	0.000365545	0.000407461	0.000517303	0.000488342	0.000433214
290.07	C11H16N1O6S1	CHONS	11	16	1	6	1	1.54545	0.545455	4	0	0	0.363636	0.235294	0.666667	0	0	8.98e-05	9.39e-05	0	4.79e-05	9.39e-05	9.06e-05	5.53e-05	6.47e-05	5.04e-05	0	6.89e-05	6.5e-05	0	0	4.01e-05
290.078	C13H12N3O5S	CHON	13	12	3	5		1	0.384615	9	0.466667	0.461538	0.692308	0.692308	1.8	0	2.64e-05	0.000209705	0.000193196	0	0	0.000193196	0.000179015	0.000196885	0.000134175	0.000127931	0	7.11e-05	0.000106395	0.000138397	9.49e-05	9.91e-05
290.088	C11H16N1O8S	CHON	11	16	1	8		1.54545	0.727273	4	0	0.181818	0.363636	0.235294	0.5	0	9.32e-05	0.000692729	0.000883271	0	4.74e-05	0.000883271	0.000601242	0.000148639	7.77e-05	6.74e-05	0.000108047	0.00178485	0.00161408	0.000148965	0	0.000398465
290.103	C15H16N1O5S	CHON	15	16	1	5		1.13333	0.333333	8	0.391304	-0.266667	0.533333	0.470588	1.6	0.000304201	0.000391957	0.000289977	0.000298628	0.000304201	0.000469778	0.000298628	0.000353914	0.000379248	0.00037399	0.000413476	0.000266129	0.000558872	0.000680706	0.000770512	0.000802349	0.000472952
290.107	C12H20N1O5S1	CHONS	12	20	1	5	1	1.75	0.416667	3	0	-0.5	0.25	0.142857	0.6	0	0	0	0	0	0	0	0	2.64e-05	3.22e-05	2.58e-05	0	0	0	0	0	0
290.115	C14H16N3O4S	CHON	14	16	3	4		1.21429	0.285714	8	0.333333	0	0.571429	0.470588	2	6.59e-05	3.53e-05	9.02e-05	9.17e-05	6.59e-05	8.29e-05	9.17e-05	9.96e-05	9.24e-05	8.96e-05	7.25e-05	9.33e-05	8.49e-05	9.89e-05	0.000129322	0.000101708	4.9e-05
290.125	C12H20N1O7S	CHON	12	20	1	7		1.75	0.583333	3	0	-0.333333	0.25	0.142857	0.428571	0	2.34e-05	5.19e-05	5.45e-05	0	0	5.45e-05	0	3.06e-05	2.59e-05	3.58e-05	0	0	5.55e-05	0	0	6.21e-05
290.14	C16H20N1O4S	CHON	16	20	1	4		1.3125	0.25	7	0.307692	-0.625	0.4375	0.333333	1.75	0.000266571	0.000854509	0.000342716	0.00021517	0.000266571	0.000891109	0.00021517	0.000203145	0.000482697	0.000205565	0.000414545	0.000283558	0.000489136	0.000845853	0.00214141	0.00205273	7.8e-05
290.151	C15H20N3O3S	CHON	15	20	3	3		1.4	0.2	7	0.238095	-0.4	0.466667	0.333333	2.33333	0	0	0	0	0	0	0	0	3.03e-05	1.94e-05	0	0	0	0	0	0	0
290.161	C13H24N1O6S	CHON	13	24	1	6		1.92308	0.461538	2	0	-0.769231	0.153846	0.08	0.333333	0	0	0	0	0	0	0	0	0	0	0	4.76e-05	0	0	0	0	0
291.015	C13H7NO8S	CHO	13	7		8		0.615385	0.615385	10	0.666667	0.615385	0.769231	1.25	1.25	7.69e-05	0	0	0	7.69e-05	0	0	0	2.29e-05	0	0	0	4.13e-05	0	0	0	0
291.018	C10H11NO8S1	CHOS	10	11		8	1	1.2	0.8	5	0	0.6	0.5	0.416667	0.625	0	0	3.31e-05	3.98e-05	0	0	3.98e-05	0	2.26e-05	3.01e-05	2.45e-05	0	0	0	0	0	0
291.026	C12H7N2O7S	CHON	12	7	2	7		0.666667	0.583333	10	0.692308	1	0.833333	1.25	1.42857	0	0	4.23e-05	5.86e-05	0	0	5.86e-05	3.84e-05	4.26e-05	3.41e-05	3.46e-05	0	0	0	0	0	0
291.033	C14H11NO5S1	CHOS	14	11		5	1	0.857143	0.357143	9	0.52381	0	0.642857	0.75	1.8	0	0	0	0	0	0	0	5.28e-05	2.36e-05	2.93e-05	0	0	0	0	0	0	0
291.051	C14H11NO7S	CHO	14	11		7		0.857143	0.5	9	0.52381	0.142857	0.642857	0.75	1.28571	0.000412801	6.59e-05	8.46e-05	0.000137724	0.000412801	7.21e-05	0.000137724	0.000138695	0.00014124	0.000136784	0.000148427	0.000194678	0.000136709	0.000197057	0.000328398	0.000221864	0.000146249
291.054	C11H15NO7S1	CHOS	11	15		7	1	1.45455	0.636364	4	0	0	0.363636	0.25	0.571429	0.000143702	3.11e-05	0.000164682	0.000248142	0.000143702	6.82e-05	0.000248142	0.000216876	0.00016417	0.000170486	0.000166711	0.000130438	0.000135409	0.000159498	0.000326543	0.000281828	0.000231491
291.062	C13H11N2O6S	CHON	13	11	2	6		0.923077	0.461538	9	0.5	0.461538	0.692308	0.75	1.5	0.000113619	7.89e-05	0.000303128	0.000352319	0.000113619	9.94e-05	0.000352319	0.000254283	0.000246167	0.000242562	0.000213983	0.000171408	0.000113875	0.000184089	0.000289253	0.000206547	0.000192734
291.072	C11H15NO9S	CHO	11	15		9		1.45455	0.818182	4	0	0.181818	0.363636	0.25	0.444444	0	0	9.09e-05	0.000132893	0	0	0.000132893	0	0	0.000109372	0	4.85e-05	0	0	0	0	4.61e-05
291.083	C10H15N2O8S	CHON	10	15	2	8										0	0	0	0	0	0	0	0	0	0	0	0	0	0	0	0	3.63e-05
291.087	C15H15NO6S	CHO	15	15		6		1.06667	0.4	8	0.416667	-0.266667	0.533333	0.5	1.33333	0.000751529	0.000149678	0.00031638	0.000443217	0.000751529	0.000148699	0.000443217	0.000414215	0.000472333	0.000557248	0.0006524	0.000332046	0.000279807	0.000404135	0.000670499	0.000530415	0.000679422
291.091	C12H19NO6S1	CHOS	12	19		6	1	1.66667	0.5	3	0	-0.5	0.25	0.15	0.5	0.000199915	1.92e-05	0.000139667	0.000196648	0.000199915	0.000161268	0.000196648	0.000175046	0.000124531	0.000105523	8.84e-05	0.000330532	0.000276919	0.000254114	0.000331356	0.000311032	0.000147469
291.099	C14H15N2O5S	CHON	14	15	2	5		1.14286	0.357143	8	0.368421	0	0.571429	0.5	1.6	0.000435187	0.000351467	0.000688016	0.000775243	0.000435187	0.000646968	0.000775243	0.000830006	0.00076296	0.000961139	0.00090218	0.000558953	0.000608259	0.00101319	0.00115722	0.000965548	0.00142855
291.109	C12H19NO8S	CHO	12	19		8		1.66667	0.666667	3	0	-0.333333	0.25	0.15	0.375	0.000149266	5.74e-05	0.000225718	0.000273769	0.000149266	8.36e-05	0.000273769	0.000253787	0.000265249	0.000251284	0.000246708	0.000125648	0.000162587	0.000282232	0.000283137	0.000177444	0.000174149
291.12	C11H19N2O7S	CHON	11	19	2	7		1.81818	0.636364	3	0	0	0.272727	0.15	0.428571	0	1.85e-05	0	0	0	0	0	2.36e-05	0	2.3e-05	0	0	0	0	0	0	0
291.124	C16H19NO5S	CHO	16	19		5		1.25	0.3125	7	0.333333	-0.625	0.4375	0.35	1.4	0.000687178	0.000240035	0.000304337	0.000423541	0.000687178	0.000380825	0.000423541	0.000614812	0.000658597	0.000770172	0.000842283	0.000538229	0.000954441	0.00169264	0.0015411	0.00140436	0.000493308
291.127	C13H23NO5S1	CHOS	13	23		5	1	1.84615	0.384615	2	0	-0.923077	0.153846	0.0833333	0.4	8.63e-05	3.52e-05	0.000160772	0.000114389	8.63e-05	0	0.000114389	2.7e-05	2.89e-05	1.85e-05	0	5.22e-05	8.97e-05	5.4e-05	0.000191551	0	0
291.135	C15H19N2O4S	CHON	15	19	2	4		1.33333	0.266667	7	0.272727	-0.4	0.466667	0.35	1.75	0.000178575	0.000179708	0.000165891	0.000141765	0.000178575	0.000233176	0.000141765	0.000166261	0.000220176	0.000226683	0.00022008	0.000225815	0.000334217	0.000432733	0.00027496	0.000362521	0.000226648
291.145	C13H23NO7S	CHO	13	23		7		1.84615	0.538462	2	0	-0.769231	0.153846	0.0833333	0.285714	0.000221401	8.01e-05	0.00133747	0.000654871	0.000221401	0.00023523	0.000654871	0.000699609	0.000372774	5.73e-05	4.95e-05	0.000356401	0.000274157	0.000155442	0.00014238	6.99e-05	0.000873312
291.16	C17H23NO4S	CHO	17	23		4		1.41176	0.235294	6	0.266667	-0.941176	0.352941	0.25	1.5	0.000775501	0.000194173	9.02e-05	0.000114718	0.000775501	0.000375762	0.000114718	0.000170764	0.000184313	0.000202988	0.000188396	0.000346493	0.000442599	0.000772491	0.000555019	0.000456933	0.000172805
291.164	C14H27NO4S1	CHOS	14	27		4	1	2	0.285714	1	0	-1.28571	0.0714286	0.0357143	0.25	0	0	0	0	0	0	0	0	0	0	0	0	0.000106248	6.54e-05	0	0	0
291.171	C16H23N2O3S	CHON	16	23	2	3		1.5	0.1875	6	0.2	-0.75	0.375	0.25	2	0	0	0	0	0	0	0	2.22e-05	0	0	0	0	0	0	0	0	0
291.181	C14H27NO6S	CHO	14	27		6		2	0.428571	1	0	-1.14286	0.0714286	0.0357143	0.166667	0	0	0	0	0	0	0	0	0	0	0	7.84e-05	0	0	0	0	0
291.197	C18H27NO3S	CHO	18	27		3		1.55556	0.166667	5	0.212121	-1.22222	0.277778	0.178571	1.66667	0.0010064	9.65e-05	2.81e-05	3.34e-05	0.0010064	0.00309785	3.34e-05	4.05e-05	4.2e-05	4.51e-05	5.22e-05	0.00186526	0.000143251	0.000228389	0.000138696	0.000131174	0
291.2	C15H31NO3S1	CHOS	15	31		3	1	2.13333	0.2	0	0	-1.6	0	0	0	0	0	0	0	0	0	0	0	0	0	0	0	0.00019719	0	0	0	5.06e-05
291.233	C19H31NO2S	CHO	19	31		2		1.68421	0.105263	4	0.166667	-1.47368	0.210526	0.125	2	6.01e-05	2.32e-05	0	0	6.01e-05	0	0	0	0	0	0	0	0	0	0	0	0
292.013	C9H10N1O8S1	CHONS	9	10	1	8	1	1.22222	0.888889	5	0	1.11111	0.555556	0.454545	0.625	0	0	0.000178148	0.000138071	0	0	0.000138071	4.42e-05	0	0	0	0	0	0	0	0	0
292.021	C11H6N3O7S	CHON	11	6	3	7		0.636364	0.636364	10	0.777778	1.45455	0.909091	1.42857	1.42857	0	0	4.08e-05	5.5e-05	0	0	5.5e-05	0	3.42e-05	3.59e-05	3.24e-05	0	0	0	0	0	0
292.029	C13H10N1O5S1	CHONS	13	10	1	5	1	0.846154	0.384615	9	0.529412	0.307692	0.692308	0.818182	1.8	0	0	0	0	0	0	0	3.18e-05	2.42e-05	0	0	0	0	0	0	0	0
292.036	C15H6N3O4S	CHON	15	6	3	4		0.466667	0.266667	14	0.9	0.666667	0.933333	2	3.5	0	0	0	0	0	0	0	0	0	0	0	0	4.39e-05	0	0	0	0
292.046	C13H10N1O7S	CHON	13	10	1	7		0.846154	0.538462	9	0.529412	0.461538	0.692308	0.818182	1.28571	0.000120619	0	0.000120344	0.000195536	0.000120619	0	0.000195536	9.21e-05	0.000112671	0.000121656	0.000126029	0.00010695	7.18e-05	7.43e-05	0.000137217	0.000144614	8.84e-05
292.05	C10H14N1O7S1	CHONS	10	14	1	7	1	1.5	0.7	4	0	0.4	0.4	0.266667	0.571429	0	0	5.05e-05	8.64e-05	0	0	8.64e-05	7.5e-05	5.61e-05	5.19e-05	3.88e-05	6.49e-05	0	0	0	0	7.43e-05
292.058	C12H10N3O6S	CHON	12	10	3	6		0.916667	0.5	9	0.5	0.833333	0.75	0.818182	1.5	0	0	0.000129933	0.000112568	0	0	0.000112568	9.01e-05	0.000111873	8.73e-05	8.98e-05	6.65e-05	0	0	0.000109149	9.47e-05	3.7e-05
292.067	C10H14N1O9S	CHON	10	14	1	9		1.5	0.9	4	0	0.6	0.4	0.266667	0.444444	0	0	3.2e-05	0	0	0	0	2.4e-05	0	0	0	0	0	0	0	0	0
292.083	C14H14N1O6S	CHON	14	14	1	6		1.07143	0.428571	8	0.4	0	0.571429	0.533333	1.33333	0.000379667	0.000298707	0.000795642	0.00084382	0.000379667	0.000514972	0.00084382	0.00077733	0.000722399	0.000943916	0.000915754	0.000452626	0.000527243	0.000624944	0.000701447	0.000804567	0.00110223
292.086	C11H18N1O6S1	CHONS	11	18	1	6	1	1.72727	0.545455	3	0	-0.181818	0.272727	0.157895	0.5	0	0	0.000198614	0.000431605	0	0	0.000431605	0.000165132	0.000132626	0.000120786	7.07e-05	6.95e-05	0	0	0	0	4.87e-05
292.094	C13H14N3O5S	CHON	13	14	3	5		1.15385	0.384615	8	0.333333	0.307692	0.615385	0.533333	1.6	7.67e-05	0.000179108	0.00018338	0.00017965	7.67e-05	9.21e-05	0.00017965	0.000150233	0.000195084	0.00013132	0.000139159	5.83e-05	9.37e-05	0.000131245	0.000204994	0.000147267	9.98e-05
292.104	C11H18N1O8S	CHON	11	18	1	8		1.72727	0.727273	3	0	0	0.272727	0.157895	0.375	0	0.00011852	7.33e-05	0.000862648	0	0	0.000862648	0.000668405	0.000629438	0.000737956	0.000538814	6.12e-05	9.17e-05	0.000326513	0.000219704	0.000169619	0.000167178
292.119	C15H18N1O5S	CHON	15	18	1	5		1.26667	0.333333	7	0.304348	-0.4	0.466667	0.368421	1.4	0.000246662	0.000449714	0.000406754	0.000423916	0.000246662	0.000544268	0.000423916	0.000463418	0.000538956	0.000461634	0.000579085	0.000323293	0.000685414	0.000909549	0.00119026	0.00114957	0.000516583
292.13	C14H18N3O4S	CHON	14	18	3	4		1.35714	0.285714	7	0.222222	-0.142857	0.5	0.368421	1.75	0.000114398	4.56e-05	3.38e-05	5.1e-05	0.000114398	0.000202445	5.1e-05	5.01e-05	6.02e-05	4.86e-05	7.29e-05	0.000236106	8.4e-05	0.0001042	0.000136538	7.48e-05	5.2e-05
292.155	C16H22N1O4S	CHON	16	22	1	4		1.4375	0.25	6	0.230769	-0.75	0.375	0.26087	1.5	9.71e-05	0.000137886	8.88e-05	8.07e-05	9.71e-05	0.00012764	8.07e-05	6.28e-05	8.75e-05	8.31e-05	0.0001786	9.62e-05	0.000135806	0.00037695	0.00143907	0.00145966	4.1e-05
292.167	C15H22N3O3S	CHON	15	22	3	3										0	0	0	0	0	0	0	0	0	0	0	0	0	0	0	0	3.7e-05
293.005	C11H5N2O8S	CHON	11	5	2	8		0.545455	0.727273	10	0.8	1.45455	0.909091	1.66667	1.25	0	0	0	0	0	0	0	0	2.56e-05	2.39e-05	0	0	0	0	0	0	0
293.013	C13H9NO6S1	CHOS	13	9		6	1	0.769231	0.461538	9	0.555556	0.307692	0.692308	0.9	1.5	0	0	0	4.74e-05	0	0	4.74e-05	0	0	2.02e-05	0	0	0.000119974	0	0	0	0
293.03	C13H9NO8S	CHO	13	9		8		0.769231	0.615385	9	0.555556	0.461538	0.692308	0.9	1.125	0.000129778	0	3.06e-05	5.8e-05	0.000129778	0	5.8e-05	5.99e-05	5.68e-05	5.41e-05	5.82e-05	0	5.42e-05	0	0	0	7.72e-05
293.034	C10H13NO8S1	CHOS	10	13		8	1	1.4	0.8	4	0	0.4	0.4	0.285714	0.5	0	0	3.07e-05	6.01e-05	0	0	6.01e-05	3.69e-05	3.75e-05	4.98e-05	4.22e-05	0	0	0	0	0	0
293.042	C12H9N2O7S	CHON	12	9	2	7		0.833333	0.583333	9	0.538462	0.833333	0.75	0.9	1.28571	5.56e-05	0	8.89e-05	0.000113873	5.56e-05	0	0.000113873	8.56e-05	8.68e-05	7.46e-05	9.75e-05	0	4.24e-05	0	0	6.59e-05	3.52e-05
293.046	C17H9NO5S	CHO	17	9		5		0.588235	0.294118	13	0.724138	0	0.764706	1.3	2.6	0	0	0	0	0	0	0	0	0	0	0	0	0	5.62e-05	0	0	0
293.049	C14H13NO5S1	CHOS	14	13		5	1	1	0.357143	8	0.428571	-0.142857	0.571429	0.571429	1.6	0	0	0	0	0	0	0	2.46e-05	2.81e-05	0	0	0	0	0	0	0	4.59e-05
293.057	C16H9N2O4S	CHON	16	9	2	4		0.625	0.25	13	0.75	0.25	0.8125	1.3	3.25	0	0	0	0	0	0	0	3.14e-05	2.36e-05	0	0	0	0	0	0	0	0
293.067	C14H13NO7S	CHO	14	13		7		1	0.5	8	0.428571	0	0.571429	0.571429	1.14286	0.00067255	9.68e-05	0.000228782	0.000278477	0.00067255	0.000126929	0.000278477	0.000328484	0.000381351	0.000425133	0.000444913	0.000268629	0.000211402	0.000288981	0.000409895	0.000325028	0.000221376
293.07	C11H17NO7S1	CHOS	11	17		7	1	1.63636	0.636364	3	0	-0.181818	0.272727	0.166667	0.428571	0.00012053	3.71e-05	0.000219848	0.000378715	0.00012053	9.34e-05	0.000378715	0.000315444	0.000257503	0.000253017	0.000174823	0.000210509	0.000203083	0.000221435	0.000337596	0.000273532	0.000159029
293.078	C13H13N2O6S	CHON	13	13	2	6		1.07692	0.461538	8	0.375	0.307692	0.615385	0.571429	1.33333	0.000124062	0.000208244	0.000532469	0.000552587	0.000124062	0.000232441	0.000552587	0.000525118	0.00061956	0.000620864	0.000557079	0.000276462	0.000450002	0.000567304	0.000617096	0.000453113	0.000549683
293.082	C18H13NO4S	CHO	18	13		4		0.777778	0.222222	12	0.625	-0.333333	0.666667	0.857143	3	0	0	0	0	0	0	0	0	0	0	0	0	0	5.55e-05	0	7.11e-05	0
293.088	C11H17NO9S	CHO	11	17		9		1.63636	0.818182	3	0	0	0.272727	0.166667	0.333333	0	0	3.98e-05	0	0	0	0	0	0	0	0	0	0	0	0	0	0
293.093	C17H13N2O3S	CHON	17	13	2	3		0.823529	0.176471	12	0.62963	-0.117647	0.705882	0.857143	4	0	0	0	0	0	0	0	0	0	5.01e-05	3.65e-05	0	0	0	0	0	0
293.103	C15H17NO6S	CHO	15	17		6		1.2	0.4	7	0.333333	-0.4	0.466667	0.388889	1.16667	0.000803332	0.000390435	0.000994634	0.000970068	0.000803332	0.000431684	0.000970068	0.00121161	0.00137687	0.00168301	0.00176394	0.000511669	0.00075724	0.001085	0.00130915	0.00121695	0.000627937
293.106	C12H21NO6S1	CHOS	12	21		6	1	1.83333	0.5	2	0	-0.666667	0.166667	0.0909091	0.333333	0.000160925	6.07e-05	0.000142979	0.000161825	0.000160925	0.000417055	0.000161825	0.000179257	0.000116104	0	0	0.00022512	0.000269473	0.00022597	0.000317722	0.00016169	0.000166292
293.114	C14H17N2O5S	CHON	14	17	2	5		1.28571	0.357143	7	0.263158	-0.142857	0.5	0.388889	1.4	0.000507534	0.000251908	0.000346087	0.000301663	0.000507534	0.00061781	0.000301663	0.000371835	0.000462124	0.000467836	0.00051262	0.000866646	0.000383232	0.000585311	0.000625297	0.000668385	0.000424117
293.118	C19H17NO3S	CHO	19	17		3		0.947368	0.157895	11	0.542857	-0.631579	0.578947	0.611111	3.66667	0	0	0	0	0	0	0	0	0	1.88e-05	0	0	0	0	0	0	0
293.124	C12H21NO8S	CHO	12	21		8		1.83333	0.666667	2	0	-0.5	0.166667	0.0909091	0.25	6.12e-05	0	3.64e-05	0	6.12e-05	0	0	0	0	0	0	0	4.38e-05	9.28e-05	0	7.08e-05	0
293.139	C16H21NO5S	CHO	16	21		5		1.375	0.3125	6	0.259259	-0.75	0.375	0.272727	1.2	0.0010856	0.000566382	0.000551185	0.000611983	0.0010856	0.000681997	0.000611983	0.00217004	0.00225667	0.00245751	0.00189	0.00080665	0.00118764	0.00177107	0.00138981	0.00129468	0.00252056
293.143	C13H25NO5S1	CHOS	13	25		5	1	2	0.384615	1	0	-1.07692	0.0769231	0.0384615	0.2	7.43e-05	3.57e-05	0	2.71e-05	7.43e-05	5.02e-05	2.71e-05	3.17e-05	0	0	0	0	4.57e-05	6.04e-05	0.000130981	0	0
293.151	C15H21N2O4S	CHON	15	21	2	4		1.46667	0.266667	6	0.181818	-0.533333	0.4	0.272727	1.5	0.000161283	6.08e-05	4.29e-05	2.96e-05	0.000161283	0.000255313	2.96e-05	5.45e-05	3.77e-05	3.62e-05	3.85e-05	0.000256541	7.15e-05	0.000101711	0	0.000103724	5.01e-05
293.155	C20H21NO2S	CHO	20	21		2		1.1	0.1	10	0.473684	-0.9	0.5	0.454545	5	0	0	0	0	0	0	0	0	0	2.07e-05	0	0	0	0	0	0	0
293.176	C17H25NO4S	CHO	17	25		4		1.52941	0.235294	5	0.2	-1.05882	0.294118	0.192308	1.25	0.0298507	0.00251832	0.000329196	0.000466038	0.0298507	0.00604404	0.000466038	0.00232251	0.00266801	0.00254858	0.00227765	0.00762371	0.0140078	0.0132167	0.00788922	0.00490525	0.00540269
293.179	C14H29NO4S1	CHOS	14	29		4	1	2.14286	0.285714	0	0	-1.42857	0	0	0	0	0	0	0	0	0	0	0	0	0	0	0	0.00382072	0.0024291	0	0	0
293.212	C18H29NO3S	CHO	18	29		3		1.66667	0.166667	4	0.151515	-1.33333	0.222222	0.133333	1.33333	0.00663795	6.71e-05	0	2.61e-05	0.00663795	0.00933944	2.61e-05	3.38e-05	0	3.4e-05	0	0.00773504	8.44e-05	0.000161341	0	0	3.86e-05
293.249	C19H33NO2S	CHO	19	33		2		1.78947	0.105263	3	0.111111	-1.57895	0.157895	0.0882353	1.5	0	0	0	0	0	5.08e-05	0	0	0	0	0	0	0	0	0	0	0
294.008	C12H8N1O6S1	CHONS	12	8	1	6	1	0.75	0.5	9	0.571429	0.666667	0.75	1	1.5	0	0	0	0	0	0	0	3.32e-05	0	2.09e-05	0	0	0	0	0	0	0
294.026	C12H8N1O8S	CHON	12	8	1	8		0.75	0.666667	9	0.571429	0.833333	0.75	1	1.125	0	0	4.3e-05	0	0	0	0	0	2.77e-05	0	0	0	0	0	0	0	0
294.029	C9H12N1O8S1	CHONS	9	12	1	8	1	1.44444	0.888889	4	0	0.888889	0.444444	0.307692	0.5	0	0	4.16e-05	4.56e-05	0	0	4.56e-05	0	0	0	0	0	0	0	0	0	0
294.037	C11H8N3O7S	CHON	11	8	3	7		0.818182	0.636364	9	0.555556	1.27273	0.818182	1	1.28571	0	0	4e-05	6.73e-05	0	0	6.73e-05	4.14e-05	2.96e-05	2.76e-05	3.34e-05	0	0	0	0	0	0
294.044	C13H12N1O5S1	CHONS	13	12	1	5	1	1	0.384615	8	0.411765	0.153846	0.615385	0.615385	1.6	0	0	3.03e-05	4.33e-05	0	0	4.33e-05	3.24e-05	2.63e-05	4.61e-05	4.63e-05	0	4.02e-05	0	0	0	0
294.062	C13H12N1O7S	CHON	13	12	1	7		1	0.538462	8	0.411765	0.307692	0.615385	0.615385	1.14286	0.000224004	8.04e-05	0.000411817	0.00051625	0.000224004	0.000140449	0.00051625	0.000423567	0.000364667	0.000437625	0.000361368	0.000230123	0.000195494	0.000219928	0.000348455	0	0.000217846
294.065	C10H16N1O7S1	CHONS	10	16	1	7	1	1.7	0.7	3	0	0.2	0.3	0.176471	0.428571	0	0	5.66e-05	5.66e-05	0	0	5.66e-05	4.06e-05	3.56e-05	2.04e-05	0	6.52e-05	0	0	0	0	0.000130785
294.073	C12H12N3O6S	CHON	12	12	3	6		1.08333	0.5	8	0.333333	0.666667	0.666667	0.615385	1.33333	0	1.84e-05	0	0.000195526	0	0	0.000195526	0.000134224	0.000149245	0.000116296	9.25e-05	7.1e-05	5.64e-05	7.21e-05	0.000108369	9.71e-05	6.3e-05
294.077	C17H12N1O4S	CHON	17	12	1	4		0.764706	0.235294	12	0.642857	-0.117647	0.705882	0.923077	3	0	0	0	0	0	0	0	2.95e-05	0	0	3.05e-05	0	0	0	0	0	0
294.088	C16H12N3O3S	CHON	16	12	3	3		0.8125	0.1875	12	0.652174	0.125	0.75	0.923077	4	0	0	3.4e-05	0	0	0	0	0	2.11e-05	1.81e-05	0	0	0	0	0	0	0
294.098	C14H16N1O6S	CHON	14	16	1	6		1.21429	0.428571	7	0.3	-0.142857	0.5	0.411765	1.16667	0.000395173	0.000416914	0.000696757	0.000664475	0.000395173	0.000500741	0.000664475	0.000631695	0.000666474	0.000760212	0.000780462	0.000350196	0.000653164	0.000742557	0.000997579	0.00100008	0.00109518
294.102	C11H20N1O6S1	CHONS	11	20	1	6	1	1.90909	0.545455	2	0	-0.363636	0.181818	0.0952381	0.333333	0	0	3.65e-05	6.27e-05	0	0	6.27e-05	4.22e-05	2.11e-05	3.83e-05	0	5.52e-05	5.09e-05	0	0	0	4.02e-05
294.11	C13H16N3O5S	CHON	13	16	3	5		1.30769	0.384615	7	0.2	0.153846	0.538462	0.411765	1.4	0	9.36e-05	0.000202927	0.00020808	0	0.000121441	0.00020808	0.000199457	0.0001887	0.000155896	0.000139314	5.01e-05	0.000108173	0.000127648	0.000277691	0.000246178	0.00028748
294.114	C18H16N1O3S	CHON	18	16	1	3		0.944444	0.166667	11	0.548387	-0.444444	0.611111	0.647059	3.66667	5.68e-05	0	0	0	5.68e-05	0	0	0	0	0	0	0	0	0	0	0	0
294.119	C11H20N1O8S	CHON	11	20	1	8		1.90909	0.727273	2	0	-0.181818	0.181818	0.0952381	0.25	0	0	0	0	0	0	0	0	0	0	2.07e-05	0	4.4e-05	0	0	0	3.71e-05
294.125	C17H16N3O2S	CHON	17	16	3	2		1	0.117647	11	0.538462	-0.235294	0.647059	0.647059	5.5	0	0	0	0	0	0	0	0	0	0	2.42e-05	0	0	0	0	0	0
294.135	C15H20N1O5S	CHON	15	20	1	5		1.4	0.333333	6	0.217391	-0.533333	0.4	0.285714	1.2	0.000237911	0.00106389	0.000567847	0.000269699	0.000237911	0.000345606	0.000269699	0.000264556	0.000226126	0.000262976	0.00023049	0.000165119	0.000343917	0.000426995	0.000442912	0.000385614	0.000248282
294.138	C12H24N1O5S1	CHONS	12	24	1	5	1	2.08333	0.416667	1	0	-0.833333	0.0833333	0.04	0.2	0	0	0	0	0	0	0	0	0	0	0	9.88e-05	0	0	0	0	0
294.146	C14H20N3O4S	CHON	14	20	3	4		1.5	0.285714	6	0.111111	-0.285714	0.428571	0.285714	1.5	0	2.02e-05	3.49e-05	0	0	0	0	2.59e-05	0	2.26e-05	2.51e-05	0	0	6.2e-05	0.000121714	0	3.28e-05
294.171	C16H24N1O4S	CHON	16	24	1	4		1.5625	0.25	5	0.153846	-0.875	0.3125	0.2	1.25	6.75e-05	8.24e-05	2.59e-05	3.64e-05	6.75e-05	5.56e-05	3.64e-05	4.48e-05	3.03e-05	2.88e-05	2.76e-05	0	5.16e-05	7.65e-05	0	9.45e-05	5.09e-05
294.182	C15H24N3O3S	CHON	15	24	3	3		1.66667	0.2	5	0.047619	-0.666667	0.333333	0.2	1.66667	0	0	0	0	0	0	0	0.000109583	0	0	0	0	0	0	0	0	0
295.01	C12H7NO9S	CHO	12	7		9		0.666667	0.75	9	0.6	0.833333	0.75	1.125	1	0	0	0	3.14e-05	0	0	3.14e-05	0	0	0	0	0	0	0	0	0	0
295.021	C11H7N2O8S	CHON	11	7	2	8		0.727273	0.727273	9	0.6	1.27273	0.818182	1.125	1.125	0	0	3.03e-05	0	0	0	0	0	0	0	0	0	0	0	0	0	0
295.025	C16H7NO6S	CHO	16	7		6		0.5	0.375	13	0.769231	0.25	0.8125	1.625	2.16667	0	0	0	3.52e-05	0	0	3.52e-05	0	0	2.1e-05	0	0	0	0	0	0	0
295.028	C13H11NO6S1	CHOS	13	11		6	1	0.923077	0.461538	8	0.444444	0.153846	0.615385	0.666667	1.33333	0	0	0	0	0	0	0	0	0	2.17e-05	2.19e-05	0	0	0	0	0	0
295.046	C13H11NO8S	CHO	13	11		8		0.923077	0.615385	8	0.444444	0.307692	0.615385	0.666667	1	0.000234812	3.7e-05	9.53e-05	0.000140663	0.000234812	5.72e-05	0.000140663	0.000107579	0.000102534	0.00010955	0.000110439	0.000134104	0.000105339	8.34e-05	0.000145023	0.000138986	0.000110449
295.049	C10H15NO8S1	CHOS	10	15		8	1	1.6	0.8	3	0	0.2	0.3	0.1875	0.375	0	0	5.58e-05	8.07e-05	0	0	8.07e-05	4.44e-05	3.81e-05	9.12e-05	3.12e-05	6.45e-05	0	0	0	7.41e-05	4.29e-05
295.057	C12H11N2O7S	CHON	12	11	2	7		1	0.583333	8	0.384615	0.666667	0.666667	0.666667	1.14286	6.14e-05	8.05e-05	0.000403014	0.00040754	6.14e-05	8.23e-05	0.00040754	0.000325035	0.000314342	0.000353963	0.000271971	0.000107984	7.13e-05	7.63e-05	0.000224108	0.000226642	0.000141298
295.061	C17H11NO5S	CHO	17	11		5		0.705882	0.294118	12	0.655172	-0.117647	0.705882	1	2.4	5.72e-05	0	0	0	5.72e-05	0	0	0	0	0	0	0	0	0	0	0	0
295.065	C14H15NO5S1	CHOS	14	15		5	1	1.14286	0.357143	7	0.333333	-0.285714	0.5	0.4375	1.4	0	0	0	0	0	7.08e-05	0	0	0	0	0	0	4.93e-05	6.46e-05	0	0	0
295.072	C16H11N2O4S	CHON	16	11	2	4		0.75	0.25	12	0.666667	0.125	0.75	1	3	0	0	3.27e-05	0	0	0	0	0	3.67e-05	2.99e-05	3.57e-05	0	0	0	0	0	0
295.082	C14H15NO7S	CHO	14	15		7		1.14286	0.5	7	0.333333	-0.142857	0.5	0.4375	1	0.00129975	0.000286218	0.000540542	0.000748454	0.00129975	0.000224121	0.000748454	0.000662949	0.000834366	0.000948802	0.00105587	0.000582093	0.000406542	0.000603335	0.000746078	0.000741706	0.000376101
295.086	C11H19NO7S1	CHOS	11	19		7	1	1.81818	0.636364	2	0	-0.363636	0.181818	0.1	0.285714	0.000159945	7.35e-05	0.000420928	0.000540518	0.000159945	0.00407115	0.000540518	0.000287577	0.000159022	0.00012572	9.57e-05	0.000716903	0.000229295	0.000174731	0.000264908	0.000237659	0.000370806
295.094	C13H15N2O6S	CHON	13	15	2	6		1.23077	0.461538	7	0.25	0.153846	0.538462	0.4375	1.16667	0.000184959	0.000303207	0.000656955	0.000664397	0.000184959	0.000300235	0.000664397	0.000562132	0.000550573	0.000493722	0.000499461	0.000286572	0.000404813	0.000895424	0.000880348	0.000799674	0.000762551
295.098	C18H15NO4S	CHO	18	15		4		0.888889	0.222222	11	0.5625	-0.444444	0.611111	0.6875	2.75	0.00010612	0	0	0	0.00010612	0	0	0	0	2.68e-05	2.05e-05	0	0	6.62e-05	0	0.000108342	0
295.109	C17H15N2O3S	CHON	17	15	2	3		0.941176	0.176471	11	0.555556	-0.235294	0.647059	0.6875	3.66667	0.000119895	0	0	0	0.000119895	5.77e-05	0	2.53e-05	0	2.94e-05	0	7.36e-05	4.19e-05	8.31e-05	0	7.16e-05	0
295.119	C15H19NO6S	CHO	15	19		6		1.33333	0.4	6	0.25	-0.533333	0.4	0.3	1	0.00121377	0.000667205	0.00112589	0.00153515	0.00121377	0.000595936	0.00153515	0.00207502	0.00179278	0.00235745	0.00233717	0.000600804	0.00104874	0.0018679	0.00187384	0.00170815	0.00153771
295.122	C12H23NO6S1	CHOS	12	23		6	1	2	0.5	1	0	-0.833333	0.0833333	0.0416667	0.166667	0.000242709	3.84e-05	5.99e-05	8.36e-05	0.000242709	0.000109396	8.36e-05	7.17e-05	5.41e-05	4.93e-05	4.67e-05	0.000169735	0.000222343	0.00014245	0.000290146	0.000136568	0.000505244
295.13	C14H19N2O5S	CHON	14	19	2	5		1.42857	0.357143	6	0.157895	-0.285714	0.428571	0.3	1.2	0.000216121	0.000166901	0.000281177	0.000246229	0.000216121	0.000170145	0.000246229	0.000221987	0.000252375	0.000214198	0.000255714	0.000167106	0.000309595	0.000479465	0.000544798	0.000484133	0.000163257
295.134	C19H19NO3S	CHO	19	19		3		1.05263	0.157895	10	0.485714	-0.736842	0.526316	0.5	3.33333	0	0	0	0	0	0	0	0	3.11e-05	3.16e-05	4.77e-05	5.1e-05	0	9.49e-05	0	0.000137497	0
295.137	C16H23NO3S1	CHOS	16	23		3	1	1.5	0.1875	5	0.185185	-1	0.3125	0.208333	1.66667	9.4e-05	0	0	0	9.4e-05	0	0	0	0	0	0	5.62e-05	0	0	0	0	0.00010115
295.14	C12H23NO8S	CHO	12	23		8		2	0.666667	1	0	-0.666667	0.0833333	0.0416667	0.125	0.000115715	0	0	0	0.000115715	0	0	0	0	0	0	0	0.000147319	8.55e-05	0	0	0
295.145	C18H19N2O2S	CHON	18	19	2	2		1.11111	0.111111	10	0.466667	-0.555556	0.555556	0.5	5	0	0	0	2.58e-05	0	0	2.58e-05	0	0	0	0	0	0	5.56e-05	0	0	0
295.155	C16H23NO5S	CHO	16	23		5		1.5	0.3125	5	0.185185	-0.875	0.3125	0.208333	1	0.0012189	0.000885679	0.000443806	0.000460737	0.0012189	0.00142775	0.000460737	0.000799552	0.000638371	0.000749361	0.00084332	0.00139953	0.00129333	0.0015152	0.00116074	0.000982696	0.000758371
295.158	C13H27NO5S1	CHOS	13	27		5	1	2.15385	0.384615	0	0	-1.23077	0	0	0	8.21e-05	0	0	0	8.21e-05	0	0	0	0	0	0	0	0	0	0.000135247	0	3.45e-05
295.166	C15H23N2O4S	CHON	15	23	2	4		1.6	0.266667	5	0.0909091	-0.666667	0.333333	0.208333	1.25	0	0	0	0	0	0	0	0	0	0	0	0	4.71e-05	0	0	0	0
295.17	C20H23NO2S	CHO	20	23		2		1.2	0.1	9	0.421053	-1	0.45	0.375	4.5	0	0	0	0	0	0	0	0	0	0	0	5.69e-05	0	0	0	0	0
295.191	C17H27NO4S	CHO	17	27		4		1.64706	0.235294	4	0.133333	-1.17647	0.235294	0.142857	1	0.000592166	0.000752736	4.36e-05	8.37e-05	0.000592166	0.000571881	8.37e-05	8.8e-05	0.000105622	9.06e-05	8.08e-05	0.000422846	0.000146765	0.000252253	0.000254338	0.000175271	0.000135565
295.228	C18H31NO3S	CHO	18	31		3		1.77778	0.166667	3	0.0909091	-1.44444	0.166667	0.09375	1	0.0211162	9.41e-05	0	0	0.0211162	0.0118848	0	0	0	0	0	0.0117892	0.00013827	0.000256722	0.000140047	0	0
295.264	C19H35NO2S	CHO	19	35		2		1.89474	0.105263	2	0.0555556	-1.68421	0.105263	0.0555556	1	6.04e-05	3.87e-05	0	0	6.04e-05	6.5e-05	0	0	0	0	0	0	7.54e-05	0	0	0	0
296.005	C11H6N1O9S	CHON	11	6	1	9		0.636364	0.818182	9	0.636364	1.27273	0.818182	1.28571	1	0	0	0	0	0	0	0	0	2.08e-05	0	0	0	0	0	0	0	0
296.016	C10H6N3O8S	CHON	10	6	3	8		0.7	0.8	9	0.666667	1.8	0.9	1.28571	1.125	0	0	0	2.86e-05	0	0	2.86e-05	0	0	0	0	0	0	0	0	0	0
296.023	C12H10N1O6S1	CHONS	12	10	1	6	1	0.916667	0.5	8	0.428571	0.5	0.666667	0.727273	1.33333	0	0	3.2e-05	3.48e-05	0	0	3.48e-05	4.45e-05	2.77e-05	2.89e-05	4.79e-05	0	4.03e-05	5.3e-05	0	0	4.41e-05
296.041	C12H10N1O8S	CHON	12	10	1	8		0.916667	0.666667	8	0.428571	0.666667	0.666667	0.727273	1	7.98e-05	1.77e-05	0.000121709	0.000157912	7.98e-05	0	0.000157912	9.61e-05	8.78e-05	6.86e-05	7.79e-05	6.79e-05	4.29e-05	0	0	8.75e-05	6.2e-05
296.045	C9H14N1O8S1	CHONS	9	14	1	8	1	1.66667	0.888889	3	0	0.666667	0.333333	0.2	0.375	0	0	5.19e-05	5.69e-05	0	0	5.69e-05	3.24e-05	0	0	0	0	0	0	0	0	0
296.052	C11H10N3O7S	CHON	11	10	3	7		1	0.636364	8	0.333333	1.09091	0.727273	0.727273	1.14286	0	0	0.000106264	0.00013596	0	0	0.00013596	8.3e-05	5.29e-05	3.96e-05	5.01e-05	4.83e-05	0	0	0	0	3.17e-05
296.056	C16H10N1O5S	CHON	16	10	1	5		0.6875	0.3125	12	0.68	0.125	0.75	1.09091	2.4	0	0	0	0	0	0	0	0	3.28e-05	2.62e-05	2.35e-05	4.84e-05	0	6.16e-05	0	0	0
296.06	C13H14N1O5S1	CHONS	13	14	1	5	1	1.15385	0.384615	7	0.294118	0	0.538462	0.466667	1.4	0	2.64e-05	0	0	0	0	0	4.82e-05	0	0	5.92e-05	0	0	8.27e-05	0	0.000107204	3.28e-05
296.068	C15H10N3O4S	CHON	15	10	3	4		0.733333	0.266667	12	0.7	0.4	0.8	1.09091	3	0	0	0	0	0	0	0	0	2.15e-05	3.39e-05	2.46e-05	0	0	0	0	0	0
296.078	C13H14N1O7S	CHON	13	14	1	7		1.15385	0.538462	7	0.294118	0.153846	0.538462	0.466667	1	0.000232417	0.000209081	0.000840749	0.00139017	0.000232417	0.000231432	0.00139017	0.000785875	0.000746042	0.000542837	0.000490791	0.000290442	0.000347046	0.000414424	0.000571059	0.000594315	0.000537552
296.081	C10H18N1O7S1	CHONS	10	18	1	7	1	1.9	0.7	2	0	0	0.2	0.105263	0.285714	0	0	3.69e-05	5.2e-05	0	0	5.2e-05	2.29e-05	2.59e-05	0	0	0	0	0	0	0	3.53e-05
296.089	C12H14N3O6S	CHON	12	14	3	6		1.25	0.5	7	0.166667	0.5	0.583333	0.466667	1.16667	0	0.000597412	0	0.00026008	0	0.000419861	0.00026008	0.000246974	0.000226248	0.000157495	0.000117772	0.000128045	0.000201039	0.000128006	0.000305943	0.000163209	0.000144411
296.093	C17H14N1O4S	CHON	17	14	1	4		0.882353	0.235294	11	0.571429	-0.235294	0.647059	0.733333	2.75	0	0	0	3.72e-05	0	0	3.72e-05	3.09e-05	4.46e-05	5.5e-05	4.08e-05	0	4.09e-05	0	0	6.64e-05	7.11e-05
296.104	C16H14N3O3S	CHON	16	14	3	3		0.9375	0.1875	11	0.565217	0	0.6875	0.733333	3.66667	5.11e-05	0	2.82e-05	4.07e-05	5.11e-05	0	4.07e-05	4e-05	5.74e-05	3.15e-05	3.47e-05	0	0	0	0	0	0
296.114	C14H18N1O6S	CHON	14	18	1	6		1.35714	0.428571	6	0.2	-0.285714	0.428571	0.315789	1	0.00026092	0.000267401	0.00049864	0.000616951	0.00026092	0.000315278	0.000616951	0.000583222	0.000612542	0.00050947	0.000561284	0.000290051	0.000510251	0.00053876	0.000641692	0.000561271	0.000441215
296.117	C11H22N1O6S1	CHONS	11	22	1	6	1	2.09091	0.545455	1	0	-0.545455	0.0909091	0.0434783	0.166667	0	0	0	0	0	0	0	0	0	2.01e-05	0	0	0	0	0	0	0
296.125	C13H18N3O5S	CHON	13	18	3	5		1.46154	0.384615	6	0.0666667	0	0.461538	0.315789	1.2	6.89e-05	4.85e-05	0.000111705	0.000116022	6.89e-05	9.21e-05	0.000116022	7.83e-05	0.000101026	7.22e-05	6.85e-05	0.000114821	8.38e-05	0.0001151	0.00010422	7.93e-05	0.000135043
296.129	C18H18N1O3S	CHON	18	18	1	3		1.05556	0.166667	10	0.483871	-0.555556	0.555556	0.526316	3.33333	0	0	0	0	0	0	0	0	0	0	2.6e-05	0	0	0	0.000137791	0	0
296.14	C17H18N3O2S	CHON	17	18	3	2		1.11765	0.117647	10	0.461538	-0.352941	0.588235	0.526316	5	0	0	0	0	0	0	0	0	0	0	2.12e-05	0	5.28e-05	6.29e-05	0	0	0
296.15	C15H22N1O5S	CHON	15	22	1	5		1.53333	0.333333	5	0.130435	-0.666667	0.333333	0.217391	1	0.000183261	5.29e-05	7.95e-05	9.2e-05	0.000183261	0.000129548	9.2e-05	0.000103737	9.31e-05	6.54e-05	9.23e-05	8.85e-05	0.000107627	0.00024611	0.000191266	9.95e-05	0.000101293
296.162	C14H22N3O4S	CHON	14	22	3	4		1.64286	0.285714	5	0	-0.428571	0.357143	0.217391	1.25	0	0	0	3.14e-05	0	0	3.14e-05	0	0	0	0	0	0	0	0	0	3.82e-05
296.187	C16H26N1O4S	CHON	16	26	1	4		1.6875	0.25	4	0.0769231	-1	0.25	0.148148	1	8.71e-05	8.82e-05	0	0	8.71e-05	0	0	0	0	0	0	0	4.55e-05	0	0	0	0
297.007	C12H9NO7S1	CHOS	12	9		7	1	0.833333	0.583333	8	0.466667	0.5	0.666667	0.8	1.14286	0	0	0	0	0	0	0	0	0	2.08e-05	2.82e-05	0	0	0	0	0	0
297.025	C12H9NO9S	CHO	12	9		9		0.833333	0.75	8	0.466667	0.666667	0.666667	0.8	0.888889	6.29e-05	0	2.69e-05	2.67e-05	6.29e-05	0	2.67e-05	2.32e-05	0	0	0	0	0	0	0	0	0
297.036	C11H9N2O8S	CHON	11	9	2	8		0.909091	0.727273	8	0.4	1.09091	0.727273	0.8	1	0	0	8.78e-05	0.000117124	0	0	0.000117124	7.16e-05	7.89e-05	7.27e-05	4.38e-05	4.83e-05	0	0	0	0	0
297.04	C16H9NO6S	CHO	16	9		6		0.625	0.375	12	0.692308	0.125	0.75	1.2	2	0	0.00023692	0	0	0	0	0	0	0	2.11e-05	3.07e-05	0	0	0	0	0	4.71e-05
297.044	C13H13NO6S1	CHOS	13	13		6	1	1.07692	0.461538	7	0.333333	0	0.538462	0.5	1.16667	0	0	3.4e-05	9.67e-05	0	0	9.67e-05	8.25e-05	4.72e-05	0.000103106	8.13e-05	0	5.21e-05	8.16e-05	0	0.000103681	4.97e-05
297.052	C15H9N2O5S	CHON	15	9	2	5		0.666667	0.333333	12	0.714286	0.4	0.8	1.2	2.4	0	0	3.53e-05	2.92e-05	0	0	2.92e-05	2.32e-05	3.97e-05	3.15e-05	3.38e-05	0	0	0	0	0	0
297.062	C13H13NO8S	CHO	13	13		8		1.07692	0.615385	7	0.333333	0.153846	0.538462	0.5	0.875	0.000315682	9.65e-05	0.000239541	0.00030437	0.000315682	9.25e-05	0.00030437	0.000262136	0.000247173	0.000313975	0.000328625	0.000160223	0.00018687	0.000171743	0.000277057	0.000218247	0.000170544
297.065	C10H17NO8S1	CHOS	10	17		8	1	1.8	0.8	2	0	0	0.2	0.111111	0.25	0	2.14e-05	9.58e-05	0.000100012	0	0	0.000100012	6.12e-05	2.45e-05	1.83e-05	2.04e-05	5.26e-05	0	0	0	0	7.2e-05
297.073	C12H13N2O7S	CHON	12	13	2	7		1.16667	0.583333	7	0.230769	0.5	0.583333	0.5	1	6.07e-05	0.00290871	0.000582925	0.000538563	6.07e-05	9.3e-05	0.000538563	0.000405824	0.000371057	0.000349527	0.000308074	0.000107975	0.000223259	0.000257341	0.000285905	0.00023023	0.000704284
297.077	C17H13NO5S	CHO	17	13		5		0.823529	0.294118	11	0.586207	-0.235294	0.647059	0.785714	2.2	0.000209072	6.41e-05	7.21e-05	6.93e-05	0.000209072	5.63e-05	6.93e-05	7.45e-05	8.12e-05	0.000106267	9.45e-05	7.64e-05	0.000120653	0.000133365	0.000402982	0.000275991	8.7e-05
297.08	C14H17NO5S1	CHOS	14	17		5	1	1.28571	0.357143	6	0.238095	-0.428571	0.428571	0.333333	1.2	0.000118498	6.09e-05	0	0	0.000118498	0	0	0	0	9e-05	0	7.55e-05	0.000116456	6.78e-05	0.000325599	0.000230757	9.8e-05
297.088	C16H13N2O4S	CHON	16	13	2	4		0.875	0.25	11	0.583333	0	0.6875	0.785714	2.75	7.49e-05	2.93e-05	4.82e-05	5.76e-05	7.49e-05	7.83e-05	5.76e-05	7.39e-05	7.12e-05	9.07e-05	7.43e-05	8.5e-05	0	0	0.000129788	0.000114721	7.31e-05
297.098	C14H17NO7S	CHO	14	17		7		1.28571	0.5	6	0.238095	-0.285714	0.428571	0.333333	0.857143	0.00125666	0.00044132	0.00107774	0.00125979	0.00125666	0.000296298	0.00125979	0.00141619	0.00144877	0.00196079	0.00218557	0.000676561	0.000614907	0.000919501	0.0014079	0.00119485	0.00072741
297.101	C11H21NO7S1	CHOS	11	21		7	1	2	0.636364	1	0	-0.545455	0.0909091	0.0454545	0.142857	6.06e-05	0	9.97e-05	8.48e-05	6.06e-05	7.37e-05	8.48e-05	9.07e-05	5.07e-05	3.35e-05	2.2e-05	0	8.32e-05	0	0	0	0.00011335
297.109	C13H17N2O6S	CHON	13	17	2	6		1.38462	0.461538	6	0.125	0	0.461538	0.333333	1	0.000136063	0.000199262	0.000467744	0.000467719	0.000136063	0.000228538	0.000467719	0.000437856	0.000456935	0.000427217	0.000440436	0.000174135	0.000266119	0.000339458	0.0003551	0.000443242	0.000305864
297.113	C18H17NO4S	CHO	18	17		4		1	0.222222	10	0.5	-0.555556	0.555556	0.555556	2.5	0.000145078	2.23e-05	3.24e-05	3.77e-05	0.000145078	0	3.77e-05	5.04e-05	8.26e-05	0.000118089	0.000150724	0	0	0.000157172	0.000214688	0.000112297	6.04e-05
297.117	C15H21NO4S1	CHOS	15	21		4	1	1.46667	0.266667	5	0.166667	-0.8	0.333333	0.227273	1.25	5.24e-05	3.3e-05	0	0	5.24e-05	0	0	0	0	0	0	5.05e-05	0	0	0	0	0
297.124	C17H17N2O3S	CHON	17	17	2	3		1.05882	0.176471	10	0.481481	-0.352941	0.588235	0.555556	3.33333	0.000675301	0.000212841	6.84e-05	0.000114944	0.000675301	0.00104358	0.000114944	0.000130418	0.000136062	0.000233144	0.000207909	0.000640598	0.000277761	8.99e-05	0	0	4.8e-05
297.134	C15H21NO6S	CHO	15	21		6		1.46667	0.4	5	0.166667	-0.666667	0.333333	0.227273	0.833333	0.000858902	0.000803161	0.00517789	0.00314213	0.000858902	0.000971481	0.00314213	0.0045913	0.00262541	0.00273762	0.00304851	0.000950252	0.00143185	0.00187642	0.0019445	0.00178377	0.00157131
297.138	C12H25NO6S1	CHOS	12	25		6	1	2.16667	0.5	0	0	-1	0	0	0	0	0	0	0	0	0	0	0	0	0	0	0	4.7e-05	5.26e-05	0	0	3.7e-05
297.146	C14H21N2O5S	CHON	14	21	2	5		1.57143	0.357143	5	0.0526316	-0.428571	0.357143	0.227273	1	0	5.18e-05	0.000134247	0.000127768	0	6.97e-05	0.000127768	0.000116258	0.000101189	7.45e-05	7.59e-05	6.77e-05	6.15e-05	6.16e-05	0	0	8.31e-05
297.15	C19H21NO3S	CHO	19	21		3		1.15789	0.157895	9	0.428571	-0.842105	0.473684	0.409091	3	0	2.32e-05	0	2.89e-05	0	0	2.89e-05	0.000138792	0.000166255	0.000216671	0.000257283	0	0	0.000131508	0.000147073	0.000141955	0.000142109
297.153	C16H25NO3S1	CHOS	16	25		3	1	1.625	0.1875	4	0.111111	-1.125	0.25	0.153846	1.33333	0.00353983	0.00175473	0	0	0.00353983	0.000973979	0	0	0	0.000227842	0	0.00211107	0	0	0	0	0.00461912
297.161	C18H21N2O2S	CHON	18	21	2	2		1.22222	0.111111	9	0.4	-0.666667	0.5	0.409091	4.5	0	0	0	0	0	0	0	0	0	0	0	0	0	0.000122678	0	0	0
297.171	C16H25NO5S	CHO	16	25		5		1.625	0.3125	4	0.111111	-1	0.25	0.153846	0.8	0.000804367	0.000800839	0.000333839	0.000235501	0.000804367	0.000937462	0.000235501	0.000490088	0.000433203	0.000475812	0.000538763	0.000751306	0.0010023	0.000867223	0.000586298	0.000528382	0.000594615
297.186	C20H25NO2S	CHO	20	25		2		1.3	0.1	8	0.368421	-1.1	0.4	0.307692	4	8.3e-05	0	0	0	8.3e-05	0	0	0	0	0	0	8.84e-05	0	8.17e-05	0.000102415	0	0
297.207	C17H29NO4S	CHO	17	29		4		1.76471	0.235294	3	0.0666667	-1.29412	0.176471	0.1	0.75	0.000672713	0.000133894	4.38e-05	0	0.000672713	0.000622899	0	3.14e-05	3.6e-05	3.24e-05	0	0.000496278	0.000178361	0.000247975	0.000234164	7.89e-05	0.000150235
297.244	C18H33NO3S	CHO	18	33		3		1.88889	0.166667	2	0.030303	-1.55556	0.111111	0.0588235	0.666667	0.0213734	8.8e-05	0	0	0.0213734	0.00456215	0	0	0	0	0	0.0103657	0.000132816	0.000369509	0	7.82e-05	7.71e-05
297.28	C19H37NO2S	CHO	19	37		2		2	0.105263	1	0	-1.78947	0.0526316	0.0263158	0.5	9e-05	2.59e-05	0	0	9e-05	0	0	0	0	0	0	0	0	0	0	0	0
298.003	C11H8N1O7S1	CHONS	11	8	1	7	1	0.818182	0.636364	8	0.454545	0.909091	0.727273	0.888889	1.14286	0	0	0	2.79e-05	0	0	2.79e-05	0	2.48e-05	0	2.38e-05	0	0	0	0	0	0
298.032	C10H8N3O8S	CHON	10	8	3	8		0.9	0.8	8	0.333333	1.6	0.8	0.888889	1	0	0	0	5.88e-05	0	0	5.88e-05	2.73e-05	2.84e-05	0	0	0	0	0	0	0	0
298.036	C15H8N1O6S	CHON	15	8	1	6		0.6	0.4	12	0.727273	0.4	0.8	1.33333	2	0	0	3.41e-05	0	0	0	0	0	3.22e-05	2.42e-05	2.47e-05	0	0	0	0	0	0
298.039	C12H12N1O6S1	CHONS	12	12	1	6	1	1.08333	0.5	7	0.285714	0.333333	0.583333	0.538462	1.16667	0	0	6.12e-05	9.92e-05	0	0	9.92e-05	7.41e-05	6.06e-05	7.04e-05	7.31e-05	0	6.54e-05	0	0.000108687	6.68e-05	5.06e-05
298.047	C14H8N3O5S	CHON	14	8	3	5		0.642857	0.357143	12	0.764706	0.714286	0.857143	1.33333	2.4	0	0	3.02e-05	3.18e-05	0	0	3.18e-05	0	0	3.77e-05	3.05e-05	0	0	0	0	0	3.2e-05
298.057	C12H12N1O8S	CHON	12	12	1	8		1.08333	0.666667	7	0.285714	0.5	0.583333	0.538462	0.875	8.4e-05	5.16e-05	0.000287564	0.000427859	8.4e-05	6.43e-05	0.000427859	0.000253512	0.00018768	0.000208177	0.000157013	0.000110744	0.000124412	0.000138416	0.000235277	0.000186298	0.000137571
298.06	C9H16N1O8S1	CHONS	9	16	1	8	1	1.88889	0.888889	2	0	0.444444	0.222222	0.117647	0.25	0	0	3.95e-05	5.25e-05	0	0	5.25e-05	0	0	0	0	0	0	0	0	0	0
298.068	C11H12N3O7S	CHON	11	12	3	7		1.18182	0.636364	7	0.111111	0.909091	0.636364	0.538462	1	0	0	0.000118332	0.000112178	0	0	0.000112178	9.06e-05	0.000104412	5.77e-05	4.55e-05	0	0	0	0	0	0
298.072	C16H12N1O5S	CHON	16	12	1	5		0.8125	0.3125	11	0.6	0	0.6875	0.846154	2.2	8.48e-05	0	5.01e-05	5.62e-05	8.48e-05	0	5.62e-05	5.58e-05	5.79e-05	5.74e-05	6.17e-05	6.19e-05	4.79e-05	0	0	8.35e-05	5.22e-05
298.075	C13H16N1O5S1	CHONS	13	16	1	5	1	1.30769	0.384615	6	0.176471	-0.153846	0.461538	0.352941	1.2	0	0	0	0	0	0	0	0	4.36e-05	3.72e-05	5.05e-05	5.59e-05	9.31e-05	0	0	9.36e-05	0
298.083	C15H12N3O4S	CHON	15	12	3	4		0.866667	0.266667	11	0.6	0.266667	0.733333	0.846154	2.75	6.08e-05	0	7.03e-05	5.89e-05	6.08e-05	5.9e-05	5.89e-05	4.9e-05	5.14e-05	6.16e-05	5.69e-05	7.91e-05	0	6.05e-05	0	0	0
298.093	C13H16N1O7S	CHON	13	16	1	7		1.30769	0.538462	6	0.176471	0	0.461538	0.352941	0.857143	0.000290675	0.000245179	0.000929328	0.000885351	0.000290675	0.000435137	0.000885351	0.000750898	0.00073102	0.000719126	0.000659339	0.000463717	0.000540792	0.000591262	0.000693489	0.0006713	0.000594371
298.104	C12H16N3O6S	CHON	12	16	3	6		1.41667	0.5	6	0	0.333333	0.5	0.352941	1	7.43e-05	6.18e-05	0.00012985	0.000182551	7.43e-05	7.47e-05	0.000182551	0.000144403	0.000139244	6.57e-05	8.31e-05	0.000104468	7.49e-05	0.000116027	0.000113529	0	0.000170218
298.108	C17H16N1O4S	CHON	17	16	1	4		1	0.235294	10	0.5	-0.352941	0.588235	0.588235	2.5	9.04e-05	2.27e-05	5.17e-05	5.55e-05	9.04e-05	0	5.55e-05	5.13e-05	4.41e-05	6.47e-05	6.33e-05	5.27e-05	5.21e-05	9.4e-05	0	0	7.27e-05
298.12	C16H16N3O3S	CHON	16	16	3	3		1.0625	0.1875	10	0.478261	-0.125	0.625	0.588235	3.33333	0	2.6e-05	3.19e-05	4.78e-05	0	6.6e-05	4.78e-05	3.16e-05	4.89e-05	4.39e-05	6.05e-05	5.11e-05	5.95e-05	8.61e-05	0	0.000119103	0
298.13	C14H20N1O6S	CHON	14	20	1	6		1.5	0.428571	5	0.1	-0.428571	0.357143	0.238095	0.833333	0.000162849	0.000127934	0.000410971	0.000386438	0.000162849	0.000163955	0.000386438	0.000368533	0.000291537	0.000251082	0.000298062	8.4e-05	0.000222029	0.000377397	0.000288866	0.000272087	0.000266154
298.141	C13H20N3O5S	CHON	13	20	3	5		1.61538	0.384615	5	0	-0.153846	0.384615	0.238095	1	0.000266914	1.9e-05	6.21e-05	4.82e-05	0.000266914	0.000372317	4.82e-05	5.78e-05	4.98e-05	3.5e-05	4.31e-05	0.000412186	6.95e-05	0.000104539	0	0	7.31e-05
298.145	C18H20N1O3S	CHON	18	20	1	3		1.16667	0.166667	9	0.419355	-0.666667	0.5	0.428571	3	0	0	0	0	0	0	0	0	0	2.06e-05	2.32e-05	0	4.85e-05	0	0	8.19e-05	0
298.156	C17H20N3O2S	CHON	17	20	3	2		1.23529	0.117647	9	0.384615	-0.470588	0.529412	0.428571	4.5	0.000669699	0	0	0	0.000669699	0	0	7.38e-05	0	4.36e-05	2.97e-05	0.00029644	0.000322927	0.000273647	0	0	0
298.166	C15H24N1O5S	CHON	15	24	1	5		1.66667	0.333333	4	0.0434783	-0.8	0.266667	0.16	0.8	9.39e-05	3.44e-05	4.47e-05	4.85e-05	9.39e-05	7.29e-05	4.85e-05	4.26e-05	3e-05	3.15e-05	3.18e-05	0	7.66e-05	8.06e-05	0.000110235	0	8.06e-05
298.177	C14H24N3O4S	CHON	14	24	3	4		1.78571	0.285714	4	0	-0.571429	0.285714	0.16	1	0	0	0	0	0	6.26e-05	0	0	0	0	0	7.68e-05	0	0	0	0	0
298.202	C16H28N1O4S	CHON	16	28	1	4		1.8125	0.25	3	0	-1.125	0.1875	0.103448	0.75	7.54e-05	2.34e-05	0	0	7.54e-05	0	0	0	0	0	0	0	4.35e-05	7.47e-05	0	0	0
299.016	C10H7N2O9S	CHON	10	7	2	9		0.8	0.9	8	0.428571	1.6	0.8	1	0.888889	0	0	0	2.83e-05	0	0	2.83e-05	0	0	0	0	0	0	0	0	0	0
299.02	C15H7NO7S	CHO	15	7		7		0.533333	0.466667	12	0.73913	0.4	0.8	1.5	1.71429	0	0	0	0	0	0	0	0	0	0	0	0	0	5.2e-05	0	0	0
299.023	C12H11NO7S1	CHOS	12	11		7	1	1	0.583333	7	0.333333	0.333333	0.583333	0.583333	1	7.39e-05	0	4.16e-05	6.48e-05	7.39e-05	0	6.48e-05	4.75e-05	4.75e-05	5.01e-05	5.28e-05	0	4.69e-05	5.59e-05	0.000112117	0	0
299.031	C14H7N2O6S	CHON	14	7	2	6		0.571429	0.428571	12	0.777778	0.714286	0.857143	1.5	2	0	0	0	3.94e-05	0	0	3.94e-05	2.89e-05	2.34e-05	0	2.36e-05	0	0	0	0	0	0
299.041	C12H11NO9S	CHO	12	11		9		1	0.75	7	0.333333	0.5	0.583333	0.583333	0.777778	0	0	4.34e-05	4.21e-05	0	0	4.21e-05	0	0	3.95e-05	3.15e-05	0	0	0	0	7.56e-05	3.73e-05
299.052	C11H11N2O8S	CHON	11	11	2	8		1.09091	0.727273	7	0.2	0.909091	0.636364	0.583333	0.875	0	0	0.000138917	0.000127729	0	0	0.000127729	8.26e-05	6.56e-05	5.99e-05	5e-05	5.4e-05	0	0	0	0	3.92e-05
299.056	C16H11NO6S	CHO	16	11		6		0.75	0.375	11	0.615385	0	0.6875	0.916667	1.83333	0.000137046	1.92e-05	2.6e-05	4.65e-05	0.000137046	0	4.65e-05	3.69e-05	2.67e-05	3.68e-05	5.72e-05	5.66e-05	5.68e-05	0.000124244	0.000201444	7.71e-05	3.28e-05
299.059	C13H15NO6S1	CHOS	13	15		6	1	1.23077	0.461538	6	0.222222	-0.153846	0.461538	0.375	1	9.43e-05	3.87e-05	5.11e-05	9.26e-05	9.43e-05	0.000110118	9.26e-05	0.000118538	7.92e-05	0.000131299	0.00010331	9.74e-05	0.000236692	0.000155892	0.000359533	0.000327814	9.19e-05
299.067	C15H11N2O5S	CHON	15	11	2	5		0.8	0.333333	11	0.619048	0.266667	0.733333	0.916667	2.2	0	3.2e-05	0.000124748	0.000165807	0	6.59e-05	0.000165807	0.000125871	0.000164939	0.000147665	0.000147456	0.000115853	9.57e-05	0.000150632	0.000172999	0.000220653	0.000110714
299.077	C13H15NO8S	CHO	13	15		8		1.23077	0.615385	6	0.222222	0	0.461538	0.375	0.75	0.000493325	0.000233766	0.000637726	0.000849777	0.000493325	0.000106088	0.000849777	0.000700296	0.000673152	0.000954464	0.00124491	0.000347495	0.000330774	0.000455356	0.000684614	0.000555019	0.000285837
299.088	C12H15N2O7S	CHON	12	15	2	7		1.33333	0.583333	6	0.0769231	0.333333	0.5	0.375	0.857143	0.000102932	0.000195075	0.000375947	0.000386325	0.000102932	0.000133095	0.000386325	0.000271219	0.000334096	0.000273481	0.00025989	0.000226141	0.000175898	0.000224945	0.000311432	0.000245046	0.000311643
299.092	C17H15NO5S	CHO	17	15		5		0.941176	0.294118	10	0.517241	-0.352941	0.588235	0.625	2	0.000280216	3.64e-05	0.000167957	0.000273849	0.000280216	7.31e-05	0.000273849	0.000803634	0.000365413	0.00120438	0.000654566	0.000134641	0.000118023	0.000177912	0.000291125	0.000212107	0.00045057
299.096	C14H19NO5S1	CHOS	14	19		5	1	1.42857	0.357143	5	0.142857	-0.571429	0.357143	0.25	1	0.000525674	0.000417768	0	0	0.000525674	8.37e-05	0	0.000430889	0.000280914	0.000211727	0.00014282	0.00028564	0.000756541	0.00060226	0.000711202	0.000410667	0.000725407
299.104	C16H15N2O4S	CHON	16	15	2	4		1	0.25	10	0.5	-0.125	0.625	0.625	2.5	0.000916383	0.000760407	0.000241982	0.00026118	0.000916383	0.00051326	0.00026118	0.000300934	0.000259273	0.000203685	0.000243346	0.00104014	0.0007517	0.000600479	0.000436163	0.000504048	0.000833797
299.114	C14H19NO7S	CHO	14	19		7		1.42857	0.5	5	0.142857	-0.428571	0.357143	0.25	0.714286	0.00124159	0.000614733	0.0019937	0.00269299	0.00124159	0.000485813	0.00269299	0.00248831	0.00257602	0.0030719	0.00356066	0.000815074	0.000975797	0.00164417	0.00186627	0.00212611	0.00116702
299.125	C13H19N2O6S	CHON	13	19	2	6		1.53846	0.461538	5	0	-0.153846	0.384615	0.25	0.833333	6.22e-05	7.05e-05	0.000320644	0.000325495	6.22e-05	0.000204003	0.000325495	0.000237384	0.000258909	0.00018624	0.000213992	9.15e-05	0.000180874	0.00018895	0.000152527	0.000117833	0.000130789
299.129	C18H19NO4S	CHO	18	19		4		1.11111	0.222222	9	0.4375	-0.666667	0.5	0.45	2.25	0.0001508	3.85e-05	8.34e-05	0.000114998	0.0001508	6.81e-05	0.000114998	0.000154357	0.00021451	0.000252369	0.000318234	0.00012144	0.000134925	0.000273297	0.000278335	0.000248134	7.96e-05
299.132	C15H23NO4S1	CHOS	15	23		4	1	1.6	0.266667	4	0.0833333	-0.933333	0.266667	0.166667	1	0.000298444	2.57e-05	0	0	0.000298444	0	0	0	0	0	0	0.000148171	0	0	0	7.45e-05	0
299.14	C17H19N2O3S	CHON	17	19	2	3		1.17647	0.176471	9	0.407407	-0.470588	0.529412	0.45	3	0.000212181	2.79e-05	0	7.5e-05	0.000212181	0.000149147	7.5e-05	8.37e-05	9.23e-05	8.77e-05	9.43e-05	0.000198799	7.35e-05	0.000156717	0.000112566	0	6.81e-05
299.15	C15H23NO6S	CHO	15	23		6		1.6	0.4	4	0.0833333	-0.8	0.266667	0.166667	0.666667	0.0011013	0.00128119	0.00114198	0.00120475	0.0011013	0.00237751	0.00120475	0.00152959	0.00147115	0.00140778	0.00164335	0.00196465	0.00174052	0.00166965	0.00149741	0.00155342	0.00172826
299.161	C14H23N2O5S	CHON	14	23	2	5		1.71429	0.357143	4	0	-0.571429	0.285714	0.166667	0.8	7.46e-05	0	8.63e-05	6.8e-05	7.46e-05	0.000141347	6.8e-05	4.16e-05	5.91e-05	2.29e-05	0	9.71e-05	4.51e-05	0	0	0	5.53e-05
299.165	C19H23NO3S	CHO	19	23		3		1.26316	0.157895	8	0.371429	-0.947368	0.421053	0.333333	2.66667	0.000156368	9.41e-05	0	3.02e-05	0.000156368	7.61e-05	3.02e-05	9.2e-05	0.000107073	0.000115035	0.000153219	7.58e-05	0.000144718	0.000264031	0.000296642	0.000398049	6.12e-05
299.186	C16H27NO5S	CHO	16	27		5		1.75	0.3125	3	0.037037	-1.125	0.1875	0.107143	0.6	0.00100265	0.000361952	0.000136734	0.000127096	0.00100265	0.00081819	0.000127096	0.000160195	0.000143024	0.000102986	0.000118006	0.00086679	0.000546846	0.000687915	0.000485776	0.000237234	0.000294564
299.202	C20H27NO2S	CHO	20	27		2		1.4	0.1	7	0.315789	-1.2	0.35	0.25	3.5	0.00141413	5.47e-05	0	0	0.00141413	0	0	0	0	0	0	0.000333275	0	0.000262148	0	9.56e-05	0
299.223	C17H31NO4S	CHO	17	31		4		1.88235	0.235294	2	0	-1.41176	0.117647	0.0625	0.5	0.00155557	0.000103578	0	0	0.00155557	0.000733221	0	0	0	1.82e-05	2.28e-05	0.000895185	0.000246804	0.000438092	0.000171791	0.000124413	0.000201698
299.259	C18H35NO3S	CHO	18	35		3		2	0.166667	1	0	-1.66667	0.0555556	0.0277778	0.333333	0.00120971	4.06e-05	0	0	0.00120971	0.000194432	0	0	0	0	0	0.000421616	0.000202097	0.000741537	0	0	8.94e-05
300.018	C11H10N1O7S1	CHONS	11	10	1	7	1	1	0.636364	7	0.272727	0.727273	0.636364	0.636364	1	0	0	0.000110656	0.00011194	0	0	0.00011194	6.33e-05	5.74e-05	6.15e-05	5.16e-05	6.13e-05	0.000128292	0.000116644	0	0	0
300.026	C13H6N3O6S	CHON	13	6	3	6		0.538462	0.461538	12	0.857143	1.07692	0.923077	1.71429	2	0	0	0	3.33e-05	0	0	3.33e-05	3.12e-05	0	0	0	0	0	0	0	0	0
300.036	C11H10N1O9S	CHON	11	10	1	9		1	0.818182	7	0.272727	0.909091	0.636364	0.636364	0.777778	0	0	4.2e-05	0	0	0	0	0	0	0	0	0	0	0	0	0	0
300.047	C10H10N3O8S	CHON	10	10	3	8		1.1	0.8	7	0	1.4	0.7	0.636364	0.875	0	0	4.34e-05	5.56e-05	0	0	5.56e-05	2.6e-05	2.5e-05	0	0	0	0	0	0	0	0
300.051	C15H10N1O6S	CHON	15	10	1	6		0.733333	0.4	11	0.636364	0.266667	0.733333	1	1.83333	6.64e-05	2.14e-05	8.08e-05	8e-05	6.64e-05	0	8e-05	8.37e-05	5.75e-05	4.8e-05	4.94e-05	0	4.77e-05	0	0.000119199	8.66e-05	5.39e-05
300.055	C12H14N1O6S1	CHONS	12	14	1	6	1	1.25	0.5	6	0.142857	0.166667	0.5	0.4	1	0	3.65e-05	0.00011677	0.000135299	0	7.24e-05	0.000135299	0.000129386	0.000103865	0.000115754	0.000126955	6.59e-05	0.000103062	0.000118951	0.000160862	0.000188672	9.42e-05
300.063	C14H10N3O5S	CHON	14	10	3	5		0.785714	0.357143	11	0.647059	0.571429	0.785714	1	2.2	0	1.86e-05	4.88e-05	6.57e-05	0	0	6.57e-05	6.1e-05	4.4e-05	5.31e-05	6.81e-05	0	7.02e-05	5.39e-05	0.000110479	0	3.28e-05
300.072	C12H14N1O8S	CHON	12	14	1	8		1.25	0.666667	6	0.142857	0.333333	0.5	0.4	0.75	8.01e-05	0.000161368	0.000670394	0.000779869	8.01e-05	0.000107182	0.000779869	0.000496655	0.000404206	0.00035509	0.000324314	0.000157135	0.000200841	0.000292431	0.000271991	0.000301718	0.000279644
300.084	C11H14N3O7S	CHON	11	14	3	7		1.36364	0.636364	6	0	0.727273	0.545455	0.4	0.857143	8.11e-05	0	0.000138187	0.000127418	8.11e-05	0.000171956	0.000127418	0.000118696	0.000118474	6.31e-05	5.26e-05	0.00012594	4.14e-05	0	0	0	4.54e-05
300.088	C16H14N1O5S	CHON	16	14	1	5		0.9375	0.3125	10	0.52	-0.125	0.625	0.666667	2	0.000199345	5.19e-05	6.88e-05	0.00012441	0.000199345	8.61e-05	0.00012441	0.000104905	9.39e-05	0.00010934	0.000124834	0.000143053	7.42e-05	0.000170128	0.000164126	0.00010133	7.45e-05
300.099	C15H14N3O4S	CHON	15	14	3	4		1	0.266667	10	0.5	0.133333	0.666667	0.666667	2.5	7.52e-05	0	0	0.000142243	7.52e-05	6.77e-05	0.000142243	0.000147528	0.000148138	9.51e-05	0.000118672	8.8e-05	0.000163653	0.000128276	0.000170863	0.000188417	0.000160733
300.109	C13H18N1O7S	CHON	13	18	1	7		1.46154	0.538462	5	0.0588235	-0.153846	0.384615	0.263158	0.714286	0.00012639	0.000157483	0.000711028	0.000841339	0.00012639	0.000283504	0.000841339	0.000571504	0.000620772	0.00037767	0.000397003	0.00014179	0.00117013	0.00042007	0.000462579	0.000316239	0.000336091
300.12	C12H18N3O6S	CHON	12	18	3	6		1.58333	0.5	5	0	0.166667	0.416667	0.263158	0.833333	6.93e-05	4.57e-05	0.00012588	0.00013361	6.93e-05	9.84e-05	0.00013361	0.000126767	0.000132879	0.000117544	0.000103691	0.000133378	7.74e-05	0.000109727	0	0	0.000315652
300.124	C17H18N1O4S	CHON	17	18	1	4		1.11765	0.235294	9	0.428571	-0.470588	0.529412	0.473684	2.25	6.16e-05	3.24e-05	8.62e-05	0.000213069	6.16e-05	0	0.000213069	0.00023899	0.000253184	0.000286845	0.000235889	0	9.34e-05	0.000128627	0.000126702	0.000123798	4.64e-05
300.135	C16H18N3O3S	CHON	16	18	3	3		1.1875	0.1875	9	0.391304	-0.25	0.5625	0.473684	3	6.99e-05	3.2e-05	2.7e-05	4.88e-05	6.99e-05	6.03e-05	4.88e-05	4.3e-05	5.45e-05	4.97e-05	4.82e-05	6.45e-05	8.4e-05	8.27e-05	0	0.00010067	4.54e-05
300.145	C14H22N1O6S	CHON	14	22	1	6		1.64286	0.428571	4	0	-0.571429	0.285714	0.173913	0.666667	0.000157658	7.95e-05	0.000380055	0.000416576	0.000157658	0.000151162	0.000416576	0.000216282	0.000273645	0.000117127	0.000149594	0.000133693	0.000160221	0.000145437	0.000181635	9.94e-05	0.000124559
300.156	C13H22N3O5S	CHON	13	22	3	5		1.76923	0.384615	4	0	-0.307692	0.307692	0.173913	0.8	5.91e-05	0	0	0	5.91e-05	0.00016657	0	0	0	0	0	0.000145028	0	0	0	0	0
300.161	C18H22N1O3S	CHON	18	22	1	3		1.27778	0.166667	8	0.354839	-0.777778	0.444444	0.347826	2.66667	0	0	0	0	0	0	0	0	0	1.98e-05	0	0	0	0	0	7.46e-05	0
300.172	C17H22N3O2S	CHON	17	22	3	2		1.35294	0.117647	8	0.307692	-0.588235	0.470588	0.347826	4	0	0	0	0	0	0	0	2.4e-05	0	0	0	0	0	0	0	0	0
300.182	C15H26N1O5S	CHON	15	26	1	5		1.8	0.333333	3	0	-0.933333	0.2	0.111111	0.6	0.000119044	0	0	0	0.000119044	6.17e-05	0	0	0	0	0	6.63e-05	6.6e-05	8.79e-05	0	0	5.39e-05
300.193	C14H26N3O4S	CHON	14	26	3	4		1.92857	0.285714	3	0	-0.714286	0.214286	0.111111	0.75	0	0	0	0	0	0.00077956	0	0	0	0	0	0.00100796	0	0	0	0	3.29e-05
300.218	C16H30N1O4S	CHON	16	30	1	4		1.9375	0.25	2	0	-1.25	0.125	0.0645161	0.5	9.11e-05	0	0	0	9.11e-05	0	0	0	0	0	0	0	0	0	0	0	4.01e-05
301.002	C11H9NO8S1	CHOS	11	9		8	1	0.909091	0.727273	7	0.333333	0.727273	0.636364	0.7	0.875	0.000106929	0	0	3.01e-05	0.000106929	0	3.01e-05	3.03e-05	0	2.62e-05	0	7.32e-05	0	0	0	0	0
301.035	C15H9NO7S	CHO	15	9		7		0.666667	0.466667	11	0.652174	0.266667	0.733333	1.1	1.57143	5.82e-05	0	0	3.63e-05	5.82e-05	0	3.63e-05	3.77e-05	3.6e-05	3.2e-05	4.06e-05	0	4.58e-05	9.24e-05	0.000104637	0	3.25e-05
301.039	C12H13NO7S1	CHOS	12	13		7	1	1.16667	0.583333	6	0.2	0.166667	0.5	0.428571	0.857143	8.56e-05	1.89e-05	7.47e-05	9.93e-05	8.56e-05	5.42e-05	9.93e-05	9.39e-05	6.77e-05	8.88e-05	7.09e-05	5.45e-05	0.000137155	6.5e-05	0.000169304	0.000112478	0.000111419
301.047	C14H9N2O6S	CHON	14	9	2	6		0.714286	0.428571	11	0.666667	0.571429	0.785714	1.1	1.83333	0	0	6.63e-05	5.91e-05	0	0	5.91e-05	4.28e-05	5.27e-05	6.79e-05	6.79e-05	0	0	0	0	0	0
301.057	C12H13NO9S	CHO	12	13		9		1.16667	0.75	6	0.2	0.333333	0.5	0.428571	0.666667	8.25e-05	4.56e-05	0.000104305	0.000179062	8.25e-05	0	0.000179062	0.000124269	0.000123785	0.000156669	0.000120095	6.56e-05	0.000104567	7.88e-05	0.000134566	7.53e-05	7.33e-05
301.06	C9H17NO9S1	CHOS	9	17		9	1	2	1	1	0	0.222222	0.111111	0.0555556	0.111111	0	0	0	0	0	0	0	3.37e-05	0	0	0	0	0	0	0	0	0
301.068	C11H13N2O8S	CHON	11	13	2	8		1.27273	0.727273	6	0	0.727273	0.545455	0.428571	0.75	0	2.42e-05	0.000118169	0.000146316	0	0	0.000146316	7.59e-05	8.42e-05	8.06e-05	5.96e-05	0	0	0	0	0	5.82e-05
301.072	C16H13NO6S	CHO	16	13		6		0.875	0.375	10	0.538462	-0.125	0.625	0.714286	1.66667	0.000224316	2.57e-05	7.46e-05	8.94e-05	0.000224316	0	8.94e-05	0.000106432	0.000113096	0.000135988	0.000137495	0.000118281	0.000112771	0.000135776	0.000247367	0.000172579	8.05e-05
301.075	C13H17NO6S1	CHOS	13	17		6	1	1.38462	0.461538	5	0.111111	-0.307692	0.384615	0.277778	0.833333	0.000119273	4.15e-05	0.000110228	0.000129549	0.000119273	9.13e-05	0.000129549	0.000208536	0.000143667	0.000206785	0.000187586	0.000182837	0.000267153	0.000219848	0.000374828	0.000255045	0.000223229
301.083	C15H13N2O5S	CHON	15	13	2	5		0.933333	0.333333	10	0.52381	0.133333	0.666667	0.714286	2	0.000140046	0.000119228	0.00032867	0.00027569	0.000140046	0.000109009	0.00027569	0.000431183	0.000537762	0.000320043	0.000367676	0.000166251	0.000305279	0.000387815	0.000376027	0.000353996	0.000215055
301.093	C13H17NO8S	CHO	13	17		8		1.38462	0.615385	5	0.111111	-0.153846	0.384615	0.277778	0.625	0.000388968	0.000244087	0.00103906	0.00131813	0.000388968	0.000132319	0.00131813	0.00122332	0.00139664	0.0016482	0.00163937	0.00025523	0.000400891	0.000524226	0.000788736	0.000794802	0.000513279
301.104	C12H17N2O7S	CHON	12	17	2	7		1.5	0.583333	5	0	0.166667	0.416667	0.277778	0.714286	7.29e-05	0.000144894	0.000234134	0.000211865	7.29e-05	0.000116639	0.000211865	0.000193443	0.000191752	0.000232453	0.000178328	0.000176168	9.9e-05	0.000110561	0	9.18e-05	0.000403467
301.108	C17H17NO5S	CHO	17	17		5		1.05882	0.294118	9	0.448276	-0.470588	0.529412	0.5	1.8	0.000210521	6.22e-05	0.000108085	0.00016876	0.000210521	0	0.00016876	0.000256401	0.000306737	0.000390415	0.000428405	8.65e-05	0.000113462	0.000193553	0.00030645	0.000295515	0.000117449
301.112	C14H21NO5S1	CHOS	14	21		5	1	1.57143	0.357143	4	0.047619	-0.714286	0.285714	0.181818	0.8	0.000243776	3.99e-05	0	0	0.000243776	0.00013287	0	0.000390163	0.000297069	0.000745813	0.000295194	0.000115772	0.00156247	0.00139784	0.00149184	0.00131455	0.000126709
301.119	C16H17N2O4S	CHON	16	17	2	4		1.125	0.25	9	0.416667	-0.25	0.5625	0.5	2.25	0.00174832	0.00156741	0.000336224	0.000285096	0.00174832	0.0016234	0.000285096	0.000523344	0.000638286	0.000425796	0.000455141	0.00214254	0.00174837	0.0013983	0.00100192	0.000809412	0.00201033
301.129	C14H21NO7S	CHO	14	21		7		1.57143	0.5	4	0.047619	-0.571429	0.285714	0.181818	0.571429	0.000521308	0.000753306	0.00206038	0.00199138	0.000521308	0.000501139	0.00199138	0.00268453	0.00282973	0.00338667	0.0036492	0.000471392	0.000850054	0.0012654	0.00133689	0.00151687	0.00128694
301.141	C13H21N2O6S	CHON	13	21	2	6		1.69231	0.461538	4	0	-0.307692	0.307692	0.181818	0.666667	8.05e-05	2.29e-05	0.000167281	0.000106281	8.05e-05	8.3e-05	0.000106281	0.000106842	8.41e-05	5.74e-05	6.98e-05	9.89e-05	7.31e-05	0.000120145	0.000116283	0	7.36e-05
301.145	C18H21NO4S	CHO	18	21		4		1.22222	0.222222	8	0.375	-0.777778	0.444444	0.363636	2	0.00028889	0.000103078	7.9e-05	7.96e-05	0.00028889	0.000183669	7.96e-05	0.000179145	0.000196477	0.000294655	0.000302764	0.000179782	0.000275868	0.000392519	0.000418683	0.000438025	0.000230181
301.156	C17H21N2O3S	CHON	17	21	2	3		1.29412	0.176471	8	0.333333	-0.588235	0.470588	0.363636	2.66667	0	8.21e-05	0	0	0	0.000191834	0	0	0	4.24e-05	0	0.000795594	0.000121064	0.000144503	0.00010308	7.91e-05	0.000118573
301.166	C15H25NO6S	CHO	15	25		6		1.73333	0.4	3	0	-0.933333	0.2	0.115385	0.5	0.000852798	0.00073011	0.00102489	0.00060855	0.000852798	0.00110474	0.00060855	0.00107638	0.000800231	0.000551684	0.000539553	0.000769229	0.00117988	0.0011023	0.000764326	0.000433023	0.00103537
301.177	C14H25N2O5S	CHON	14	25	2	5		1.85714	0.357143	3	0	-0.714286	0.214286	0.115385	0.6	0	0	0	0	0	5.9e-05	0	0	0	0	0	0	4.7e-05	0	0	0	3.26e-05
301.181	C19H25NO3S	CHO	19	25		3		1.36842	0.157895	7	0.314286	-1.05263	0.368421	0.269231	2.33333	0.000195829	0.000136538	0	0	0.000195829	9.31e-05	0	4.58e-05	4.67e-05	6.15e-05	7.58e-05	0.000129345	0.00034033	0.00029283	0.000318295	0.000257049	5.11e-05
301.192	C18H25N2O2S	CHON	18	25	2	2		1.44444	0.111111	7	0.266667	-0.888889	0.388889	0.269231	3.5	0	0	0	0	0	5.54e-05	0	0	0	0	0	0	0	0	0	0	0
301.202	C16H29NO5S	CHO	16	29		5		1.875	0.3125	2	0	-1.25	0.125	0.0666667	0.4	0.000691163	0.000261513	4.68e-05	0	0.000691163	0.00134119	0	4.51e-05	4.73e-05	2e-05	0	0.00103741	0.000235567	0.000288894	0.000280592	0.000138936	0.00028582
301.217	C20H29NO2S	CHO	20	29		2		1.5	0.1	6	0.263158	-1.3	0.3	0.2	3	8.77e-05	2.63e-05	0	0	8.77e-05	0	0	0	0	0	0	0	7.4e-05	7.37e-05	0	0	0
301.238	C17H33NO4S	CHO	17	33		4		2	0.235294	1	0	-1.52941	0.0588235	0.0294118	0.25	0.000509301	0.00013009	0	0	0.000509301	0.000227122	0	0	0	0	0	0.000361259	5.63e-05	0.000143699	0.000127053	0	0
301.998	C10H8N1O8S1	CHONS	10	8	1	8	1	0.9	0.8	7	0.25	1.2	0.7	0.777778	0.875	0	0	0	0	0	0	0	0	0	2.45e-05	0	0	0	0	0	0	0
302.031	C14H8N1O7S	CHON	14	8	1	7		0.642857	0.5	11	0.684211	0.571429	0.785714	1.22222	1.57143	6.2e-05	0	5.98e-05	8.2e-05	6.2e-05	0	8.2e-05	6.32e-05	4.16e-05	5.85e-05	5.55e-05	0	0	0	0	0	0
302.034	C11H12N1O7S1	CHONS	11	12	1	7	1	1.18182	0.636364	6	0.0909091	0.545455	0.545455	0.461538	0.857143	0	0	9.78e-05	0.000117643	0	5.22e-05	0.000117643	0.000103171	7.53e-05	9.55e-05	6.74e-05	5.33e-05	5.34e-05	0	0	0.000108174	6.9e-05
302.042	C13H8N3O6S	CHON	13	8	3	6		0.692308	0.461538	11	0.714286	0.923077	0.846154	1.22222	1.83333	0	0	4.11e-05	5.56e-05	0	0	5.56e-05	8.31e-05	7.43e-05	8.2e-05	8.13e-05	0	0	0	0	0	3.22e-05
302.052	C11H12N1O9S	CHON	11	12	1	9		1.18182	0.818182	6	0.0909091	0.727273	0.545455	0.461538	0.666667	0	0	8.5e-05	9.02e-05	0	0	9.02e-05	4.36e-05	0	0	0	0	0	0	0	0	3.18e-05
302.063	C10H12N3O8S	CHON	10	12	3	8		1.3	0.8	6	0	1.2	0.6	0.461538	0.75	0	0	0	5.2e-05	0	0	5.2e-05	2.92e-05	0	0	0	0	0	0	0	0	0
302.067	C15H12N1O6S	CHON	15	12	1	6		0.866667	0.4	10	0.545455	0.133333	0.666667	0.769231	1.66667	0	3.16e-05	0.000118605	0.000161571	0	0	0.000161571	0.000134116	0.000147605	0.000158872	0.000151141	0	9.63e-05	0.000103768	0.000164433	0.000173268	0.000157741
302.07	C12H16N1O6S1	CHONS	12	16	1	6	1	1.41667	0.5	5	0	0	0.416667	0.294118	0.833333	5.39e-05	1.81e-05	8.82e-05	7.64e-05	5.39e-05	0	7.64e-05	7.59e-05	6.39e-05	7.5e-05	6.54e-05	0	8.31e-05	9.43e-05	0.000126131	9.73e-05	0.000101191
302.078	C14H12N3O5S	CHON	14	12	3	5		0.928571	0.357143	10	0.529412	0.428571	0.714286	0.769231	2	7.59e-05	3.67e-05	0.000134007	0.000156566	7.59e-05	5.15e-05	0.000156566	0.000127238	0.000150976	0.000155571	0.000151534	5.37e-05	6.05e-05	7.74e-05	0	9.36e-05	6.53e-05
302.088	C12H16N1O8S	CHON	12	16	1	8		1.41667	0.666667	5	0	0.166667	0.416667	0.294118	0.625	5.25e-05	6.33e-05	0.00221231	0.00347839	5.25e-05	0.000356098	0.00347839	0.000611449	0.000781183	0.000259646	0.000222158	0.000151114	0.000136303	0.000197847	0.00018603	0.000181644	0.000271719
302.099	C11H16N3O7S	CHON	11	16	3	7		1.54545	0.636364	5	0	0.545455	0.454545	0.294118	0.714286	0	0	4.02e-05	8.78e-05	0	0	8.78e-05	8.71e-05	7.36e-05	0	0	0	0	0	0	0	3.99e-05
302.103	C16H16N1O5S	CHON	16	16	1	5		1.0625	0.3125	9	0.44	-0.25	0.5625	0.529412	1.8	0.000196435	0.000113265	0.000168057	0.000165141	0.000196435	0.000174311	0.000165141	0.000170839	0.000186811	0.000192586	0.000172653	0.000112061	0.00026756	0.000288333	0.000344772	0.000340338	0.000161491
302.107	C13H20N1O5S1	CHONS	13	20	1	5	1	1.61538	0.384615	4	0	-0.461538	0.307692	0.190476	0.8	0	2.12e-05	0	0	0	0	0	0	0	0	0	0	0	0	0	0	0
302.115	C15H16N3O4S	CHON	15	16	3	4		1.13333	0.266667	9	0.4	0	0.6	0.529412	2.25	7.39e-05	5.9e-05	6.85e-05	7.38e-05	7.39e-05	0.000136146	7.38e-05	8.93e-05	8.32e-05	0.000140583	9.72e-05	0.000136751	0.000292725	0.000267915	0.000233465	0.000275741	0.000108029
302.125	C13H20N1O7S	CHON	13	20	1	7		1.61538	0.538462	4	0	-0.307692	0.307692	0.190476	0.571429	9.58e-05	5.19e-05	0.000609366	0.000448026	9.58e-05	9.94e-05	0.000448026	0.000276968	0.000205374	0.000183214	0.00015134	7.88e-05	0.000144319	0.000145579	0.000195762	0.000126595	0.000140767
302.136	C12H20N3O6S	CHON	12	20	3	6		1.75	0.5	4	0	0	0.333333	0.190476	0.666667	0.000113628	0	3.17e-05	3.09e-05	0.000113628	7.63e-05	3.09e-05	0	0	2.2e-05	0	8.78e-05	4.11e-05	5.27e-05	0	0	6.08e-05
302.14	C17H20N1O4S	CHON	17	20	1	4		1.23529	0.235294	8	0.357143	-0.588235	0.470588	0.380952	2	5.88e-05	2.5e-05	6.55e-05	7.41e-05	5.88e-05	8.68e-05	7.41e-05	6.35e-05	6.04e-05	7.01e-05	7.69e-05	6.43e-05	5.34e-05	8.68e-05	0	8.08e-05	3.94e-05
302.151	C16H20N3O3S	CHON	16	20	3	3		1.3125	0.1875	8	0.304348	-0.375	0.5	0.380952	2.66667	7.8e-05	1.92e-05	2.64e-05	2.63e-05	7.8e-05	0	2.63e-05	2.29e-05	0	2.75e-05	2.34e-05	7.75e-05	0	0	0	0	0
302.161	C14H24N1O6S	CHON	14	24	1	6		1.78571	0.428571	3	0	-0.714286	0.214286	0.12	0.5	5.85e-05	2.83e-05	4.91e-05	2.98e-05	5.85e-05	6.79e-05	2.98e-05	2.93e-05	2.73e-05	3.61e-05	0	0	0	5.94e-05	0	0	6.52e-05
302.172	C13H24N3O5S	CHON	13	24	3	5		1.92308	0.384615	3	0	-0.461538	0.230769	0.12	0.6	0.000129406	0	0	0	0.000129406	0.000129817	0	0	0	0	0	0.00017315	0	0	0	0	0
302.176	C18H24N1O3S	CHON	18	24	1	3		1.38889	0.166667	7	0.290323	-0.888889	0.388889	0.28	2.33333	0	0	0	0	0	0	0	0	0	0	0	0	0	6.29e-05	0	6.99e-05	0
302.197	C15H28N1O5S	CHON	15	28	1	5		1.93333	0.333333	2	0	-1.06667	0.133333	0.0689655	0.4	6.29e-05	0	0	0	6.29e-05	0	0	0	0	0	0	0	0	0	0	0	4.42e-05
303.018	C11H11NO8S1	CHOS	11	11		8	1	1.09091	0.727273	6	0.166667	0.545455	0.545455	0.5	0.75	0	0	0	3.62e-05	0	0	3.62e-05	3.21e-05	2.29e-05	2.91e-05	2.91e-05	0	0	0	0	0	0
303.026	C13H7N2O7S	CHON	13	7	2	7		0.615385	0.538462	11	0.733333	0.923077	0.846154	1.375	1.57143	0	0	4.32e-05	4.16e-05	0	0	4.16e-05	2.72e-05	2.96e-05	3.7e-05	2.99e-05	0	0	0	0	0	3.2e-05
303.047	C10H11N2O9S	CHON	10	11	2	9		1.2	0.9	6	0	1.2	0.6	0.5	0.666667	0	0	0	4.8e-05	0	0	4.8e-05	0	0	0	0	0	0	0	0	0	0
303.051	C15H11NO7S	CHO	15	11		7		0.8	0.466667	10	0.565217	0.133333	0.666667	0.833333	1.42857	0.000221972	2.76e-05	5.34e-05	6.11e-05	0.000221972	0	6.11e-05	4.93e-05	4.97e-05	8.45e-05	7.76e-05	7.38e-05	6.21e-05	9.95e-05	0.000188943	7.1e-05	0
303.054	C12H15NO7S1	CHOS	12	15		7	1	1.33333	0.583333	5	0.0666667	0	0.416667	0.3125	0.714286	0.000115368	0	7.95e-05	0.0001182	0.000115368	6.71e-05	0.0001182	0.000121257	0.000101816	0.000158064	0.000134758	9.44e-05	0.000118744	0.000170857	0.000217643	0.000195782	7.02e-05
303.062	C14H11N2O6S	CHON	14	11	2	6		0.857143	0.428571	10	0.555556	0.428571	0.714286	0.833333	1.66667	0	4.21e-05	0.000144484	0.000165974	0	6.13e-05	0.000165974	0.000156363	0.000154882	0.000151397	0.000129265	0.000100369	6.77e-05	0.000121176	0.000163716	0.00017979	9.66e-05
303.072	C12H15NO9S	CHO	12	15		9		1.33333	0.75	5	0.0666667	0.166667	0.416667	0.3125	0.555556	7.77e-05	3.62e-05	0.000254829	0.000333185	7.77e-05	0	0.000333185	0.000205793	0.00019621	0.000293347	0.000277845	8.66e-05	9.2e-05	0.000130329	0.000190309	0.000144213	0.000125418
303.083	C11H15N2O8S	CHON	11	15	2	8		1.45455	0.727273	5	0	0.545455	0.454545	0.3125	0.625	0	0	4.68e-05	5.69e-05	0	0	5.69e-05	2.89e-05	4.78e-05	3.14e-05	3.01e-05	4.94e-05	0	0	0	0	0
303.087	C16H15NO6S	CHO	16	15		6		1	0.375	9	0.461538	-0.25	0.5625	0.5625	1.5	0.000436379	8.29e-05	0.000163503	0.000210633	0.000436379	5.33e-05	0.000210633	0.000244	0.000240712	0.000326247	0.000345493	0.000185765	0.000433409	0.0003439	0.000293121	0.000308916	0.000221913
303.091	C13H19NO6S1	CHOS	13	19		6	1	1.53846	0.461538	4	0	-0.461538	0.307692	0.2	0.666667	0.000152678	3.63e-05	0	0	0.000152678	0.000149309	0	0.000223539	0.0001998	0.000147649	0.000136917	0.000209917	0.000318998	0.000201615	0.000290064	0.000302236	0.000124405
303.099	C15H15N2O5S	CHON	15	15	2	5		1.06667	0.333333	9	0.428571	0	0.6	0.5625	1.8	0.000804607	0.000401595	0.000504709	0.000492738	0.000804607	0.000645295	0.000492738	0.000550514	0.000572754	0.000475326	0.000450866	0.00163477	0.00139284	0.00107716	0.00103045	0.00090769	0.00217348
303.109	C13H19NO8S	CHO	13	19		8		1.53846	0.615385	4	0	-0.307692	0.307692	0.2	0.5	0.000295025	0.000173912	0.000959368	0.00125337	0.000295025	0.000164691	0.00125337	0.00100513	0.00106577	0.00113438	0.00113736	0.000271954	0.000318998	0.000617775	0.00072453	0.000719254	0.000469665
303.12	C12H19N2O7S	CHON	12	19	2	7		1.66667	0.583333	4	0	0	0.333333	0.2	0.571429	0.000106926	0.000330923	0.000372885	0.000337729	0.000106926	0.000501304	0.000337729	0.000220664	0.000234759	0.000192238	0.000166741	0.000147905	0.000216703	0.000176916	0.000206088	0.000156486	0.00079009
303.124	C17H19NO5S	CHO	17	19		5		1.17647	0.294118	8	0.37931	-0.588235	0.470588	0.4	1.6	0.000232588	0.000189045	0.000228469	0.000261551	0.000232588	0.000118045	0.000261551	0.000304345	0.000572418	0.000469983	0.000546876	0.000156607	0.000333622	0.000616786	0.000503387	0.000388799	0.000156266
303.127	C14H23NO5S1	CHOS	14	23		5	1	1.71429	0.357143	3	0	-0.857143	0.214286	0.125	0.6	8.11e-05	4.42e-05	0	0	8.11e-05	7.77e-05	0	0.000315962	0.000221951	0.00014856	9.11e-05	6.21e-05	0.0016469	0.00128353	0.00144313	0.000903679	0
303.135	C16H19N2O4S	CHON	16	19	2	4		1.25	0.25	8	0.333333	-0.375	0.5	0.4	2	0.00457029	0.000752931	0.000209338	0.000207344	0.00457029	0.000563796	0.000207344	0.000249258	0.000310636	0.000286283	0.000302639	0.0033167	0.000812644	0.000794422	0.000595514	0.000529492	0.000526058
303.145	C14H23NO7S	CHO	14	23		7		1.71429	0.5	3	0	-0.714286	0.214286	0.125	0.428571	0.000411219	0.000565268	0.000804604	0.000793371	0.000411219	0.000721891	0.000793371	0.000921898	0.000898593	0.000951607	0.000977225	0.000447977	0.000697398	0.00103469	0.000932358	0.000911316	0.000658024
303.156	C13H23N2O6S	CHON	13	23	2	6		1.84615	0.461538	3	0	-0.461538	0.230769	0.125	0.5	0	0	0	0	0	0	0	0	0	0	0	5.27e-05	0	0	0.000109466	0	0
303.16	C18H23NO4S	CHO	18	23		4		1.33333	0.222222	7	0.3125	-0.888889	0.388889	0.291667	1.75	0.000541956	0.000147109	8.22e-05	9.73e-05	0.000541956	0.000594198	9.73e-05	0.000186584	0.000201475	0.000282022	0.000296244	0.000638243	0.000513027	0.000477513	0.000420625	0.000366222	0.000188457
303.181	C15H27NO6S	CHO	15	27		6		1.86667	0.4	2	0	-1.06667	0.133333	0.0714286	0.333333	0.000250584	9.82e-05	8.62e-05	4.97e-05	0.000250584	0.000194381	4.97e-05	7.12e-05	7.58e-05	5.87e-05	2.79e-05	0.000247717	0.000334052	0.000214692	0.000109281	9.07e-05	0.000384659
303.197	C19H27NO3S	CHO	19	27		3		1.47368	0.157895	6	0.257143	-1.15789	0.315789	0.214286	2	0.000141505	0.000654555	5.7e-05	5.21e-05	0.000141505	0.000126679	5.21e-05	5.16e-05	6.27e-05	4.43e-05	5.08e-05	9.58e-05	0.000141742	0.000207445	0.000219481	0.000176232	4.45e-05
303.2	C16H31NO3S1	CHOS	16	31		3	1	2	0.1875	1	0	-1.5	0.0625	0.03125	0.333333	0	0	0	0	0	0	0	0	0	0	0	0	6.21e-05	0	0	7.99e-05	0
303.218	C16H31NO5S	CHO	16	31		5		2	0.3125	1	0	-1.375	0.0625	0.03125	0.2	0.000378203	0.000503573	0	0	0.000378203	0.000749429	0	0	0	0	0	0.000593838	6.93e-05	7.11e-05	0	0	6.56e-05
303.233	C20H31NO2S	CHO	20	31		2		1.6	0.1	5	0.210526	-1.4	0.25	0.15625	2.5	7.8e-05	0	0	0	7.8e-05	0	0	0	0	0	0	0	0	7.96e-05	0	0	0
304.013	C10H10N1O8S1	CHONS	10	10	1	8	1	1.1	0.8	6	0	1	0.6	0.545455	0.75	0	0	4.82e-05	7.38e-05	0	0	7.38e-05	3.16e-05	2.92e-05	2.37e-05	0	0	0	0	0	0	0
304.021	C12H6N3O7S	CHON	12	6	3	7		0.583333	0.583333	11	0.818182	1.33333	0.916667	1.57143	1.57143	0	0	2.87e-05	4.16e-05	0	0	4.16e-05	0	0	0	0	0	0	0	0	0	0
304.029	C14H10N1O5S1	CHONS	14	10	1	5	1	0.785714	0.357143	10	0.578947	0.285714	0.714286	0.909091	2	0	0	0	0	0	0	0	0	2.61e-05	2.44e-05	1.99e-05	0	0	0	0	0	0
304.046	C14H10N1O7S	CHON	14	10	1	7		0.785714	0.5	10	0.578947	0.428571	0.714286	0.909091	1.42857	7.07e-05	0	7.66e-05	0.00013566	7.07e-05	0	0.00013566	8.1e-05	8.16e-05	7.96e-05	8.22e-05	5.89e-05	0	0	0	8.45e-05	5.68e-05
304.05	C11H14N1O7S1	CHONS	11	14	1	7	1	1.36364	0.636364	5	0	0.363636	0.454545	0.333333	0.714286	0	3.44e-05	0.000134332	0.000158305	0	0	0.000158305	0.000116214	9.98e-05	8.02e-05	8.93e-05	4.98e-05	8.21e-05	8.32e-05	0	8.46e-05	8.49e-05
304.058	C13H10N3O6S	CHON	13	10	3	6		0.846154	0.461538	10	0.571429	0.769231	0.769231	0.909091	1.66667	0	0	0.000160306	0.000177777	0	0	0.000177777	0.00010789	0.000148692	0.000134953	0.000139018	6.07e-05	4.82e-05	5.56e-05	0.000110962	7.7e-05	4.81e-05
304.067	C11H14N1O9S	CHON	11	14	1	9		1.36364	0.818182	5	0	0.545455	0.454545	0.333333	0.555556	0	0	0.000347773	0.00148553	0	0	0.00148553	0.000307927	0.000333542	4.51e-05	4.09e-05	5.57e-05	5.2e-05	0	0.000119003	7.06e-05	4.02e-05
304.079	C10H14N3O8S	CHON	10	14	3	8		1.5	0.8	5	0	1	0.5	0.333333	0.625	0	0	3.65e-05	4.14e-05	0	0	4.14e-05	0	0	0	0	0	0	0	0	0	0
304.083	C15H14N1O6S	CHON	15	14	1	6		1	0.4	9	0.454545	0	0.6	0.6	1.5	0.00032169	0.000239458	0.000357538	0.000426011	0.00032169	0.000743415	0.000426011	0.000375925	0.000464767	0.000370514	0.000447891	0.000319001	0.000367846	0.000447729	0.000780613	0.000806321	0.000499552
304.086	C12H18N1O6S1	CHONS	12	18	1	6	1	1.58333	0.5	4	0	-0.166667	0.333333	0.210526	0.666667	0	0	4.71e-05	5.46e-05	0	5.09e-05	5.46e-05	3.89e-05	5.72e-05	4.86e-05	0	4.91e-05	6.51e-05	0	0	0	3.95e-05
304.094	C14H14N3O5S	CHON	14	14	3	5		1.07143	0.357143	9	0.411765	0.285714	0.642857	0.6	1.8	9.91e-05	5.75e-05	0.000168766	0.000183154	9.91e-05	7.9e-05	0.000183154	0.000163251	0.000189898	0.0001851	0.000183074	0.000119477	0.000150739	0.000132928	0.000168429	0.000216735	0.00023347
304.104	C12H18N1O8S	CHON	12	18	1	8		1.58333	0.666667	4	0	0	0.333333	0.210526	0.5	0	3.43e-05	0.000425946	0.000356036	0	5.55e-05	0.000356036	0.000185621	0.000161278	0.00010018	8.98e-05	0	0.00129815	0.000285284	0.000163636	9.25e-05	7.12e-05
304.115	C11H18N3O7S	CHON	11	18	3	7										0	0	0	0	0	0	0	0	0	0	0	0	0	0	0	0	3.84e-05
304.119	C16H18N1O5S	CHON	16	18	1	5		1.1875	0.3125	8	0.36	-0.375	0.5	0.421053	1.6	0.000461292	0.0011556	0.00053177	0.000405424	0.000461292	0.00117021	0.000405424	0.000542465	0.000732359	0.000674797	0.000832941	0.000926599	0.00136674	0.00206936	0.00231387	0.00171772	0.000780543
304.13	C15H18N3O4S	CHON	15	18	3	4		1.26667	0.266667	8	0.3	-0.133333	0.533333	0.421053	2	8.29e-05	3.61e-05	6.49e-05	6.19e-05	8.29e-05	0	6.19e-05	7.88e-05	5.69e-05	4.72e-05	5.95e-05	5.91e-05	0.000291857	0.000246477	0.000172309	0.000174604	4.91e-05
304.14	C13H22N1O7S	CHON	13	22	1	7		1.76923	0.538462	3	0	-0.461538	0.230769	0.130435	0.428571	6e-05	3.2e-05	6.63e-05	6.22e-05	6e-05	4.67e-05	6.22e-05	4.5e-05	5.89e-05	3.74e-05	3.1e-05	0	7.35e-05	0	0	0	6.57e-05
304.155	C17H22N1O4S	CHON	17	22	1	4		1.35294	0.235294	7	0.285714	-0.705882	0.411765	0.304348	1.75	0.000111495	2.99e-05	0	3.38e-05	0.000111495	0	3.38e-05	3.32e-05	3.56e-05	4.5e-05	3.83e-05	0	8.51e-05	0.000108313	0.000138438	0.000139094	0
304.177	C14H26N1O6S	CHON	14	26	1	6		1.92857	0.428571	2	0	-0.857143	0.142857	0.0740741	0.333333	0	0	0	0	0	5.93e-05	0	0	0	0	0	0	0	5.16e-05	0	0	0
304.192	C18H26N1O3S	CHON	18	26	1	3		1.5	0.166667	6	0.225806	-1	0.333333	0.222222	2	0	3.05e-05	0	0	0	0	0	0	0	0	0	0	0	0	0	0	0
304.994	C13H5NO9S	CHO	13	5		9		0.461538	0.692308	11	0.764706	0.923077	0.846154	1.83333	1.22222	5.41e-05	0	0	0	5.41e-05	0	0	0	0	0	0	0	0	0	0	0	0
305.03	C14H9NO8S	CHO	14	9		8		0.714286	0.571429	10	0.6	0.428571	0.714286	1	1.25	6.82e-05	0	0	3.46e-05	6.82e-05	0	3.46e-05	2.99e-05	2.19e-05	3.35e-05	2.3e-05	0	0	0	0	0	5.33e-05
305.034	C11H13NO8S1	CHOS	11	13		8	1	1.27273	0.727273	5	0	0.363636	0.454545	0.357143	0.625	0	0	3.44e-05	8.18e-05	0	0	8.18e-05	4.46e-05	4.43e-05	6.96e-05	6.22e-05	4.96e-05	4.85e-05	5.3e-05	0	7.04e-05	4.01e-05
305.042	C13H9N2O7S	CHON	13	9	2	7		0.769231	0.538462	10	0.6	0.769231	0.769231	1	1.42857	0	0	0.000115426	0.000127981	0	0	0.000127981	7.79e-05	8.38e-05	8.2e-05	7.92e-05	9.8e-05	0	0	0	0	5.53e-05
305.051	C11H13NO10S	CHO	11	13		10		1.27273	0.909091	5	0	0.545455	0.454545	0.357143	0.5	0	0	0	3.75e-05	0	0	3.75e-05	0	0	0	0	0	0	0	0	0	0
305.063	C10H13N2O9S	CHON	10	13	2	9		1.4	0.9	5	0	1	0.5	0.357143	0.555556	0	0	2.55e-05	3.79e-05	0	0	3.79e-05	0	0	0	0	0	0	0	0	0	0
305.067	C15H13NO7S	CHO	15	13		7		0.933333	0.466667	9	0.478261	0	0.6	0.642857	1.28571	0.000473187	5.69e-05	0.00013681	0.000178952	0.000473187	8.11e-05	0.000178952	0.000172647	0.000192176	0.000226189	0.000261475	0.000202018	0.000128124	0.00013942	0.000245493	0.000173745	0.000139753
305.07	C12H17NO7S1	CHOS	12	17		7	1	1.5	0.583333	4	0	-0.166667	0.333333	0.222222	0.571429	9.13e-05	2.61e-05	0.000147525	0.000245077	9.13e-05	7.49e-05	0.000245077	0.000222513	0.000151473	0.00018585	0.000165527	9.6e-05	0.000220768	0.000199857	0.000228734	0.00028139	0.000203533
305.078	C14H13N2O6S	CHON	14	13	2	6		1	0.428571	9	0.444444	0.285714	0.642857	0.642857	1.5	0.000149989	0.000138217	0.000547812	0.000539854	0.000149989	0	0.000539854	0.000489623	0.000433345	0.0004353	0.000420422	0.000209535	0.000407676	0.000327783	0.000425262	0.000391699	0.000364329
305.088	C12H17NO9S	CHO	12	17		9		1.5	0.75	4	0	0	0.333333	0.222222	0.444444	8.74e-05	2.81e-05	0.000241106	0.000388581	8.74e-05	0	0.000388581	0.000283058	0.000197995	0.000266527	0.000293113	5.3e-05	0.00017771	9.73e-05	0.000131477	0.000228221	7.5e-05
305.099	C11H17N2O8S	CHON	11	17	2	8		1.63636	0.727273	4	0	0.363636	0.363636	0.222222	0.5	0	0.000303642	6.1e-05	3.84e-05	0	0	3.84e-05	2.86e-05	3.12e-05	3.46e-05	3.54e-05	8.41e-05	0	0	0	0	0.00308841
305.103	C16H17NO6S	CHO	16	17		6		1.125	0.375	8	0.384615	-0.375	0.5	0.444444	1.33333	0.000558463	0.000219102	0.000451584	0.00058006	0.000558463	0.000207762	0.00058006	0.000755145	0.000891118	0.000944999	0.00109337	0.00030079	0.000383267	0.000617154	0.000599271	0.000652655	0.000456232
305.106	C13H21NO6S1	CHOS	13	21		6	1	1.69231	0.461538	3	0	-0.615385	0.230769	0.136364	0.5	0.000146299	4.99e-05	0.000147586	0.000194185	0.000146299	0.000186292	0.000194185	0.000232168	0.000157754	0.000156126	0.000115754	0.000183579	0.000342817	0.000284294	0.000374754	0.000316087	0.000136183
305.114	C15H17N2O5S	CHON	15	17	2	5		1.2	0.333333	8	0.333333	-0.133333	0.533333	0.444444	1.6	0.000323192	0.000387037	0.000557757	0.000482235	0.000323192	0.000497167	0.000482235	0.000566889	0.000687069	0.000636428	0.000628508	0.000520587	0.000760701	0.000969978	0.00108714	0.000971968	0.000724717
305.124	C13H21NO8S	CHO	13	21		8		1.69231	0.615385	3	0	-0.461538	0.230769	0.136364	0.375	0.000107421	6.18e-05	0.000319296	0.000314108	0.000107421	0	0.000314108	0.000308406	0.000321379	0.000312735	0.000321225	9.69e-05	0	0.000258777	0.000223504	0.000229458	0.000223752
305.139	C17H21NO5S	CHO	17	21		5		1.29412	0.294118	7	0.310345	-0.705882	0.411765	0.318182	1.4	0.000328755	0.000201613	0.000164919	0.000184906	0.000328755	0.000204899	0.000184906	0.000314085	0.000384166	0.000458437	0.000516364	0.000201372	0.000384013	0.000616281	0.000607059	0.000497358	0.000276818
305.143	C14H25NO5S1	CHOS	14	25		5	1	1.85714	0.357143	2	0	-1	0.142857	0.0769231	0.4	0	3.52e-05	0	2.65e-05	0	0	2.65e-05	2.41e-05	3.56e-05	2.45e-05	0	0	5.11e-05	0	0	0	4.06e-05
305.151	C16H21N2O4S	CHON	16	21	2	4		1.375	0.25	7	0.25	-0.5	0.4375	0.318182	1.75	0.000112443	5.83e-05	3.8e-05	4.62e-05	0.000112443	8.13e-05	4.62e-05	6.64e-05	5.26e-05	4.55e-05	6.21e-05	8.87e-05	0.00011031	8.98e-05	0	0.000137462	4.39e-05
305.161	C14H25NO7S	CHO	14	25		7		1.85714	0.5	2	0	-0.857143	0.142857	0.0769231	0.285714	0.000105189	4.13e-05	9.68e-05	7.57e-05	0.000105189	0.000124178	7.57e-05	9.64e-05	0.000100951	9.64e-05	6.36e-05	8.78e-05	0.000127296	0.000158656	0.000132748	0	0.000182544
305.176	C18H25NO4S	CHO	18	25		4		1.44444	0.222222	6	0.25	-1	0.333333	0.230769	1.5	0.000546461	0.000228669	8.11e-05	6.99e-05	0.000546461	0.00139611	6.99e-05	0.000141213	0.000133878	0.000149759	0.000165264	0.000738963	0.000390588	0.000405549	0.000313248	0.00026121	0.000183474
305.179	C15H29NO4S1	CHOS	15	29		4	1	2	0.266667	1	0	-1.33333	0.0666667	0.0333333	0.25	0	0	0	0	0	0	0	0	0	0	0	0	6.37e-05	0	0	0	0
305.197	C15H29NO6S	CHO	15	29		6		2	0.4	1	0	-1.2	0.0666667	0.0333333	0.166667	0	0	0	0	0	0	0	0	0	0	0	0	5.22e-05	0	0	0	3.24e-05
305.212	C19H29NO3S	CHO	19	29		3		1.57895	0.157895	5	0.2	-1.26316	0.263158	0.166667	1.66667	0.000396971	0.000416308	3.37e-05	0	0.000396971	0.000121405	0	5.62e-05	2.36e-05	2.49e-05	3.41e-05	0.000193491	6.89e-05	0.00013321	0.000129522	6.82e-05	5.48e-05
305.216	C16H33NO3S1	CHOS	16	33		3	1	2.125	0.1875	0	0	-1.625	0	0	0	0	0	0	0	0	0	0	0	0	0	0	0	7.45e-05	0	0	0	0
305.989	C12H4N1O9S	CHON	12	4	1	9		0.416667	0.75	11	0.846154	1.33333	0.916667	2.2	1.22222	0	0	0	0	0	0	0	2.76e-05	0	0	0	0	0	0	0	0	0
305.993	C9H8N1O9S1	CHONS	9	8	1	9	1	1	1	6	0	1.55556	0.666667	0.666667	0.666667	0	0	0	2.7e-05	0	0	2.7e-05	0	0	0	0	0	0	0	0	0	0
306.008	C13H8N1O6S1	CHONS	13	8	1	6	1	0.692308	0.461538	10	0.625	0.615385	0.769231	1.11111	1.66667	0	0	0	0	0	0	0	0	0	0	0	0	0	5.89e-05	0	0	0
306.026	C13H8N1O8S	CHON	13	8	1	8		0.692308	0.615385	10	0.625	0.769231	0.769231	1.11111	1.25	0	0	4.33e-05	3.48e-05	0	0	3.48e-05	3.94e-05	2.78e-05	3.94e-05	0	6.22e-05	0	0	0	0	0
306.029	C10H12N1O8S1	CHONS	10	12	1	8	1	1.3	0.8	5	0	0.8	0.5	0.384615	0.625	0	0	4.15e-05	6.26e-05	0	0	6.26e-05	3.59e-05	2.82e-05	2.67e-05	2.3e-05	0	0	0	0	0	0
306.037	C12H8N3O7S	CHON	12	8	3	7		0.75	0.583333	10	0.636364	1.16667	0.833333	1.11111	1.42857	0	0	5.27e-05	7.97e-05	0	0	7.97e-05	6.32e-05	5.78e-05	5.86e-05	5.06e-05	0	0	0	0	0	0
306.044	C14H12N1O5S1	CHONS	14	12	1	5	1	0.928571	0.357143	9	0.473684	0.142857	0.642857	0.692308	1.8	0	0	0	0	0	0	0	0	0	3.64e-05	3.65e-05	0	4.99e-05	0	0	7.33e-05	0
306.062	C14H12N1O7S	CHON	14	12	1	7		0.928571	0.5	9	0.473684	0.285714	0.642857	0.692308	1.28571	0.000163322	7.54e-05	0.000256095	0.000284224	0.000163322	0.000127346	0.000284224	0.000203183	0.000211668	0.000283362	0.000255803	0.000173896	0.00010894	0.000174331	0.000196737	0.000192195	0.00019389
306.065	C11H16N1O7S1	CHONS	11	16	1	7	1	1.54545	0.636364	4	0	0.181818	0.363636	0.235294	0.571429	0	1.82e-05	0.000203136	0.000209077	0	5.01e-05	0.000209077	0.000150272	0.000120393	7.41e-05	5.52e-05	0	7.53e-05	6.53e-05	0	7.94e-05	0.00026466
306.073	C13H12N3O6S	CHON	13	12	3	6		1	0.461538	9	0.428571	0.615385	0.692308	0.692308	1.5	5.92e-05	1.96e-05	0.000180356	0.000174466	5.92e-05	5.18e-05	0.000174466	0.000142053	0.000144224	0.000126549	0.000128266	9.14e-05	5.15e-05	8.67e-05	0.000134255	0.000108927	7.72e-05
306.083	C11H16N1O9S	CHON	11	16	1	9		1.54545	0.818182	4	0	0.363636	0.363636	0.235294	0.444444	0	0	0.000413449	0.00272846	0	0	0.00272846	0.00201769	0.00185931	0.00145096	0.000992979	0	0.000179586	0.000734022	0.000631144	0.000475038	5.66e-05
306.088	C17H12N3O3S	CHON	17	12	3	3		0.764706	0.176471	13	0.68	0.117647	0.764706	1	4.33333	0	0	0	0	0	0	0	0	0	2.1e-05	0	0	0	0	0	0	0
306.098	C15H16N1O6S	CHON	15	16	1	6		1.13333	0.4	8	0.363636	-0.133333	0.533333	0.470588	1.33333	0.000339419	0.000373294	0.000766612	0.000652855	0.000339419	0.000490364	0.000652855	0.000597498	0.00079932	0.000700794	0.00083611	0.000392363	0.000446815	0.000597363	0.000852773	0.000878607	0.000458199
306.102	C12H20N1O6S1	CHONS	12	20	1	6	1	1.75	0.5	3	0	-0.333333	0.25	0.142857	0.5	0	0	5.86e-05	5.67e-05	0	0	5.67e-05	5.1e-05	4.17e-05	3.09e-05	0	0	7.63e-05	0	0	0	0
306.11	C14H16N3O5S	CHON	14	16	3	5		1.21429	0.357143	8	0.294118	0.142857	0.571429	0.470588	1.6	0	0.000244305	0.000133125	0.000131389	0	0.000165064	0.000131389	0.000119426	0.000216318	0.000142337	0.000145003	0.00010441	0.000137588	0.000140923	0.000168086	0.000216644	0.000191499
306.119	C12H20N1O8S	CHON	12	20	1	8		1.75	0.666667	3	0	-0.166667	0.25	0.142857	0.375	0	0.000133128	8.09e-05	6.41e-05	0	0.000140772	6.41e-05	6.32e-05	6.04e-05	0	2.86e-05	0	0.000125914	0.000174873	0.000119879	0	9.12e-05
306.135	C16H20N1O5S	CHON	16	20	1	5		1.3125	0.3125	7	0.28	-0.5	0.4375	0.333333	1.4	0.000145562	0.000148787	0.000151995	0.000152069	0.000145562	0.000189378	0.000152069	0.000183339	0.000247214	0.000169524	0.000197299	0.000125029	0.00019497	0.00027194	0.000421587	0.000375977	0.00014028
306.146	C15H20N3O4S	CHON	15	20	3	4		1.4	0.266667	7	0.2	-0.266667	0.466667	0.333333	1.75	0.000119441	6.66e-05	0	2.64e-05	0.000119441	0.000167485	2.64e-05	2.5e-05	2.73e-05	2.82e-05	3.92e-05	0.000129817	0	0	0	0	4.09e-05
306.171	C17H24N1O4S	CHON	17	24	1	4		1.47059	0.235294	6	0.214286	-0.823529	0.352941	0.24	1.5	6.81e-05	4.1e-05	0	0	6.81e-05	9.02e-05	0	3.71e-05	4.38e-05	0	3.2e-05	5.97e-05	6.53e-05	8.41e-05	0	0	4.8e-05
306.192	C14H28N1O6S	CHON	14	28	1	6		2.07143	0.428571	1	0	-1	0.0714286	0.0344828	0.166667	0	0	0	0	0	0.000139383	0	0	0	0	0	0	0	0	0	0	0
307.01	C13H7NO9S	CHO	13	7		9		0.615385	0.692308	10	0.647059	0.769231	0.769231	1.25	1.11111	6.95e-05	0	0	0	6.95e-05	0	0	0	0	0	0	0	0	0	0	0	0
307.013	C10H11NO9S1	CHOS	10	11		9	1	1.2	0.9	5	0	0.8	0.5	0.416667	0.555556	0	0	0	0	0	0	0	0	0	2.12e-05	0	0	0	0	0	0	0
307.021	C12H7N2O8S	CHON	12	7	2	8		0.666667	0.666667	10	0.666667	1.16667	0.833333	1.25	1.25	0	0	4.33e-05	4.93e-05	0	0	4.93e-05	0	0	2.87e-05	0	6.06e-05	0	0	0	0	0
307.028	C14H11NO6S1	CHOS	14	11		6	1	0.857143	0.428571	9	0.5	0.142857	0.642857	0.75	1.5	0	0	0	0	0	0	0	0	0	1.98e-05	0	0	0	0	0	0	0
307.046	C14H11NO8S	CHO	14	11		8		0.857143	0.571429	9	0.5	0.285714	0.642857	0.75	1.125	0.000203141	4.5e-05	0.000107739	0.000128546	0.000203141	4.87e-05	0.000128546	0.000119084	9.09e-05	0.000134517	0.000129202	7.15e-05	0.000107098	6.3e-05	0.000191977	0.000149552	8.29e-05
307.049	C11H15NO8S1	CHOS	11	15		8	1	1.45455	0.727273	4	0	0.181818	0.363636	0.25	0.5	0	0	8.98e-05	0.000126244	0	0	0.000126244	9.56e-05	8.15e-05	0.00013826	8.17e-05	6.5e-05	6.05e-05	5.8e-05	0	0	4.49e-05
307.057	C13H11N2O7S	CHON	13	11	2	7		0.923077	0.538462	9	0.466667	0.615385	0.692308	0.75	1.28571	5.87e-05	2.02e-05	0.000218738	0.000221121	5.87e-05	0	0.000221121	0.00013847	0.000150784	0.000153797	0.000148333	9.71e-05	6.53e-05	0.0001006	0.000128743	0.000132111	9.72e-05
307.065	C15H15NO5S1	CHOS	15	15		5	1	1.06667	0.333333	8	0.391304	-0.266667	0.533333	0.5	1.6	0	0	0	0	0	0	0	9.69e-05	5e-05	0	0	0	0	0	0	0	9.6e-05
307.072	C17H11N2O4S	CHON	17	11	2	4		0.705882	0.235294	13	0.692308	0.117647	0.764706	1.08333	3.25	0	0	0	0	0	0	0	0	0	0	2.09e-05	0	0	0	0	0	0
307.082	C15H15NO7S	CHO	15	15		7		1.06667	0.466667	8	0.391304	-0.133333	0.533333	0.5	1.14286	0.000976952	0.00016331	0.000360898	0.000465143	0.000976952	0.000148066	0.000465143	0.000465169	0.000470614	0.000656287	0.000694731	0.000393513	0.000340365	0.000531374	0.000656844	0.000527327	0.000388488
307.086	C12H19NO7S1	CHOS	12	19		7	1	1.66667	0.583333	3	0	-0.333333	0.25	0.15	0.428571	0.000147882	6.4e-05	0.000355256	0.000404356	0.000147882	0.000135255	0.000404356	0.000311709	0.000182364	0.000196283	0.000147524	0.000131714	0.000293336	0.000216026	0.000461141	0.000268176	0.000225007
307.094	C14H15N2O6S	CHON	14	15	2	6		1.14286	0.428571	8	0.333333	0.142857	0.571429	0.5	1.33333	0.000295905	0.000318809	0.000690357	0.00068235	0.000295905	0.000388596	0.00068235	0.000594833	0.000635535	0.000703433	0.000661068	0.000387878	0.000611281	0.000783152	0.00101794	0.000957893	0.00065708
307.098	C19H15NO4S	CHO	19	15		4		0.842105	0.210526	12	0.588235	-0.421053	0.631579	0.75	3	0	0	0	0	0	0	0	0	0	0	0	0	0	0	0	8.19e-05	0
307.103	C12H19NO9S	CHO	12	19		9		1.66667	0.75	3	0	-0.166667	0.25	0.15	0.333333	0	2.04e-05	0.000123185	0.000102858	0	0	0.000102858	9.67e-05	8.8e-05	7.77e-05	0	0	0	8.48e-05	0	0	6.39e-05
307.109	C18H15N2O3S	CHON	18	15	2	3		0.888889	0.166667	12	0.586207	-0.222222	0.666667	0.75	4	0	0	0	0	0	0	0	0	0	2.32e-05	0	0	0	6.42e-05	0	0	0
307.119	C16H19NO6S	CHO	16	19		6		1.25	0.375	7	0.307692	-0.5	0.4375	0.35	1.16667	0.000916435	0.000366322	0.000662764	0.000749022	0.000916435	0.000266977	0.000749022	0.00115598	0.00109929	0.00170871	0.00190709	0.000420726	0.000662834	0.00108565	0.00116411	0.0011844	0.000598229
307.122	C13H23NO6S1	CHOS	13	23		6	1	1.84615	0.461538	2	0	-0.769231	0.153846	0.0833333	0.333333	0.000102001	5.58e-05	0.000300501	0.000268874	0.000102001	6.85e-05	0.000268874	9.44e-05	6.95e-05	5.37e-05	2.94e-05	6.98e-05	0.00014697	0.000130029	0.00023183	0.000130474	9.06e-05
307.13	C15H19N2O5S	CHON	15	19	2	5		1.33333	0.333333	7	0.238095	-0.266667	0.466667	0.35	1.4	0.000188123	0.000842094	0.000277668	0.000303709	0.000188123	0.000333428	0.000303709	0.000247866	0.000330158	0.000320833	0.000290164	0.000173965	0.00047661	0.000653539	0.00067727	0.00065903	0.000371673
307.134	C20H19NO3S	CHO	20	19		3		1	0.15	11	0.513514	-0.7	0.55	0.55	3.66667	0	0	0	0	0	0	0	0	0	0	0	0	0	0	0	0.000105765	0
307.14	C13H23NO8S	CHO	13	23		8		1.84615	0.615385	2	0	-0.615385	0.153846	0.0833333	0.25	0	0	4.17e-05	3.06e-05	0	0	3.06e-05	4.75e-05	0	2.76e-05	3.67e-05	0	0	8.49e-05	0	0	0
307.155	C17H23NO5S	CHO	17	23		5		1.41176	0.294118	6	0.241379	-0.823529	0.352941	0.25	1.2	0.00170518	0.000596264	0.00036327	0.000321377	0.00170518	0.000697017	0.000321377	0.00046286	0.000402991	0.000480392	0.00054211	0.000633331	0.00136991	0.00213221	0.00157895	0.00126702	0.000518254
307.158	C14H27NO5S1	CHOS	14	27		5	1	2	0.357143	1	0	-1.14286	0.0714286	0.0357143	0.2	0.00026565	7.94e-05	0	4.11e-05	0.00026565	6.59e-05	4.11e-05	3.49e-05	3.2e-05	3.55e-05	0	0	0.000300238	0.000150347	0.000269528	0	0.000112582
307.166	C16H23N2O4S	CHON	16	23	2	4		1.5	0.25	6	0.166667	-0.625	0.375	0.25	1.5	6.32e-05	2.41e-05	0	0	6.32e-05	8.06e-05	0	0	0	0	2.85e-05	5.17e-05	9.73e-05	9.45e-05	0	9.08e-05	0
307.176	C14H27NO7S	CHO	14	27		7		2	0.5	1	0	-1	0.0714286	0.0357143	0.142857	0	0	0	0	0	5.13e-05	0	0	0	0	0	0	0	0	0	0	0
307.191	C18H27NO4S	CHO	18	27		4		1.55556	0.222222	5	0.1875	-1.11111	0.277778	0.178571	1.25	0.000607123	0.000335073	0.000106083	9.86e-05	0.000607123	0.00317849	9.86e-05	0.000163484	0.000167589	0.000145136	0.000146843	0.00131141	0.0002139	0.000392495	0.000349254	0.000296993	0.000111703
307.195	C15H31NO4S1	CHOS	15	31		4	1	2.13333	0.266667	0	0	-1.46667	0	0	0	0	0	0	0	0	0	0	0	0	0	0	0	5.58e-05	5.74e-05	0	0	0
307.228	C19H31NO3S	CHO	19	31		3		1.68421	0.157895	4	0.142857	-1.36842	0.210526	0.125	1.33333	0.000694013	5.02e-05	4.31e-05	0	0.000694013	0.000216834	0	0	0	0	0	0.000549654	5.77e-05	8.37e-05	0	0	0
307.987	C12H6N1O7S1	CHONS	12	6	1	7	1	0.583333	0.583333	10	0.692308	1	0.833333	1.42857	1.42857	0	0	0	0	0	0	0	0	0	2.52e-05	0	0	0	0	0	0	0
308.016	C11H6N3O8S	CHON	11	6	3	8		0.636364	0.727273	10	0.75	1.63636	0.909091	1.42857	1.25	0	0	0	3.73e-05	0	0	3.73e-05	0	0	0	0	0	0	0	0	0	0
308.023	C13H10N1O6S1	CHONS	13	10	1	6	1	0.846154	0.461538	9	0.5	0.461538	0.692308	0.818182	1.5	0	0	0	0	0	0	0	2.42e-05	3.25e-05	2.09e-05	3.66e-05	0	4.04e-05	0	0	0	0
308.041	C13H10N1O8S	CHON	13	10	1	8		0.846154	0.615385	9	0.5	0.615385	0.692308	0.818182	1.125	7.79e-05	1.85e-05	9.73e-05	0.000117731	7.79e-05	0	0.000117731	0.000104495	8.02e-05	9.32e-05	7.92e-05	6.72e-05	6.45e-05	0	0.000144931	0.000115463	5.83e-05
308.045	C10H14N1O8S1	CHONS	10	14	1	8	1	1.5	0.8	4	0	0.6	0.4	0.266667	0.5	0	0	2.62e-05	0	0	0	0	3.17e-05	0	0	0	0	0	0	0	0	0
308.052	C12H10N3O7S	CHON	12	10	3	7		0.916667	0.583333	9	0.454545	1	0.75	0.818182	1.28571	0	0	0.000100731	0.00010468	0	0	0.00010468	7.7e-05	5.06e-05	6.57e-05	5.64e-05	0	0	0	0	0	0
308.056	C17H10N1O5S	CHON	17	10	1	5		0.647059	0.294118	13	0.703704	0.117647	0.764706	1.18182	2.6	0	0	0	0	0	0	0	0	0	2.43e-05	3e-05	0	0	0	0	0	0
308.06	C14H14N1O5S1	CHONS	14	14	1	5	1	1.07143	0.357143	8	0.368421	0	0.571429	0.533333	1.6	0	0	2.78e-05	6.03e-05	0	0	6.03e-05	3.55e-05	3.58e-05	5.48e-05	3.32e-05	0	0	0	0	7.71e-05	0
308.068	C16H10N3O4S	CHON	16	10	3	4		0.6875	0.25	13	0.727273	0.375	0.8125	1.18182	3.25	0	0	2.7e-05	0	0	0	0	0	0	2.44e-05	0	0	6.16e-05	0	0	0	0
308.078	C14H14N1O7S	CHON	14	14	1	7		1.07143	0.5	8	0.368421	0.142857	0.571429	0.533333	1.14286	0.000331891	0.000306835	0.000706248	0.000733114	0.000331891	0.000447532	0.000733114	0.000628163	0.000607371	0.000613899	0.00062117	0.000518321	0.000475379	0.00064766	0.00078992	0.000684775	0.000841274
308.081	C11H18N1O7S1	CHONS	11	18	1	7	1	1.72727	0.636364	3	0	0	0.272727	0.157895	0.428571	0	0	4.91e-05	6.66e-05	0	0	6.66e-05	5.07e-05	3.52e-05	3.75e-05	2.15e-05	5.87e-05	0	0	0	0	4.28e-05
308.089	C13H14N3O6S	CHON	13	14	3	6		1.15385	0.461538	8	0.285714	0.461538	0.615385	0.533333	1.33333	0	6.38e-05	0	0.000202033	0	0	0.000202033	0.000189419	0.000196459	0.000182313	0.000178918	8.01e-05	7.65e-05	0.000131161	0.00014599	0.000178386	0.000112389
308.093	C18H14N1O4S	CHON	18	14	1	4		0.833333	0.222222	12	0.6	-0.222222	0.666667	0.8	3	0	0	0	0	0	0	0	0	0	0	1.99e-05	0	0	0	0	0	0
308.099	C11H18N1O9S	CHON	11	18	1	9		1.72727	0.818182	3	0	0.181818	0.272727	0.157895	0.333333	0	0	0	0	0	0	0	2.52e-05	3.37e-05	3.77e-05	3.29e-05	0	5.56e-05	6.45e-05	0	0	0
308.114	C15H18N1O6S	CHON	15	18	1	6		1.26667	0.4	7	0.272727	-0.266667	0.466667	0.368421	1.16667	0.000441914	0.000846561	0.000650394	0.000575154	0.000441914	0.000795213	0.000575154	0.000712925	0.000790437	0.00063986	0.000812369	0.000382049	0.000879756	0.00119577	0.00122611	0.00119722	0.000882223
308.117	C12H22N1O6S1	CHONS	12	22	1	6	1	1.91667	0.5	2	0	-0.5	0.166667	0.0869565	0.333333	0	2.32e-05	4.03e-05	3.77e-05	0	0	3.77e-05	5.88e-05	3.47e-05	6.67e-05	2.95e-05	0.000175928	9.63e-05	0	0	0	5.09e-05
308.125	C14H18N3O5S	CHON	14	18	3	5		1.35714	0.357143	7	0.176471	0	0.5	0.368421	1.4	8.72e-05	0.000250804	0	0.000127229	8.72e-05	0.000870405	0.000127229	0.000204298	0.000219615	0.000199264	0.000210821	0.000186533	0.000508718	0.000375649	0.000321522	0.000238663	0.000555389
308.135	C12H22N1O8S	CHON	12	22	1	8		1.91667	0.666667	2	0	-0.333333	0.166667	0.0869565	0.25	0	0	0	0	0	0	0	0	0	0	0	0	0	0	0	7.35e-05	0
308.14	C18H18N3O2S	CHON	18	18	3	2		1.05556	0.111111	11	0.5	-0.333333	0.611111	0.578947	5.5	0	0	0	0	0	0	0	0	0	2.54e-05	0	0	0	6.44e-05	0	0	0
308.15	C16H22N1O5S	CHON	16	22	1	5		1.4375	0.3125	6	0.2	-0.625	0.375	0.26087	1.2	0.000132247	9.6e-05	0.000117795	0.000100309	0.000132247	0.000178386	0.000100309	0.000110748	0.000119941	0.00012311	0.000112021	8.87e-05	0.000178069	0.000204209	0.000296407	0.000302829	0.000124417
308.162	C15H22N3O4S	CHON	15	22	3	4		1.53333	0.266667	6	0.1	-0.4	0.4	0.26087	1.5	5.28e-05	2.28e-05	0	0	5.28e-05	0	0	2.51e-05	3.11e-05	0	0	6.95e-05	0	0	0	0	4.41e-05
308.187	C17H26N1O4S	CHON	17	26	1	4		1.58824	0.235294	5	0.142857	-0.941176	0.294118	0.185185	1.25	7.31e-05	2.36e-05	0	2.93e-05	7.31e-05	0	2.93e-05	2.33e-05	3.1e-05	0	2.01e-05	0	8.53e-05	0.000101693	0	0.000107098	0
309.007	C13H9NO7S1	CHOS	13	9		7	1	0.769231	0.538462	9	0.529412	0.461538	0.692308	0.9	1.28571	0	0	0	0	0	0	0	2.32e-05	2.38e-05	0	0	0	0	0	0	0	6.03e-05
309.025	C13H9NO9S	CHO	13	9		9		0.769231	0.692308	9	0.529412	0.615385	0.692308	0.9	1	8.48e-05	0	0	4.49e-05	8.48e-05	0	4.49e-05	3.06e-05	2.31e-05	2.47e-05	2.53e-05	0	6.14e-05	0	0	9.29e-05	3.43e-05
309.036	C12H9N2O8S	CHON	12	9	2	8		0.833333	0.666667	9	0.5	1	0.75	0.9	1.125	0	0	5.98e-05	7.89e-05	0	0	7.89e-05	5.1e-05	5.06e-05	4.81e-05	4.51e-05	0	0	0	0	0	0
309.044	C14H13NO6S1	CHOS	14	13		6	1	1	0.428571	8	0.4	0	0.571429	0.571429	1.33333	0	0	2.56e-05	2.79e-05	0	0	2.79e-05	4.34e-05	0	3.47e-05	0	0	5.08e-05	0	0	0	0
309.052	C16H9N2O5S	CHON	16	9	2	5		0.625	0.3125	13	0.73913	0.375	0.8125	1.3	2.6	0	0	0	0	0	0	0	0	2.34e-05	2.48e-05	2.03e-05	0	0	0	0	0	0
309.062	C14H13NO8S	CHO	14	13		8		1	0.571429	8	0.4	0.142857	0.571429	0.571429	1	0.000431816	8.51e-05	0.000252736	0.000270473	0.000431816	7.19e-05	0.000270473	0.000254943	0.000240725	0.000303197	0.000298031	0.000161262	0.000157254	0.000179629	0.000259213	0.00020995	0.000183431
309.065	C11H17NO8S1	CHOS	11	17		8	1	1.63636	0.727273	3	0	0	0.272727	0.166667	0.375	0.000134032	4.63e-05	0.000108339	0.000229087	0.000134032	7.31e-05	0.000229087	0.000157991	0.000128615	0.000182873	0.000102601	0.00025406	0.000103108	8.52e-05	0	0.000124767	0.000126373
309.073	C13H13N2O7S	CHON	13	13	2	7		1.07692	0.538462	8	0.333333	0.461538	0.615385	0.571429	1.14286	0.00011249	0.00012052	0.000616648	0.000702124	0.00011249	8.83e-05	0.000702124	0.000375449	0.00048065	0.000376841	0.000377909	0.000196693	0.000188052	0.000217155	0.000330836	0.000299969	0.000197023
309.077	C18H13NO5S	CHO	18	13		5		0.777778	0.277778	12	0.612903	-0.222222	0.666667	0.857143	2.4	0	0	0	0	0	0	0	0	0	2.24e-05	3.32e-05	0	0	0	0.000102033	0	0
309.08	C15H17NO5S1	CHOS	15	17		5	1	1.2	0.333333	7	0.304348	-0.4	0.466667	0.388889	1.4	0	0	0	0	0	0	0	0	0	0	0	0	0	0	0.000153644	0	0
309.088	C17H13N2O4S	CHON	17	13	2	4		0.823529	0.235294	12	0.615385	0	0.705882	0.857143	3	0	0	0	3.69e-05	0	5.92e-05	3.69e-05	3.31e-05	4.09e-05	2.67e-05	2.67e-05	0	4.27e-05	0	0	0	3.96e-05
309.098	C15H17NO7S	CHO	15	17		7		1.2	0.466667	7	0.304348	-0.266667	0.466667	0.388889	1	0.00199708	0.000567492	0.00127204	0.00161321	0.00199708	0.000295337	0.00161321	0.00163507	0.00166068	0.0019175	0.00214892	0.000941603	0.000724612	0.00105014	0.00112852	0.00123442	0.000700314
309.101	C12H21NO7S1	CHOS	12	21		7	1	1.83333	0.583333	2	0	-0.5	0.166667	0.0909091	0.285714	0.000404719	0.000164375	0.000620777	0.000692946	0.000404719	0.00389488	0.000692946	0.00033913	0.000202607	0.000132022	0.000108512	0.000588549	0.000380356	0.00029251	0.000432115	0.00028455	0.00061217
309.109	C14H17N2O6S	CHON	14	17	2	6		1.28571	0.428571	7	0.222222	0	0.5	0.388889	1.16667	0.000337093	0.000472273	0.000784081	0.000798019	0.000337093	0.000578378	0.000798019	0.00073001	0.000763511	0.000946398	0.00096091	0.000432723	0.000697527	0.00081817	0.00102107	0.000933577	0.000687315
309.113	C19H17NO4S	CHO	19	17		4		0.947368	0.210526	11	0.529412	-0.526316	0.578947	0.611111	2.75	0	0	0	2.94e-05	0	0	2.94e-05	2.97e-05	0	4.29e-05	4.38e-05	0	0	8.23e-05	0	0.000165674	0
309.119	C12H21NO9S	CHO	12	21		9		1.83333	0.75	2	0	-0.333333	0.166667	0.0909091	0.222222	0	2.13e-05	0	0	0	0	0	0	0	0	0	0	0	0	0	0	4.92e-05
309.124	C18H17N2O3S	CHON	18	17	2	3		1	0.166667	11	0.517241	-0.333333	0.611111	0.611111	3.66667	0	2.46e-05	0	3.38e-05	0	0	3.38e-05	0	2.25e-05	2.93e-05	0	7.71e-05	0	5.33e-05	0	0	0
309.134	C16H21NO6S	CHO	16	21		6		1.375	0.375	6	0.230769	-0.625	0.375	0.272727	1	0.00101373	0.000774045	0.0012356	0.00173563	0.00101373	0.000629296	0.00173563	0.00284057	0.00237187	0.0029531	0.00281709	0.000878596	0.00132006	0.00193018	0.00156442	0.00149294	0.00361992
309.138	C13H25NO6S1	CHOS	13	25		6	1	2	0.461538	1	0	-0.923077	0.0769231	0.0384615	0.166667	0.000301638	7.46e-05	0.000430608	0.0004222	0.000301638	8.4e-05	0.0004222	3.74e-05	4.02e-05	0	2.6e-05	0.000132731	0.000185748	0.000212295	0.000284898	0.000173835	7.84e-05
309.146	C15H21N2O5S	CHON	15	21	2	5		1.46667	0.333333	6	0.142857	-0.4	0.4	0.272727	1.2	0.000126622	9.6e-05	0.00012792	0.000113074	0.000126622	9.56e-05	0.000113074	8.64e-05	0.000105675	7.69e-05	8.41e-05	9.26e-05	0.000390598	0.000298122	0.000172524	0.000167578	0.000245677
309.15	C20H21NO3S	CHO	20	21		3		1.1	0.15	10	0.459459	-0.8	0.5	0.454545	3.33333	9.65e-05	0	0	0	9.65e-05	0	0	2.61e-05	3.45e-05	3.97e-05	4.58e-05	0	4.55e-05	0.00013708	0	0	3.53e-05
309.153	C17H25NO3S1	CHOS	17	25		3	1	1.52941	0.176471	5	0.172414	-1.05882	0.294118	0.192308	1.66667	0.000177747	9.73e-05	0	0	0.000177747	0	0	0	0	2.2e-05	0	9.61e-05	0	0	0	0	0.000175392
309.171	C17H25NO5S	CHO	17	25		5		1.52941	0.294118	5	0.172414	-0.941176	0.294118	0.192308	1	0.0054424	0.00119106	0.000370463	0.000416362	0.0054424	0.0019008	0.000416362	0.000851571	0.000859931	0.000718138	0.00075241	0.00206338	0.00497107	0.00565866	0.00382375	0.00268711	0.00192255
309.174	C14H29NO5S1	CHOS	14	29		5	1	2.14286	0.357143	0	0	-1.28571	0	0	0	0.00517704	0.00100918	0	0.000415823	0.00517704	0.00268816	0.000415823	0.00106608	0	0	0	0	0.00661063	0	0.00918121	0	0.00293792
309.182	C16H25N2O4S	CHON	16	25	2	4		1.625	0.25	5	0.0833333	-0.75	0.3125	0.192308	1.25	0	2.33e-05	0	0	0	0	0	0	0	0	0	0	0	0	0	0	0
309.207	C18H29NO4S	CHO	18	29		4		1.66667	0.222222	4	0.125	-1.22222	0.222222	0.133333	1	0.00164642	0.000210158	0.000192007	0.000146539	0.00164642	0.011107	0.000146539	0.000329188	0.000241118	9.06e-05	6.38e-05	0.00544669	0.000217803	0.000318224	0.000196818	9.36e-05	0.000171487
309.244	C19H33NO3S	CHO	19	33		3		1.78947	0.157895	3	0.0857143	-1.47368	0.157895	0.0882353	1	0.000891824	4.86e-05	0	0	0.000891824	0.000517822	0	0	0	0	0	0.000852481	5.48e-05	0	0	0	0
309.28	C20H37NO2S	CHO	20	37		2		1.9	0.1	2	0.0526316	-1.7	0.1	0.0526316	1	0.000122756	0	0	0	0.000122756	0	0	0	0	0	0	0	4.61e-05	0	0	0	0
310.003	C12H8N1O7S1	CHONS	12	8	1	7	1	0.75	0.583333	9	0.538462	0.833333	0.75	1	1.28571	0	0	0	4.49e-05	0	0	4.49e-05	0	2.83e-05	0	2.43e-05	0	0	0	0	0	0
310.02	C12H8N1O9S	CHON	12	8	1	9		0.75	0.75	9	0.538462	1	0.75	1	1	0	0	0	3.3e-05	0	0	3.3e-05	2.52e-05	0	0	0	0	0	0	0	0	0
310.032	C11H8N3O8S	CHON	11	8	3	8		0.818182	0.727273	9	0.5	1.45455	0.818182	1	1.125	0	0	2.61e-05	4.36e-05	0	0	4.36e-05	2.47e-05	2.45e-05	2.5e-05	0	0	0	0	0	0	0
310.036	C16H8N1O6S	CHON	16	8	1	6		0.5625	0.375	13	0.75	0.375	0.8125	1.44444	2.16667	0	0	0	3.39e-05	0	0	3.39e-05	0	0	4e-05	4.18e-05	0	0	0	0	0	0
310.039	C13H12N1O6S1	CHONS	13	12	1	6	1	1	0.461538	8	0.375	0.307692	0.615385	0.615385	1.33333	0	0	4.27e-05	4.67e-05	0	0	4.67e-05	5.99e-05	5.04e-05	4.63e-05	4.43e-05	0	4.97e-05	6.06e-05	0	0	5.79e-05
310.047	C15H8N3O5S	CHON	15	8	3	5		0.6	0.333333	13	0.789474	0.666667	0.866667	1.44444	2.6	0	0	0	3.08e-05	0	0	3.08e-05	0	0	2.27e-05	0	0	0	0	0	0	0
310.057	C13H12N1O8S	CHON	13	12	1	8		1	0.615385	8	0.375	0.461538	0.615385	0.615385	1	7.59e-05	4.64e-05	0.000211858	0.000240754	7.59e-05	0	0.000240754	0.000192604	0.000166315	0.000199789	0.000185829	7.56e-05	0.000109758	0.000133623	0.000200593	0.000122442	0.000153758
310.06	C10H16N1O8S1	CHONS	10	16	1	8	1	1.7	0.8	3	0	0.4	0.3	0.176471	0.375	0	0	2.8e-05	0	0	0	0	0	0	0	0	0	0	0	0	0	0
310.068	C12H12N3O7S	CHON	12	12	3	7		1.08333	0.583333	8	0.272727	0.833333	0.666667	0.615385	1.14286	0	2.05e-05	0.000154158	0.00015549	0	0	0.00015549	0.000117456	0.000102624	8.81e-05	9.59e-05	6.8e-05	0	0	0	0	5.52e-05
310.072	C17H12N1O5S	CHON	17	12	1	5		0.764706	0.294118	12	0.62963	0	0.705882	0.923077	2.4	6.06e-05	0	3.02e-05	0	6.06e-05	0	0	3.32e-05	4.04e-05	3.12e-05	0	0	0	5.58e-05	0	7.62e-05	0
310.075	C14H16N1O5S1	CHONS	14	16	1	5	1	1.21429	0.357143	7	0.263158	-0.142857	0.5	0.411765	1.4	0	0	0	0	0	0	0	0	0	5.04e-05	0	5.21e-05	6.26e-05	8.35e-05	0	0	0
310.083	C16H12N3O4S	CHON	16	12	3	4		0.8125	0.25	12	0.636364	0.25	0.75	0.923077	3	0	0	0	0	0	0	0	6.04e-05	4.36e-05	5.76e-05	5.84e-05	0	5.05e-05	0	0	0	0
310.093	C14H16N1O7S	CHON	14	16	1	7		1.21429	0.5	7	0.263158	0	0.5	0.411765	1	0.00029243	0.000369827	0.000867911	0.000787761	0.00029243	0.000304349	0.000787761	0.000771865	0.000805506	0.000805395	0.000844726	0.000406004	0.000504329	0.000595151	0.000797095	0.000734133	0.00074539
310.097	C11H20N1O7S1	CHONS	11	20	1	7	1	1.90909	0.636364	2	0	-0.181818	0.181818	0.0952381	0.285714	0	0	3.72e-05	5.19e-05	0	0	5.19e-05	0	0	2.27e-05	0	0	0	0	0	0	5.76e-05
310.104	C13H16N3O6S	CHON	13	16	3	6		1.30769	0.461538	7	0.142857	0.307692	0.538462	0.411765	1.16667	6.44e-05	0	0	0.000221141	6.44e-05	0.00047041	0.000221141	0.000170423	0.000193237	0.000162177	0.00017595	0.000110656	0.000112723	0.000129967	0.00025869	0.000181788	0.000165659
310.108	C18H16N1O4S	CHON	18	16	1	4		0.944444	0.222222	11	0.533333	-0.333333	0.611111	0.647059	2.75	0	0	0	2.81e-05	0	0	2.81e-05	0.000100876	6.59e-05	3.15e-05	2.64e-05	0	0	0	0	8.11e-05	0.00111429
310.114	C11H20N1O9S	CHON	11	20	1	9		1.90909	0.818182	2	0	0	0.181818	0.0952381	0.222222	0	0	0	0	0	0	0	0	0	0	0	0	6.26e-05	0	0	0	0
310.12	C17H16N3O3S	CHON	17	16	3	3		1	0.176471	11	0.52	-0.117647	0.647059	0.647059	3.66667	0	0	0	0	0	0	0	3.5e-05	2.84e-05	2.05e-05	3.25e-05	0	0	0	0	0	0
310.13	C15H20N1O6S	CHON	15	20	1	6		1.4	0.4	6	0.181818	-0.4	0.4	0.285714	1	0.000219815	0.000251028	0.00036958	0.000353463	0.000219815	0.000225162	0.000353463	0.000383339	0.000417745	0.000335357	0.000385941	0.000181681	0.000333671	0.000448595	0.000584691	0.000394638	0.000277063
310.141	C14H20N3O5S	CHON	14	20	3	5		1.5	0.357143	6	0.0588235	-0.142857	0.428571	0.285714	1.2	5.33e-05	0.000126595	0	9.41e-05	5.33e-05	0	9.41e-05	6.67e-05	8.71e-05	6.49e-05	7.87e-05	5.85e-05	0.000134564	0.000140851	0.000111959	0.000112092	0.000146388
310.156	C18H20N3O2S	CHON	18	20	3	2		1.16667	0.111111	10	0.428571	-0.444444	0.555556	0.47619	5	5.26e-05	0	0	0	5.26e-05	0	0	0	0	2.32e-05	0	0	0	0	0	0	0
310.166	C16H24N1O5S	CHON	16	24	1	5		1.5625	0.3125	5	0.12	-0.75	0.3125	0.2	1	9.61e-05	8.04e-05	5.62e-05	4.39e-05	9.61e-05	7.93e-05	4.39e-05	6.42e-05	5.8e-05	6.59e-05	5.54e-05	6.58e-05	0.00011232	0.000106769	0.000135733	0.000104653	0.000116964
310.177	C15H24N3O4S	CHON	15	24	3	4		1.66667	0.266667	5	0	-0.533333	0.333333	0.2	1.25	0	0	0	5.16e-05	0	0.000337313	5.16e-05	0.000153568	0.000139541	0.000112268	7.63e-05	0.00022175	0	0.000375246	0.00140916	0	0.000465751
310.202	C17H28N1O4S	CHON	17	28	1	4		1.70588	0.235294	4	0.0714286	-1.05882	0.235294	0.137931	1	0.000110488	0	0	0	0.000110488	0	0	0	0	0	0	0	4.53e-05	0	0	0	0
311.023	C13H11NO7S1	CHOS	13	11		7	1	0.923077	0.538462	8	0.411765	0.307692	0.615385	0.666667	1.14286	6.11e-05	0	0	0	6.11e-05	0	0	4.26e-05	2.48e-05	3.24e-05	0	0	0	5.99e-05	0	0	3.4e-05
311.031	C15H7N2O6S	CHON	15	7	2	6		0.533333	0.4	13	0.8	0.666667	0.866667	1.625	2.16667	0	0	0	2.66e-05	0	0	2.66e-05	0	0	0	0	0	0	0	0	0	0
311.041	C13H11NO9S	CHO	13	11		9		0.923077	0.692308	8	0.411765	0.461538	0.615385	0.666667	0.888889	6.14e-05	2.39e-05	5.92e-05	5.75e-05	6.14e-05	0	5.75e-05	4.56e-05	5.93e-05	5.13e-05	4.02e-05	6.69e-05	0	6.23e-05	0.000112506	0	7.29e-05
311.052	C12H11N2O8S	CHON	12	11	2	8		1	0.666667	8	0.333333	0.833333	0.666667	0.666667	1	0	2.09e-05	0.000181098	0.000237196	0	0	0.000237196	0.000131447	0.000139381	0.000115704	0.000102056	0	0	0	0.000146895	7.8e-05	5.21e-05
311.056	C17H11NO6S	CHO	17	11		6		0.705882	0.352941	12	0.642857	0	0.705882	1	2	5.93e-05	2.01e-05	0	2.91e-05	5.93e-05	0	2.91e-05	0	0	2.97e-05	0	0	4.33e-05	0	0	0	0
311.059	C14H15NO6S1	CHOS	14	15		6	1	1.14286	0.428571	7	0.3	-0.142857	0.5	0.4375	1.16667	0	0	0	3.25e-05	0	4.74e-05	3.25e-05	5.58e-05	4.88e-05	8.11e-05	5.68e-05	5.65e-05	8.72e-05	6.59e-05	0	9.5e-05	0
311.067	C16H11N2O5S	CHON	16	11	2	5		0.75	0.3125	12	0.652174	0.25	0.75	1	2.4	0	0	3.48e-05	4.61e-05	0	0	4.61e-05	2.57e-05	3.45e-05	3.88e-05	3.88e-05	0	4.08e-05	0	0.000105343	9.47e-05	0
311.077	C14H15NO8S	CHO	14	15		8		1.14286	0.571429	7	0.3	0	0.5	0.4375	0.875	0.000674942	0.000284033	0.000557105	0.000613732	0.000674942	0.000125099	0.000613732	0.000536483	0.000547978	0.000753295	0.000731169	0.000349594	0.000352902	0.000385754	0.000588732	0.00052399	0.000302408
311.081	C11H19NO8S1	CHOS	11	19		8	1	1.81818	0.727273	2	0	-0.181818	0.181818	0.1	0.25	5.71e-05	2.79e-05	8.8e-05	0.000127035	5.71e-05	7.81e-05	0.000127035	0.000101286	4.84e-05	4.29e-05	2.38e-05	7.76e-05	6.28e-05	8.67e-05	0	7.24e-05	0.000130472
311.088	C13H15N2O7S	CHON	13	15	2	7		1.23077	0.538462	7	0.2	0.307692	0.538462	0.4375	1	9.55e-05	0.0045429	0.00141611	0.00124409	9.55e-05	0.000231448	0.00124409	0.000898169	0.000981428	0.000943499	0.000832489	0.000230066	0.000353786	0.000606304	0.000603521	0.000629906	0.000431615
311.092	C18H15NO5S	CHO	18	15		5		0.888889	0.277778	11	0.548387	-0.333333	0.611111	0.6875	2.2	0.000340876	8.92e-05	5.24e-05	8.13e-05	0.000340876	0.000175203	8.13e-05	0.000126326	0.000155703	0.000141028	0.000136437	0.000167739	0.000256103	0.000329219	0.000597028	0.000429831	0.000233952
311.096	C15H19NO5S1	CHOS	15	19		5	1	1.33333	0.333333	6	0.217391	-0.533333	0.4	0.3	1.2	0.000108625	0	0	0	0.000108625	0	0	0	0	0	0	6.21e-05	9.59e-05	0.000111889	0	0	0.000126013
311.104	C17H15N2O4S	CHON	17	15	2	4		0.941176	0.235294	11	0.538462	-0.117647	0.647059	0.6875	2.75	0.000137518	1.96e-05	5.75e-05	7.61e-05	0.000137518	0	7.61e-05	4.72e-05	6.7e-05	7.44e-05	6.19e-05	0.000102103	9.56e-05	9.11e-05	0	0	6.76e-05
311.114	C15H19NO7S	CHO	15	19		7		1.33333	0.466667	6	0.217391	-0.4	0.4	0.3	0.857143	0.00194171	0.000717562	0.00227592	0.00282734	0.00194171	0.000407382	0.00282734	0.00322051	0.00259158	0.00291517	0.00269927	0.000892678	0.000865504	0.00141695	0.00160674	0.00156581	0.00133654
311.117	C12H23NO7S1	CHOS	12	23		7	1	2	0.583333	1	0	-0.666667	0.0833333	0.0416667	0.142857	8.11e-05	0	3.53e-05	3.87e-05	8.11e-05	6.45e-05	3.87e-05	5.27e-05	3.53e-05	0	0	0.000189737	7.72e-05	8.14e-05	0.000122335	8.85e-05	0.000166841
311.125	C14H19N2O6S	CHON	14	19	2	6		1.42857	0.428571	6	0.111111	-0.142857	0.428571	0.3	1	9.04e-05	0.000184976	0.000450949	0.000364032	9.04e-05	0.000188767	0.000364032	0.000338929	0.000389673	0.000354244	0.000414181	0.00014139	0.000340687	0.000535488	0.000522733	0.000581566	0.000332245
311.129	C19H19NO4S	CHO	19	19		4		1.05263	0.210526	10	0.470588	-0.631579	0.526316	0.5	2.5	0.000125	3.75e-05	3.57e-05	2.83e-05	0.000125	0	2.83e-05	8.68e-05	0.000116294	0.000147707	0.00019222	6.51e-05	0.000134302	0.000320867	0.000186683	0.000182573	0.00010755
311.132	C16H23NO4S1	CHOS	16	23		4	1	1.5	0.25	5	0.153846	-0.875	0.3125	0.208333	1.25	0.00011755	4.91e-05	0	0	0.00011755	0	0	0	0	0	0	6.96e-05	0	0	0	0	7.51e-05
311.14	C18H19N2O3S	CHON	18	19	2	3		1.11111	0.166667	10	0.448276	-0.444444	0.555556	0.5	3.33333	0.000130336	2.52e-05	3.06e-05	0	0.000130336	0.00016706	0	0	0	0	0	0.000140202	4.93e-05	8.61e-05	0.000111677	0	0
311.15	C16H23NO6S	CHO	16	23		6		1.5	0.375	5	0.153846	-0.75	0.3125	0.208333	0.833333	0.000974276	0.00125696	0.00139969	0.00126887	0.000974276	0.0015843	0.00126887	0.00214648	0.00146849	0.00172893	0.00177354	0.00127758	0.0015513	0.00178236	0.00139107	0.00133337	0.00137213
311.153	C13H27NO6S1	CHOS	13	27		6	1	2.15385	0.461538	0	0	-1.07692	0	0	0	0	0	0	0	0	0	0	0	0	0	0	5.73e-05	0	0	0	0	0
311.161	C15H23N2O5S	CHON	15	23	2	5		1.6	0.333333	5	0.047619	-0.533333	0.333333	0.208333	1	6.4e-05	2.07e-05	4.66e-05	6.44e-05	6.4e-05	0	6.44e-05	5.84e-05	2.81e-05	2.36e-05	3.21e-05	0	0	5.64e-05	0	7.92e-05	4.94e-05
311.165	C20H23NO3S	CHO	20	23		3		1.2	0.15	9	0.405405	-0.9	0.45	0.375	3	0	0.000126603	0	0	0	0	0	0.000132306	0.000177573	0.000185824	0.000171663	0	0.000120565	0.000134553	0	0.000134979	0.000112305
311.169	C17H27NO3S1	CHOS	17	27		3	1	1.64706	0.176471	4	0.103448	-1.17647	0.235294	0.142857	1.33333	0.00658325	0.00344919	0	0	0.00658325	0.00194252	0	0	0	0.000737679	0	0.00410468	0	0	0	0	0.0120169
311.186	C17H27NO5S	CHO	17	27		5		1.64706	0.294118	4	0.103448	-1.05882	0.235294	0.142857	0.8	0.0187972	0.0112175	0.00106826	0.000492358	0.0187972	0.00207662	0.000492358	0.00106253	0.00109417	0.00151252	0.00148588	0.00578625	0.0133924	0.0168551	0.0133602	0.0110174	0.00193981
311.202	C21H27NO2S	CHO	21	27		2		1.33333	0.0952381	8	0.35	-1.14286	0.380952	0.285714	4	6.52e-05	2.76e-05	0	0	6.52e-05	0	0	0	0	0	0	0	0	5.7e-05	0	0	0
311.223	C18H31NO4S	CHO	18	31		4		1.77778	0.222222	3	0.0625	-1.33333	0.166667	0.09375	0.75	0.00504982	0.000193251	2.81e-05	2.68e-05	0.00504982	0.0143888	2.68e-05	2.72e-05	3.44e-05	2.09e-05	2.03e-05	0.00669669	0.000396824	0.000602247	0.00033212	0.000142268	0.000119205
311.259	C19H35NO3S	CHO	19	35		3		1.89474	0.157895	2	0.0285714	-1.57895	0.105263	0.0555556	0.666667	0.000147189	0.000166419	0	0	0.000147189	0.000369756	0	0	0	0	0	0.000136479	0	7.78e-05	0	0	3.5e-05
311.296	C20H39NO2S	CHO	20	39		2		2	0.1	1	0	-1.8	0.05	0.025	0.5	0.000231428	0	0	0	0.000231428	0	0	0	0	0	0	0	4.64e-05	0	0	0	0
[truncated: 6,443 more rows]

## Sheet: Table S2
Table S2: Summary of the molecular characteristics of Synechococcus and bacteria produced RDOC molecules.
RDOC_type	Mass	Class	C	H	N	O	S	DBE	O/C	H/C	AImod	NOSC	DBE/C	DBE/H	DBE/O	Formula
RDOCbact	203.108	CHO	13	15		2		6	0.153846	1.23077	0.416667	-0.923077	0.461538	0.375	3	C13H15NO2S
RDOCbact	204.103	CHON	12	14	1	2		6	0.166667	1.25	0.4	-0.666667	0.5	0.4	3	C12H14N1O2S
RDOCbact	205.051	CHO	11	9		4		7	0.363636	0.909091	0.555556	-0.181818	0.636364	0.7	1.75	C11H9NO4S
RDOCbact	205.062	CHON	10	9	2	3		7	0.3	1	0.538462	0.2	0.7	0.7	2.33333	C10H9N2O3S
RDOCbact	205.087	CHO	12	13		3		6	0.25	1.16667	0.428571	-0.666667	0.5	0.428571	2	C12H13NO3S
RDOCbact	205.098	CHON	11	13	2	2		6	0.181818	1.27273	0.375	-0.363636	0.545455	0.428571	3	C11H13N2O2S
RDOCbact	205.123	CHO	13	17		2		5	0.153846	1.38462	0.333333	-1.07692	0.384615	0.277778	2.5	C13H17NO2S
RDOCbact	206.046	CHON	10	8	1	4		7	0.4	0.9	0.571429	0.2	0.7	0.777778	1.75	C10H8N1O4S
RDOCbact	207.078	CHON	10	11	2	3		6	0.3	1.2	0.384615	0	0.6	0.5	2	C10H11N2O3S
RDOCbact	207.103	CHO	12	15		3		5	0.25	1.33333	0.333333	-0.833333	0.416667	0.3125	1.66667	C12H15NO3S
RDOCbact	208.062	CHON	10	10	1	4		6	0.4	1.1	0.428571	0	0.6	0.545455	1.5	C10H10N1O4S
RDOCbact	208.098	CHON	11	14	1	3		5	0.272727	1.36364	0.294118	-0.545455	0.454545	0.333333	1.66667	C11H14N1O3S
RDOCbact	209.046	CHO	10	9		5		6	0.5	1	0.466667	0	0.6	0.6	1.2	C10H9NO5S
RDOCbact	209.057	CHON	9	9	2	4		6	0.444444	1.11111	0.4	0.444444	0.666667	0.6	1.5	C9H9N2O4S
RDOCbact	209.118	CHO	12	17		3		4	0.25	1.5	0.238095	-1	0.333333	0.222222	1.33333	C12H17NO3S
RDOCbact	210.041	CHON	9	8	1	5		6	0.555556	1	0.454545	0.444444	0.666667	0.666667	1.2	C9H8N1O5S
RDOCbact	210.114	CHON	11	16	1	3		4	0.272727	1.54545	0.176471	-0.727273	0.363636	0.235294	1.33333	C11H16N1O3S
RDOCbact	212.056	CHON	9	10	1	5		5	0.555556	1.22222	0.272727	0.222222	0.555556	0.454545	1	C9H10N1O5S
RDOCbact	212.093	CHON	10	14	1	4		4	0.4	1.5	0.142857	-0.4	0.4	0.266667	1	C10H14N1O4S
RDOCbact	213.04	CHO	9	9		6		5	0.666667	1.11111	0.333333	0.222222	0.555556	0.5	0.833333	C9H9NO6S
RDOCbact	213.113	CHO	11	17		4		3	0.363636	1.63636	0.111111	-0.909091	0.272727	0.166667	0.75	C11H17NO4S
RDOCbact	214.072	CHON	9	12	1	5		4	0.555556	1.44444	0.0909091	0	0.444444	0.307692	0.8	C9H12N1O5S
RDOCbact	215.056	CHO	9	11		6		4	0.666667	1.33333	0.166667	0	0.444444	0.333333	0.666667	C9H11NO6S
RDOCbact	215.092	CHO	10	15		5		3	0.5	1.6	0.0666667	-0.6	0.3	0.1875	0.6	C10H15NO5S
RDOCbact	215.108	CHO	14	15		2		7	0.142857	1.14286	0.461538	-0.857143	0.5	0.4375	3.5	C14H15NO2S
RDOCbact	217.062	CHON	11	9	2	3		8	0.272727	0.909091	0.6	0.181818	0.727273	0.8	2.66667	C11H9N2O3S
RDOCbact	217.072	CHO	9	13		6		3	0.666667	1.55556	0	-0.222222	0.333333	0.214286	0.5	C9H13NO6S
RDOCbact	217.087	CHO	13	13		3		7	0.230769	1.07692	0.478261	-0.615385	0.538462	0.5	2.33333	C13H13NO3S
RDOCbact	217.123	CHO	14	17		2		6	0.142857	1.28571	0.384615	-1	0.428571	0.333333	3	C14H17NO2S
RDOCbact	218.046	CHON	11	8	1	4		8	0.363636	0.818182	0.625	0.181818	0.727273	0.888889	2	C11H8N1O4S
RDOCbact	218.082	CHON	12	12	1	3		7	0.25	1.08333	0.473684	-0.333333	0.583333	0.538462	2.33333	C12H12N1O3S
RDOCbact	218.119	CHON	13	16	1	2		6	0.153846	1.30769	0.363636	-0.769231	0.461538	0.352941	3	C13H16N1O2S
RDOCbact	219.041	CHON	10	7	2	4		8	0.4	0.8	0.666667	0.6	0.8	1	2	C10H7N2O4S
RDOCbact	219.078	CHON	11	11	2	3		7	0.272727	1.09091	0.466667	0	0.636364	0.583333	2.33333	C11H11N2O3S
RDOCbact	219.139	CHO	14	19		2		5	0.142857	1.42857	0.307692	-1.14286	0.357143	0.25	2.5	C14H19NO2S
RDOCbact	220.025	CHON	10	6	1	5		8	0.5	0.7	0.692308	0.6	0.8	1.14286	1.6	C10H6N1O5S
RDOCbact	220.036	CHON	9	6	3	4		8	0.444444	0.777778	0.75	1.11111	0.888889	1.14286	2	C9H6N3O4S
RDOCbact	220.073	CHON	10	10	3	3		7	0.3	1.1	0.454545	0.4	0.7	0.636364	2.33333	C10H10N3O3S
RDOCbact	221.02	CHON	9	5	2	5		8	0.555556	0.666667	0.777778	1.11111	0.888889	1.33333	1.6	C9H5N2O5S
RDOCbact	221.057	CHON	10	9	2	4		7	0.4	1	0.5	0.4	0.7	0.7	1.75	C10H9N2O4S
RDOCbact	221.093	CHON	11	13	2	3		6	0.272727	1.27273	0.333333	-0.181818	0.545455	0.428571	2	C11H13N2O3S
RDOCbact	221.13	CHON	12	17	2	2		5	0.166667	1.5	0.222222	-0.666667	0.416667	0.277778	2.5	C12H17N2O2S
RDOCbact	222.016	CHON	8	4	3	5		8	0.625	0.625	1	1.75	1	1.6	1.6	C8H4N3O5S
RDOCbact	222.041	CHON	10	8	1	5		7	0.5	0.9	0.538462	0.4	0.7	0.777778	1.4	C10H8N1O5S
RDOCbact	222.114	CHON	12	16	1	3		5	0.25	1.41667	0.263158	-0.666667	0.416667	0.294118	1.66667	C12H16N1O3S
RDOCbact	223.025	CHO	10	7		6		7	0.6	0.8	0.571429	0.4	0.7	0.875	1.16667	C10H7NO6S
RDOCbact	223.036	CHON	9	7	2	5		7	0.555556	0.888889	0.555556	0.888889	0.777778	0.875	1.4	C9H7N2O5S
RDOCbact	223.065	CHOS	8	15		5	1	1	0.625	2	0	-0.5	0.125	0.0625	0.2	C8H15NO5S1
RDOCbact	225.015	CHON	8	5	2	6		7	0.75	0.75	0.666667	1.5	0.875	1.16667	1.16667	C8H5N2O6S
[truncated: 3,357 more rows]

## Sheet: Table S3
Table S3: Summary compounds corresponding to RDOCbact molecular formulas predicted using KEGG, BioCyc and Natural Products Atlas databases.
[truncated: 1,816 more rows]

[truncated: 8 more sheets: Table S4, Table S5 ,  Table S6, Table S7,  Table S8, Table S9, Table S10, Table S11]
